# Supplementary material for: Multiomic screening of invasive GBM cells reveals targetable transsulfuration pathway alterations
Source: J Clin Invest. 2024 Feb 1;134(3):e170397. doi: 10.1172/JCI170397 (PMC10849762; doi:10.1172/JCI170397)
Supplement: Supplemental table 16 [file jci-134-170397-s078.xlsx]

## Sheet: Sheet1
Supplemental Table 14. sgRNAs used to target single genes being validated after emerging as positive hits from CRISPR screen of metabolic genes
Gene	sgrna
COMTD1_1	GCGGCGGGCACGGAGAGCCG
SMS1	Gggccgccgggagcgacccg
SMPD1	GGTCAGCCGACTACAGAGAA
NDUFS8_1	GAGCGGCGGCGCTTCAAGGT
CTH	GAGCCTGCGAGCTCCCCCTG
