# Supplementary material for: Multiomic screening of invasive GBM cells reveals targetable transsulfuration pathway alterations
Source: J Clin Invest. 2024 Feb 1;134(3):e170397. doi: 10.1172/JCI170397 (PMC10849762; doi:10.1172/JCI170397)
Supplement: Supplemental table 17 [file jci-134-170397-s079.xlsx]

## Sheet: Sheet1
Supplemental Table 15. Primers for qPCR analysis to confirm single gene knockdown in GBM43 cells.
Gene	FP	RP
CTH	GCCAGCACTCGGGTTTTGAA	GCTAAACCTGAAGCAAAGGCCA
COMTD1	TCCGAGACCTGTCCCAGGAG	CGGAGTAGCCCGTGAAGGTG
SMPD1	TGTCTTTGGGTGGGGGAACC	ACAATGGATTGGCACACGGC
SMS	TCGCCTCACTATGGCAGCAG	GGCAAAGCTGCCGTTCTTGT
NDUFS8	GGCCACCATCAACTACCCGT	ATGTCATAGCGGGTGGTCCG
