# Supplementary material for: Multiomic screening of invasive GBM cells reveals targetable transsulfuration pathway alterations
Source: J Clin Invest. 2024 Feb 1;134(3):e170397. doi: 10.1172/JCI170397 (PMC10849762; doi:10.1172/JCI170397)
Supplement: Supplemental table 2 [file jci-134-170397-s082.xlsx]

## Sheet: Sheet1
GBM Case Number	Age at Diagnosis	Gender	Survival From Time of Diagnosis (Days)	Molecular Subtype
1	66	F	462	Proneural
2	51	M	931	Mesenchymal
3	53	M	1069	Neural
4	73	F	898	Classical
5	69	F	531	Mesenchymal
Supplemental Table 2. Demographic and molecular data on five GBM patients whose tumors underwent site-directed biopsies for metabolomics and lipidomics. Shown are age at diagnosis, gender, survival, and moilecular subtypes for five GBM patients who underwent metabolomic and lipidomic analysis of site-directed biopsies from their core and edge.
