# Supplementary material for: Multiomic screening of invasive GBM cells reveals targetable transsulfuration pathway alterations
Source: J Clin Invest. 2024 Feb 1;134(3):e170397. doi: 10.1172/JCI170397 (PMC10849762; doi:10.1172/JCI170397)
Supplement: Supplemental table 3 [file jci-134-170397-s083.xlsx]

## Sheet: Run Information
Analysis:
MiniX:	584830
Client Name:	Joseph Garcia/Alexander Chang
Matrix:	human tumors
Sample Number:	34
Method:	LC QTOF CSH (pos and neg)
Positive Mode:
Instrument:	Agilent 6530b QTOF
Resuspension Volume:	110uL
Injection Volume:	tumor-2uL, organoid-2uL, hydrogel-5uL
Negative Mode:
Instrument:	Agilent 6530b QTOF
Resuspension Volume:	110uL
Injection Volume:	tumor-5uL, organoid-5uL, hydrogel-5uL
Data Processing:
MS-Dial Version:	4.48
Data Technician:	BSR
Comments:	Data normalized to sum of internal standards

## Sheet: 3DM raw data
						Label	GBM43-7.15(1) “invasive”	GBM43-7.15(2) “invasive”	GBM43-7.15(3) “invasive”	GBM43-7.24(1) “invasive”	GBM43-7.27(1) “invasive”	GBM43-8.3(1) “invasive”	GBM43-8.3(2) “invasive”	GBM43-7.15(1) “core”	GBM43-7.15(2) “core”	GBM43-7.15(3) “core”	GBM43-7.24(1) “core”	GBM43-7.24(2) “core”	GBM43-8.3(1) “core”	GBM43-8.3(2) “core	24 hr 1	24 hr 2	24 hr 3	PoolQC001	PoolQC002	PoolQC003	MtdBlank001	MtdBlank002	MtdBlank003
	Organoid samples					Sample #	11	12	13	14	15	16	17	18	19	20	21	22	23	24	25	26	27	Pool	Pool	Pool	Blank	Blank	Blank
						Species	Human	Human	Human	Human	Human	Human	Human	Human	Human	Human	Human	Human	Human	Human	Human	Human	Human	Human	Human	Human
						Organ	Glioblastoma cells in an organoid tissue model	Glioblastoma cells in an organoid tissue model	Glioblastoma cells in an organoid tissue model	Glioblastoma cells in an organoid tissue model	Glioblastoma cells in an organoid tissue model	Glioblastoma cells in an organoid tissue model	Glioblastoma cells in an organoid tissue model	Glioblastoma cells in an organoid tissue model	Glioblastoma cells in an organoid tissue model	Glioblastoma cells in an organoid tissue model	Glioblastoma cells in an organoid tissue model	Glioblastoma cells in an organoid tissue model	Glioblastoma cells in an organoid tissue model	Glioblastoma cells in an organoid tissue model	Glioblastoma cells in an organoid tissue model	Glioblastoma cells in an organoid tissue model	Glioblastoma cells in an organoid tissue model	Glioblastoma cells in an organoid tissue model	Glioblastoma cells in an organoid tissue model	Glioblastoma cells in an organoid tissue model
						Treatment	Invasive Front Organoid Tissue Model	Invasive Front Organoid Tissue Model	Invasive Front Organoid Tissue Model	Invasive Front Organoid Tissue Model	Invasive Front Organoid Tissue Model	Invasive Front Organoid Tissue Model	Invasive Front Organoid Tissue Model	Tumor Core Organoid Tissue Model	Tumor Core Organoid Tissue Model	Tumor Core Organoid Tissue Model	Tumor Core Organoid Tissue Model	Tumor Core Organoid Tissue Model	Tumor Core Organoid Tissue Model	Tumor Core Organoid Tissue Model	24 hr Organoid Tissue Model	24 hr Organoid Tissue Model	24 hr Organoid Tissue Model
						File ID	GarciaOrganoid003_MX584830_posCSH_GBM43-7-15-1---invasive--011.d	GarciaOrganoid010_MX584830_posCSH_GBM43-7-15-2---invasive--012.d	GarciaOrganoid004_MX584830_posCSH_GBM43-7-15-3---invasive--013.d	GarciaOrganoid016_MX584830_posCSH_GBM43-7-24-1---invasive--014.d	GarciaOrganoid002_MX584830_posCSH_GBM43-7-27-1---invasive--015.d	GarciaOrganoid013_MX584830_posCSH_GBM43-8-3-1---invasive--016.d	GarciaOrganoid007_MX584830_posCSH_GBM43-8-3-2---invasive--017.d	GarciaOrganoid014_MX584830_posCSH_GBM43-7-15-1---core--018.d	GarciaOrganoid008_MX584830_posCSH_GBM43-7-15-2---core--019.d	GarciaOrganoid005_MX584830_posCSH_GBM43-7-15-3---core--020.d	GarciaOrganoid009_MX584830_posCSH_GBM43-7-24-1---core--021.d	GarciaOrganoid017_MX584830_posCSH_GBM43-7-24-2---core--022.d	GarciaOrganoid011_MX584830_posCSH_GBM43-8-3-1---core--023.d	GarciaOrganoid015_MX584830_posCSH_GBM43-8-3-2---core-024.d	GarciaOrganoid001_MX584830_posCSH_24-hr-1-025.d	GarciaOrganoid012_MX584830_posCSH_24-hr-2-026.d	GarciaOrganoid006_MX584830_posCSH_24-hr-3-027.d	PoolQC001_MX584830_posCSH_preGarciaOrganoid001.d	PoolQC002_MX584830_posCSH_postGarciaOrganoid010.d	PoolQC003_MX584830_posCSH_postGarciaOrganoid017.d	MtdBlank001_MX584830_posCSH_preGarciaOrganoid001.d	MtdBlank002_MX584830_posCSH_postGarciaOrganoid010.d	MtdBlank003_MX584830_posCSH_postGarciaOrganoid017.d
Identifier	Annotation	Species	InChI Key	m/z	ESI mode	RT
1.09_372.31	CAR 14:0	[M+H]+	PSHXNVGSVNEJBD-UHFFFAOYSA-N	372.311	ESI (+)	1.092	2416	787	550	793	469	419	291	3338	3069	1192	592	180	198	846	198		241	567	687	541	208	143
1.65_400.34	CAR 16:0	[M]+	XOMRRQXKHMYMOC-OAQYLSRUSA-N	400.342	ESI (+)	1.654	9293	8487	5864	3892	4269	2307	2544	11836	9943	6160	3644	1105	2352	3913	927	1391	1343	4702	5050	4837	246	171	150
1.24_398.33	CAR 16:1	[M+H]+	JFAGPSOZZSTLRF-UHFFFAOYSA-N	398.327	ESI (+)	1.236	2451	1964	2097	1649	886	852	862	3191	3090	2153	877	562	614	1339	681	981	771	1547	1723	1464	277	346	340
2.45_428.37	CAR 18:0	[M]+	FNPHNLNTJNMAEE-UHFFFAOYSA-N	428.374	ESI (+)	2.448	9370	7556	6200	3699	2201	2072	1966	12327	10399	6053	4168	1221	2675	977	1260	988	1471	4960	5234	4800	256		612
1.81_426.36	CAR 18:1	[M]+	HITOYGLMAFIRNI-YSESTWPTSA-N	426.358	ESI (+)	1.813	26257	22858	17338	6691	7676	3599	3305	36583	31024	17739	6805	3544	4236	5674	576	1956	1061	12453	12600	11126	492	506	181
2.59_454.39	CAR 20:1	[M+H]+	PVOQPLSKYNZHOT-UHFFFAOYSA-N	454.388	ESI (+)	2.59	5247	3520	2778	1071	1408	750	614	6709	5017	3254	1409	693	981	572	164	739	138	2163	2092	2295	373		536
3.18_482.42	CAR 22:1	[M+H]+	WDWXOVLPQSTGNY-UHFFFAOYSA-N	482.419	ESI (+)	3.177	7252	7223	7091	6127		6801		8732	9052	8160	7015	6851						7754	8054	8052
10.54_991.91_10.53_645.56_10.54_640.60	CE 16:1	[M+Chol-head-H2O+H]+_[M+Na]+_[M+NH4]+	HODJWNWCVNUPAQ-FSAOOAOSSA-N	991.9141_645.5587_640.6021	ESI (+)	10.537	1505	1821	345	1575	2533	2012	1833	347	720	437	361	745	387	583	659	2050	813	907	1269	929	373	277	72
11.04_1019.96_11.04_673.59_11.05_668.64	CE 18:1	[M+Chol-head-H2O+H]+_[M+Na]+_[M+NH4]+	RJECHNNFRHZQKU-RMUVNZEASA-N	1019.957_673.5895_668.6353	ESI (+)	11.0437	2009	2051	2053	3258	5017	4059	2830	1340	1626	1981	1650	1546	1774	1475	10878	18436	11279	2537	2725	2688	231	421	605
10.59_1017.93_10.58_671.57_10.58_666.62	CE 18:2	[M+Chol-head-H2O+H]+_[M+Na]+_[M+NH4]+	NAACPBBQTFFYQB-LJAITQKLSA-N	1017.933_671.5729_666.6187	ESI (+)	10.5857	6168	6979	4893	6982	9054	13081	12902	2319	1917	3404	4674	3839	2881	3077	4821	10158	6688	6012	5874	6266	80	307	91
10.19_669.56_10.19_664.60	CE 18:3	[M+Na]+_[M+NH4]+	FYMCIBHUFSIWCE-WVXFKAQASA-N	669.5586_664.6028	ESI (+)	10.1885	440	465	229	253	1012	634	186	332	281	422	367	134	235	224	389	439	421	244	451	422	67		61
11.50_696.66	CE 20:1	[M+NH4]+	OWTYWMJVQZQWFH-UHFFFAOYSA-N	696.665	ESI (+)	11.499	391	690	456	1266	1095	329	708	479	415	507	770	642	905	526	3007	4722	3369	860	1131	1188	261	246	112
11.04_694.65	CE 20:2	[M+NH4]+		694.65	ESI (+)	11.042	481	397	281	867	191	401	293		128		347	299	126	166	3520	5627	2965	461	159	686	96	95
10.66_1043.95_10.65_697.59_10.67_692.64	CE 20:3	[M+Chol-head-H2O+H]+_[M+Na]+_[M+NH4]+	MLPRJPSMAFZPLA-PJSAOELNSA-N	1043.9526_697.5906_692.6355	ESI (+)	10.661	1255	1025	819	2021	1747	2357	2064	358	443	1013	1341	703	745	587	2958	4832	3654	1476	1635	1710	255	266	134
10.32_1041.93_10.32_695.57_10.33_690.62	CE 20:4	[M+Chol-head-H2O+H]+_[M+Na]+_[M+NH4]+	IMXSFYNMSOULQS-BEDFLICRSA-N	1041.9341_695.5735_690.618	ESI (+)	10.3277	13582	14741	8043	11795	18302	18921	21203	5423	4783	6773	7201	6403	5677	4503	3413	8936	5397	9877	9659	10476	198	295	27
9.92_693.56_9.92_688.60	CE 20:5	[M+Na]+_[M+NH4]+	XZFUGMCJZFRBKF-JIKDAPOUSA-N	693.5585_688.6018	ESI (+)	9.92	868	551	86	347	731	847	968	202	232	280	354	313	200	328	144	443	342	334	589	467		170	128
11.13_720.67	CE 22:3	[M+NH4]+	VNLCVOLSOFVAHD-UHFFFAOYSA-N	720.665	ESI (+)	11.132	645	749	621	1913	899	813	981	675	599	640	1433	369	1586	425	3058	4407	3016	1019	788	1018	118	143	135
10.75_718.65	CE 22:4	[M+NH4]+	RCPZPCILTQJKPA-UHFFFAOYSA-N	718.651	ESI (+)	10.749	558	594	557	2753	1042	301	416	397	329	630	1265	116	294	280	3129	4753	3061	1157	853	1126	108	74	48
10.35_716.63	CE 22:5	[M+NH4]+	XOLZNHXNFMEUGA-UHFFFAOYSA-N	716.634	ESI (+)	10.353	1799	1278	1093	3354	2489	944	1576	458	269	357	1169	252	202	244	1916	3659	1610	878	1206	1513	88	88
10.09_719.57_10.09_714.62	CE 22:6	[M+Na]+_[M+NH4]+	VOEVEGPMRIYYKC-HNJOWPRISA-N	719.5736_714.6192	ESI (+)	10.089	5726	5805	2569	4794	6797	3866	4938	1934	1408	2185	2170	1397	2157	1198	2522	5365	3184	2375	3101	3264	104	62	166
12.00_752.73	CE 24:1	[M+NH4]+	NHTXXNHMZGOTGQ-UHFFFAOYSA-N	752.728	ESI (+)	12.002	2308	2892	2620	4099	3172	2337	2946	2333	2005	2892	3479	1948	3268	3333	5705	7534	5482	3266	3074	2628	2155	1066	1131
11.55_748.70	CE 24:3	[M+NH4]+	AZPZOEPDYFCIDH-UHFFFAOYSA-N	748.696	ESI (+)	11.554	619	515	693	1905	221	489	929	655	617	667	1516	273	1188	966	2357	3435	2396	895	1051	1413	132	75	95
11.19_746.68	CE 24:4	[M+NH4]+	XMXAQPGCIBLQSB-UHFFFAOYSA-N	746.68	ESI (+)	11.194	126	243	164	464	274	123	160	316	119	249	200		144		215	1509	1126	467	369	194	133	12
12.11_780.76	CE 26:1	[M+NH4]+	OLMJXHCTMCSNTK-UHFFFAOYSA-N	780.758	ESI (+)	12.107	1211	1661	995	1608	1347	920	835	1044	1171	1488	1039	865	1580	1007	3195	4791	2882	773	1667	1298	120	309	215
11.60_774.71	CE 26:4	[M+NH4]+	OPUHJXNRXZLPPO-UHFFFAOYSA-N	774.711	ESI (+)	11.601	318	646	386	1949	618	237	140	443	181	553	1159	199	554	390	2328	3372	2139	841	578	948	75	36	59
5.98_598.54	Cer 34:0;2O|Cer 18:0;2O/16:0	[M+Hac-H]-	GCGTXOVNNFGTPQ-UHFFFAOYSA-N	598.539	ESI (-)	5.982	13161	13505	4497	11315	16129	5814	8824	11828	13456	6850	6016	5518	9083	5743	3136	6256	2409	8321	8257	8500	65
6.09_610.54	Cer 35:1;2O|Cer 17:1;2O/18:0	[M+Hac-H]-	KGEXFGDEDXQZLQ-UHFFFAOYSA-N	610.54	ESI (-)	6.095	1282	1221	371	1501	1447	519	886	1131	1273	664	694	568	882	506	522	1173	560	716	870	895	57	56	45
5.76_582.55	Cer 36:1;3O|Cer 18:1;2O/18:0;O	[M+H]+	ZNZKGWLGVHSOIV-UHFFFAOYSA-N	582.555	ESI (+)	5.758	2272	3220	2800	3724	4253	3493	5550	4483	4088	3373	4147	2868	6059	3921	1959	2394	1905	3486	3458	4113	94	186	122
5.84_622.54	Cer 36:2;2O|Cer 18:2;2O/18:0	[M+Hac-H]-	WNPWDGNHTKGEDS-UHFFFAOYSA-N	622.54	ESI (-)	5.839	1257	1360	533	1248	1847	603	1037	1041	1393	657	575	723	959	793	468	1010	377	793	1001	1075	29	75	60
5.86_546.52_5.86_564.54	Cer 36:2;2O|Cer 18:2;2O/18:0	[M+H-H2O]+_[M+H]+	WNPWDGNHTKGEDS-UHFFFAOYSA-N	546.5242_564.5354	ESI (+)	5.855	711	1115	596	880	1711	1036	1503	990	1041	681	731	288	1882	639	368	637	340	761	1039	950	52	105	155
7.49_634.61	Cer 41:2;2O|Cer 18:1;2O/23:1	[M+H]+	UGMJRSXYFQLPCH-UHFFFAOYSA-N	634.613	ESI (+)	7.485	1674	2369	1261	1929	2986	2009	2605	2008	2067	1737	1577	1755	3695	1815	1213	1839	707	1847	1661	1893	200	72	45
7.79_646.61	Cer 42:2;2O|Cer 18:1;2O/24:1	[M-H]-	HZPUWSUHFOTSAY-UHFFFAOYSA-N	646.613	ESI (-)	7.787	14167	17001	6918	12713	20154	15452	27522	15460	17207	12045	10253	11385	27849	19145	2945	5127	2531	13124	12298	12979	51		42
7.24_646.61	Cer 42:3;2O|Cer 18:1;2O/24:2	[M+H]+	GGSZJXUUQMDAST-UHFFFAOYSA-N	646.612	ESI (+)	7.237	5044	5392	2890	5813	5782	4431	6688	4164	4385	3599	4318	3386	7283	6161	3406	5622	3060	4090	4610	4665	76	79
7.22_704.62	Cer 42:3;2O|Cer 18:2;2O/24:1	[M+Hac-H]-	RYZWCKUTHDRXFD-UHFFFAOYSA-N	704.618	ESI (-)	7.217	6584	6640	3324	7616	8221	4812	7996	5394	5970	4190	4844	3753	9510	6266	3655	6597	3691	5410	5643	5521		67	39
8.76_722.67	Cer 43:1;2O|Cer 18:1;2O/25:0	[M+Hac-H]-	QHPYSHVSWAOLHS-UHFFFAOYSA-N	722.666	ESI (-)	8.758	1047	773	380	726	860	545	519	524	644	346	518	282	1145	567	1568	1943	1089	722	792	802	60		67
8.11_720.65	Cer 43:2;2O|Cer 18:1;2O/25:1	[M+Hac-H]-	AHNGOTQGIJOINE-UHFFFAOYSA-N	720.65	ESI (-)	8.105	1041	1020	787	968	1399	925	1184	965	872	659	879	829	1476	839	750	1258	700	974	879	681			19
8.12_644.63_8.12_662.64	Cer 43:2;2O|Cer 18:1;2O/25:1	[M+H-H2O]+_[M+H]+	AHNGOTQGIJOINE-UHFFFAOYSA-N	644.6342_662.6447	ESI (+)	8.1245	901	828	801	1197	1148	993	828	544	799	636	667	596	1204	790	731	1022	671	1017	1339	677		118	68
8.43_676.66	Cer 44:2;2O|Cer 18:1;2O/26:1	[M+H]+	AQKMDEJRGNVGLA-UHFFFAOYSA-N	676.66	ESI (+)	8.43	3297	3596	2296	3679	5196	3521	4492	3249	3765	3340	3117	3461	6853	3826	2129	3425	2116	3265	3406	3447	96	111
5.05_568.49_5.06_544.45	Cer d32:1	[M+Hac-H]-_[M+Cl]-	ZKRPGPZHULJLKJ-JHRQRACZSA-N	568.4943_544.4499	ESI (-)	5.0555	15486	17351	7044	11570	16772	6748	9863	15934	17243	9518	8804	7832	12439	7258	4924	7783	4235	9424	10926	11475	100	54
5.39_582.51_5.39_558.46	Cer d33:1	[M+Hac-H]-_[M+Cl]-	QBFXCLDNTKBAPQ-STSAHMJASA-N	582.5075_558.4639	ESI (-)	5.395	3675	3833	1803	4578	4817	2111	3638	3356	3972	2158	2817	2024	4125	2518	3139	5097	2387	3098	3263	3229	139	45	26
5.98_574.50	Cer d34:0	[M+Cl]-	GCGTXOVNNFGTPQ-JHOUSYSJSA-N	574.496	ESI (-)	5.981	7946	10474	5381	8808	13509	7235	14071	11160	11407	8746	9872	8099	17453	11355	3864	4951	2664	9339	8746	9002	302	165	166
5.74_596.53_5.74_572.48	Cer d34:1	[M+Hac-H]- _[M+Cl]-	YDNKGFDKKRUKPY-TURZORIXSA-N	596.5256_572.4811	ESI (-)	5.7415	143742	150832	72120	155140	159269	81309	138364	147001	147615	96313	107248	73674	153267	104630	79662	117599	61188	110372	111549	113932	109	103	67
5.75_538.52_5.75_520.51_5.75_560.50	Cer d34:1	[M+H]+ _[M+H-H2O]+ _[M+Na]+		538.5183_520.5094_560.5015	ESI (+)	5.752	46760	57966	29326	57842	61719	34252	58947	60242	58928	40769	45021	31980	64022	43665	30412	41188	23259	46058	45673	43714	114	133	183
5.16_594.51_5.16_570.46	Cer d34:2	[M+Hac-H]-_[M+Cl]-	XXWRZIYYFPIQHE-XPAOSYCESA-N	594.5096_570.4647	ESI (-)	5.157	4832	5097	2369	6376	7825	3660	5646	4127	4270	3348	3717	3285	6425	4132	4349	6406	3421	4308	4667	4429		38	61
6.45_624.56_6.45_600.51	Cer d36:1	[M+Hac-H]-_[M+Cl]-	MJQIARGPQMNBGT-WWUCIAQXSA-N	624.557_600.5126	ESI (-)	6.4475	10796	12807	6083	12093	16525	13198	25468	11318	11906	9235	8445	7092	25872	21953	5056	8597	4209	12539	12048	12766		91	79
6.46_566.55_6.46_548.54_6.46_588.53	Cer d36:1	[M+H]+ _[M+H-H2O]+ _[M+Na]+		566.5505_548.5395_588.5322	ESI (+)	6.46167	3620	5171	1655	4501	6258	4053	10597	3882	3703	2843	2980	1946	9746	7415	2141	3033	993	4113	4584	4531	181	203	50
7.14_652.59_7.16_628.54	Cer d38:1	[M+Hac-H]-_[M+Cl]-	XWBWIAOWSABHFI-NUKVNZTCSA-N	652.5877_628.5425	ESI (-)	7.15	4556	5859	2847	4180	8451	5453	10827	4808	6017	4669	3724	4806	10454	8857	2437	3768	2351	5355	5377	5462	100	69	92
7.16_594.58_7.16_576.57_7.16_616.56	Cer d38:1	[M+H]+ _[M+H-H2O]+ _[M+Na]+		594.582_576.5712_616.5644	ESI (+)	7.16167	1506	2041	1427	1450	2975	1792	3900	1270	2040	1758	1223	1460	3901	3478	1042	1349	836	2222	1283	2258	174	279	276
7.50_666.60_7.50_642.56	Cer d39:1	[M+Hac-H]-_[M+Cl]-	WYSRACVJQVNCRW-PQPBPFPMSA-N	666.6022_642.5584	ESI (-)	7.5025	1465	1170	614	1056	1917	806	1692	1042	1112	1264	777	935	1916	1358	1302	1997	1245	993	1215	1409	122	144	116
8.04_658.59	Cer d40:0	[M+Cl]-	SXPRAKSDHOEHIG-ZESVVUHVSA-N	658.59	ESI (-)	8.043	6657	10066	4117	5844	12174	7657	11974	7374	8961	7498	5375	6790	16270	10115	2825	4433	2468	7987	7608	7307	209	60	71
7.82_680.62_7.83_656.57	Cer d40:1	[M+Hac-H]-_[M+Cl]-	KEPQASGDXIEOIL-GLQCRSEXSA-N	680.6185_656.574	ESI (-)	7.8225	36859	52160	26775	39710	65469	44604	78955	40932	45141	43304	36605	41650	86810	67815	23965	39826	21498	45442	46143	45889	127	164	199
7.84_622.61_7.84_604.60_7.84_644.59	Cer d40:1	[M+H]+_[M+H-H2O]+_[M+Na]+	KEPQASGDXIEOIL-GLQCRSEXSA-N	622.6133_604.6006_644.5929	ESI (+)	7.84133	13739	21416	10631	15018	25949	18006	32320	17156	18166	17200	14321	15884	35409	28509	9624	15521	8289	17498	17110	17890	181	158	40
7.24_678.60_7.24_654.56	Cer d40:2	[M+Hac-H]-_[M+Cl]-	HILTUFAERVOALR-MQXYEJFFSA-N	678.6024_654.5589	ESI (-)	7.24	4209	4536	2301	4116	6571	3130	5253	3600	3861	2835	3195	3434	6001	4862	3297	4827	2846	3503	3316	4126	38	105	21
8.15_694.63_8.15_670.59	Cer d41:1	[M+Hac-H]-_[M+Cl]-	NAJHAHQNQCNWOP-PUYNVXOJSA-N	694.6345_670.5901	ESI (-)	8.1465	7722	8157	5387	8437	10225	5140	7872	7002	6678	7027	6001	4743	11126	6202	9538	15172	8766	7476	7763	8321	182	274	136
8.16_636.63_8.16_618.62_8.16_658.61	Cer d41:1	[M+H]+_[M+H-H2O]+_[M+Na]+	NAJHAHQNQCNWOP-PUYNVXOJSA-N	636.6293_618.6176_658.6099	ESI (+)	8.16467	2432	2239	1962	3262	3496	1975	2767	1604	2093	2582	2128	2037	3932	2335	3554	5231	3608	2699	2920	3159	158	176	224
8.67_710.67_8.67_686.62	Cer d42:0	[M+Hac-H]-_[M+Cl]-	BPLYVSYSBPLDOA-WVILEFPPSA-N	710.6654_686.6208	ESI (-)	8.669	34346	44163	16812	25955	45763	31833	46332	32472	38177	30610	24074	26155	68162	34994	17764	24613	13768	30517	32075	32065	388	209	202
8.46_708.65_8.46_684.61	Cer d42:1	[M+Hac-H]-_[M+Cl]-	ZJVVOYPTFQEGPH-AUTSUKAISA-N	708.6498_684.6058	ESI (-)	8.455	186470	216298	116111	192489	249806	188360	285140	178840	190205	180032	157144	152923	375008	240691	133134	209435	127830	190163	186062	195391	366	225	313
8.48_650.64_8.48_632.63_8.48_672.63	Cer d42:1	[M+H]+_[M+H-H2O]+_[M+Na]+	ZJVVOYPTFQEGPH-AUTSUKAISA-N	650.6432_632.633_672.6252	ESI (+)	8.47733	65359	82477	46212	67343	91354	68743	107164	63863	69005	70836	59652	55659	134072	93087	49744	81318	46126	68013	67594	69172	302	203	284
7.79_706.63_7.79_682.59	Cer d42:2 Isomer A	[M+Hac-H]- _[M+Cl]-	VJSBNBBOSZJDKB-KPEYJIHVSA-N	706.6343_682.591	ESI (-)	7.7895	308754	391984	210807	323737	465341	387702	617744	361823	393749	330552	295928	313299	707358	549656	89500	139554	77581	341583	343870	345809	152	107	62
7.81_648.63_7.81_630.62_7.81_670.61	Cer d42:2 Isomer A	[M+H]+_[M+H-H2O]+_[M+Na]+	VJSBNBBOSZJDKB-KPEYJIHVSA-N	648.6285_630.6183_670.6108	ESI (+)	7.80833	125362	162809	83090	131428	175964	150840	238742	146672	167410	132723	116778	115168	288353	217318	34720	54537	29280	125231	127771	129272	292	625	246
7.90_682.59	Cer d42:2 Isomer B	[M+Cl]-	VJSBNBBOSZJDKB-KPEYJIHVSA-N	682.59	ESI (-)	7.901	24084	25367	12769	23409	29677	21582	30730	21626	22386	17861	18775	16428	40064	28811	15864	26483	14677	19971	20962	22513	65
9.04_712.64	Cer d44:1	[M+Cl]-	CJROVRTUSFQVMR-GVOPMEMSSA-N	712.636	ESI (-)	9.044	4927	3907	2710	3405	4238	3381	3911	3113	2998	3223	2881	2726	5823	3470	5842	9650	5419	4237	4227	4207	244	63	104
4.95_369.35	Cholesterol	[M+H-H2O]+	HVYWMOMLDIMFJA-DPAQBDIFSA-N	369.351	ESI (+)	4.953	59066	87260	98413	83731	94951	102174	113964	111994	119069	116734	107551	96886	186081	123791	80843	74246	87872	113804	116034	109410	99		82
9.56_863.69	CoQ10	[M+H]+	ACTIUHUUMQJHFO-UHFFFAOYSA-N	863.69	ESI (+)	9.563	10685	12048	7164	7436	9458	4787	5845	9996	10371	9263	4829	5874	8340	6032	6375	8911	5291	7041	7793	7611	61	66	100
7.06_617.51_7.07_612.56	DG 34:1	[M+Na]+_[M+NH4]+	YEJYLHKQOBOSCP-OZKTZCCCSA-N	617.5126_612.5554	ESI (+)	7.0655	30246	25514	14371	17081	20623	6714	8070	19635	20577	14233	8769	8343	10787	8552	11137	18867	9079	13946	13496	13656	247	91	153
6.53_615.49_6.54_610.54	DG 34:2	[M+Na]+_[M+NH4]+	SVXWJFFKLMLOHO-YAIZGCQRSA-N	615.491_610.5403	ESI (+)	6.531	8128	7263	3726	5003	6971	1686	1312	5801	6358	3545	1574	2563	2283	1516	2027	4484	1981	4152	4352	3367	168	146	221
7.72_645.54_7.73_640.59	DG 36:1	[M+Na]+_[M+NH4]+	SAEPUUXWQQNLGN-LVVMQYBKSA-N	645.5433_640.5889	ESI (+)	7.727	8130	7290	3983	5751	7101	1986	3417	6830	7377	4929	3758	3667	5866	3055	2165	6064	3010	5380	5401	5473	102
7.10_643.52_7.12_638.57	DG 36:2	[M+Na]+_[M+NH4]+	AFSHUZFNMVJNKX-LLWMBOQKSA-N	643.5241_638.5749	ESI (+)	7.1095	18752	18608	8973	7935	16606	3853	4426	15008	16377	9926	5031	7403	6579	5914	4488	7356	3626	8030	8862	8065	245	276	153
6.57_641.51_6.58_636.56	DG 36:3	[M+Na]+_[M+NH4]+	BLZVZPYMHLXLHG-JOBMVARSSA-N	641.5131_636.5586	ESI (+)	6.5745	2103	2164	1037	815	2980	569	575	1053	1894	965	569	897	1635	622	388	753	570	1290	1493	1334	116	150	114
7.37_664.59	DG 38:3|DG 18:0_20:3	[M+NH4]+	HNIUPWXDMUKNJU-UHFFFAOYSA-N	664.587	ESI (+)	7.374	2695	2074	1126	1898	1527	1123	868	1857	2310	1471	489	573	1721	1282	871	1642	842	1820	1657	1196	76	143	150
7.08_662.57	DG 38:4|DG 18:0_20:4	[M+NH4]+	BRKLTVAHEPCGNK-UHFFFAOYSA-N	662.571	ESI (+)	7.075	4032	3024	2157	2307	2718	921	1206	2730	2150	2094	1317	343	1192	1608	1920	3561	1794	2174	2330	1305	541
6.43_665.51_6.42_660.56	DG 38:5	[M+Na]+_[M+NH4]+	GRGDLDNREYVILP-CNWVQWJYSA-N	665.5083_660.5562	ESI (+)	6.4265	2794	1953	413	1082	1325		183	335	545	708		254	256	701	343	2972	897	426	1249	277
11.09_694.66	DG O-41:2|DG O-21:2_20:0	[M+NH4]+	AFUNCZSYWRYEML-UHFFFAOYSA-N	694.659	ESI (+)	11.091	514	279	275	439	548	405	246	92	263	319	427	293	301	228	2750	1880	2001	252	533	192	274	61	77
6.30_794.57	DMPE 38:4|DMPE 16:0_22:4	[M-H]-	TZWXAQVQCPOZMB-UHFFFAOYSA-N	794.569	ESI (-)	6.3	12389	7650	4409	7927	5910	2197	1443	5583	3720	3261	3259	2417	1984	1773	7846	12903	7341	5924	5211	5507	106		48
1.78_253.22	FA 16:1 (palmitoleic acid)	[M-H]-	SECPZKHBENQXJG-FPLPWBNLSA-N	253.218	ESI (-)	1.776	30126	21566	20195	28282	20797	13209	23801	16564	17255	13532	7905	8821	7443	13589	17257	21915	15065	17860	15676	16552	1790	2025	2147
2.63_281.25	FA 18:1 (oleic acid)	[M-H]-	ZQPPMHVWECSIRJ-KTKRTIGZSA-N	281.249	ESI (-)	2.627	490204	347188	257682	366173	310221	273927	370073	285466	306327	227251	138799	129060	118632	174524	164352	204854	136035	243025	226816	226656	30260	30846	29065
1.98_279.23	FA 18:2 (linoleic acid)	[M-H]-	JBYXPOFIGCOSSB-XBLVEGMJSA-N	279.233	ESI (-)	1.983	27338	21574	15856	26682	18313	16987	24223	14888	18866	13604	9013	18246	9240	11031	19004	16951	15772	14659	15279	14196	4355	4308	3814
1.54_277.22	FA 18:3 (linolenic acid)	[M-H]-	DTOSIQBPPRVQHS-PDBXOOCHSA-N	277.217	ESI (-)	1.54	1202	1041	539	1100	664	644	1352	409	542	498	105	1077	242	1082	1001	850	793	899	694	606	178	147	321
3.28_309.28	FA 20:1 (eicosenoic acid)	[M-H]-	BITHHVVYSMSWAG-KTKRTIGZSA-N	309.28	ESI (-)	3.283	68290	51052	40225	43500	52816	19533	40519	51014	56488	38082	19924	18421	15741	25081	12555	16899	10797	34333	32874	33674	909	731	632
2.85_307.26	FA 20:2 (eicosadienoic acid)	[M-H]-	XSXIVVZCUAHUJO-HZJYTTRNSA-N	307.265	ESI (-)	2.848	29883	25217	15860	15262	22310	6679	14598	21294	24620	17232	8740	9581	6623	9929	5507	6856	4785	14691	14831	14335		159	160
2.42_305.25	FA 20:3 (eicosatrienoic acid)	[M-H]-	AHANXAKGNAKFSK-PDBXOOCHSA-N	305.249	ESI (-)	2.424	78158	70046	47441	50582	45757	20876	59389	66665	75990	47162	21955	20501	20118	36225	14021	20723	14075	43020	39565	40711	212	74	155
2.28_305.25	FA 20:3 (homo-gamma-linolenic acid)	[M-H]-	HOBAELRKJCKHQD-QNEBEIHSSA-N	305.248	ESI (-)	2.279	8321	7888	5691	7164	7560	3304	5413	5513	6281	4444	3897	4428	2901	4095	7859	10954	8692	6166	5822	5689	1334	1224	1099
1.85_303.23	FA 20:4 (arachidonic acid)	[M-H]-	YZXBAPSDXZZRGB-DOFZRALJSA-N	303.234	ESI (-)	1.851	25089	19945	13984	19301	17219	7806	22616	14163	12413	10820	7610	6437	8692	10025	19659	37618	25580	16225	15386	15060	339	93	71
1.43_301.22	FA 20:5 (eicosapentaenoic acid)	[M-H]-	JAZBEHYOTPTENJ-JLNKQSITSA-N	301.217	ESI (-)	1.426	1343	1265	746	1310	1234	765	1369	592	468	496	505	339	659	653	1297	3169	2025	1318	885	1008	110	118	69
3.41_335.30	FA 22:2 (docosadienoic acid)	[M-H]-	HVGRZDASOHMCSK-AVQMFFATSA-N	335.295	ESI (-)	3.413	9925	7845	6240	6532	9113	3042	5880	6791	8297	5756	3332	3668	2596	4238	2177	3253	2189	5425	5251	5373	99	36	98
1.64_327.23	FA 22:6 (docosahexaenoic acid)	[M-H]-	MBMBGCFOFBJSGT-KUBAVDMBSA-N	327.233	ESI (-)	1.64	24084	21137	13485	19582	16028	9470	22771	10817	8901	8706	7412	4727	5950	8548	11755	24419	15666	13295	12441	12396	117	104	62
5.18_367.36	FA 24:0 (lignoceric acid)	[M-H]-	QZZGJDVWLFXDLK-UHFFFAOYSA-N	367.358	ESI (-)	5.185	43099	44537	22210	34003	51995	38436	69549	33232	36783	26654	23475	24656	50525	63196	29589	46258	24884	37814	37908	38566	3168	3308	3327
4.47_365.34	FA 24:1 (nervonic acid)	[M-H]-	GWHCXVQVJPWHRF-KTKRTIGZSA-N	365.342	ESI (-)	4.468	47051	40114	23374	41268	68066	36123	85929	35737	36622	25073	24088	26710	40347	59866	16421	28995	14172	37614	36461	34777	138	230	286
5.97_395.39	FA 26:0 (cerotic acid)	[M-H]-	XMHIUKTWLZUKEX-UHFFFAOYSA-N	395.389	ESI (-)	5.969	24233	26172	14561	19674	24892	21025	28191	19016	20365	18639	14688	12010	27328	25818	21267	30240	17415	23147	21856	22313	2260	2009	2240
4.90_862.62_4.90_844.61_4.88_884.60	GlcCer d34:1	[M+H]+ _[M+H-H2O]+ _[M+Na]+		862.625_844.6118_884.6044	ESI (+)	4.89633	49386	27375	13060	25353	18074	5929	5511	25144	19590	15239	9726	7344	9582	3137	38930	64301	32508	22949	22676	22978	205	82	157
6.46_814.64_6.47_790.60	GlcCer d38:1	[M+Hac-H]-_[M+Cl]-	DFELABABMXOKTD-IYFIADHGSA-N	814.6392_790.5965	ESI (-)	6.463	755	606	255	235	722	135	130	671	527	405	200	267	108	179	587	942	387	439	460	465	49		106
7.14_842.67_7.16_818.63	GlcCer d40:1	[M+Hac-H]- _[M+Cl]-	YIGARKIIFOHVPF-YAEABVQUSA-N	842.6711_818.6268	ESI (-)	7.15	7500	6117	4269	4847	5921	1996	1871	6286	6246	4568	3222	3069	2913	2372	5995	9221	5432	4800	5389	5022	87	73	82
7.15_784.67_7.15_766.66_7.16_806.65	GlcCer d40:1	[M+H]+_[M+H-H2O]+_[M+Na]+	QMYGQSYNQBLKGY-YAEABVQUSA-N	784.6661_766.655_806.6471	ESI (+)	7.15233	2533	2779	2457	1371	683	912	666	2995	1572	1943	545	811	921		4981	10712	5711	1803	2084	1666	210	227	191
7.47_856.69_7.47_832.64	GlcCer d41:1	[M+Hac-H]-_[M+Cl]-	SJGWLQDELUWRDA-MUYAOIFFSA-N	856.6865_832.6428	ESI (-)	7.47	1984	1106	793	1202	694	392	383	536	828	706	640	309	616	420	1808	4151	2329	907	987	1319	182	150	168
7.80_870.70_7.80_846.66	GlcCer d42:1	[M+Hac-H]- _[M+Cl]-	POQRWMRXUOPCLD-AAAFHMTMSA-N	870.7026_846.6587	ESI (-)	7.8005	22066	17512	13979	15272	14405	5572	5169	16732	15438	13610	12773	8422	8500	4573	24120	35748	22862	16183	16925	16328	28	106	177
7.81_812.70_7.81_794.69_7.82_834.68	GlcCer d42:1	[M+H]+_[M+H-H2O]+_[M+Na]+	SNVYJLGKALMFOP-MOLROICHSA-N	812.6971_794.687_834.6798	ESI (+)	7.81067	25879	21129	13498	16175	16203	4921	5703	20862	18915	12659	11859	7860	7904	4682	21458	32299	20405	15278	16245	16154	318	149	83
7.12_868.69_7.12_844.64	GlcCer d42:2	[M+Hac-H]-_[M+Cl]-	WBOZIXHPUPAOIA-RBELZSLISA-N	868.687_844.6426	ESI (-)	7.1175	27333	26229	18328	19060	23835	8409	7436	27584	28685	18287	16271	12334	12650	7936	13117	18460	12198	18080	19112	19535	77	36	65
7.13_810.68_7.13_792.67_7.13_832.66	GlcCer d42:2	[M+H]+_[M+H-H2O]+_[M+Na]+	WBOZIXHPUPAOIA-RBELZSLISA-N	810.6823_792.6713_832.6639	ESI (+)	7.129	30470	28702	18432	18584	23533	6916	8046	27270	27240	17210	14781	11417	11673	6638	11303	19644	10553	17381	16812	16474	153	166	270
4.93_750.52	GlcCerd14:14E/20:02OH	[M+Cl]-	YYILQTLJZBSOCA-IMJQGFQJSA-N	750.523	ESI (-)	4.93	9349	8401	2579	6431	4385	868	922	6223	6092	3328	1868	1275	1460	466	1673	3854	1602	3368	3673	3312	35	22
6.88_946.72	Hex2Cer 40:1;2O|Hex2Cer 18:0;2O/22:1	[M+H]+	IDNGWISICSJKQR-UHFFFAOYSA-N	946.717	ESI (+)	6.885	11623	7178	3762	6418	6446	2905	3108	6485	5080	4316	3177	2932	4822	2712	6181	10440	6016	5497	5155	5104	78	73	140
7.54_974.75	Hex2Cer 42:1;2O|Hex2Cer 18:1;2O/24:0	[M+H]+	KDEYEEYMIPNKIJ-UHFFFAOYSA-N	974.751	ESI (+)	7.538	36387	21218	11264	20625	19056	8636	10143	17918	15181	13750	10651	8775	14700	6922	20404	32452	17779	15719	16714	16632	44	59
6.67_1134.79	Hex3Cer 42:2;2O|Hex3Cer 18:1;2O/24:1	[M+H]+	IYVZWSBTTXCIOR-UHFFFAOYSA-N	1134.79	ESI (+)	6.673	18197	19238	10196	10631	15206	3517	6539	18038	18732	12432	7155	8067	8880	5701	3254	5189	1823	9684	10137	9994			38
7.48_798.68_7.48_780.66	HexCer 41:1;2O|HexCer 18:1;2O/23:0	[M+H]+_[M+H-H2O]+	SJGWLQDELUWRDA-UHFFFAOYSA-N	798.683_780.663	ESI (+)	7.48	651	540	148	383	328	277	316	316	150	111	179	102	249	214	208	1285	629	266	534	303	129	157	136
7.31_796.67_7.31_814.68	HexCer 41:1;3O|HexCer 18:1;2O/23:0;O	[M+H-H2O]+_[M+H]+	IMWGGVXJCSODDM-UHFFFAOYSA-N	796.6664_814.6782	ESI (+)	7.3065	583	955	518	482	705	286	166	679	913	741	521	418	336	396	272	450	299	727	524	336	181	80	75
6.54_808.67	HexCer 42:3;2O|HexCer 18:2;2O/24:1	[M+H]+	RSVRQAWRXRXVEA-UHFFFAOYSA-N	808.665	ESI (+)	6.545	886		175	370	584	144	147	185	368	262	131	346	124	144	73	468	593	125	196	187	74	26
7.76_838.71_7.76_820.70	HexCer 44:2;2O|HexCer 18:1;2O/26:1	[M+H]+_[M+H-H2O]+	WHSQUXFOASSDAP-UHFFFAOYSA-N	838.7141_820.7039	ESI (+)	7.762	1827	2076	820	1156	1612	431	154	621	974	607	564	504	157	246	579	658	874	798	573	747	135	59
7.59_836.70_7.59_854.71	HexCer 44:2;3O|HexCer 18:1;2O/26:1;O	[M+H-H2O]+_[M+H]+	HCNAQAWSNOTPMA-UHFFFAOYSA-N	836.6995_854.7099	ESI (+)	7.5935	2312	2515	1033	1110	862	382	340	1297	1911	813	622	359	1166	579	725	692	285	863	1088	1589	138		76
6.86_972.73_6.85_994.72	Lactosylceramide d18:1/24:1 15Z	[M+H]+_[M+Na]+	MKOKWBRPIBQYJJ-LWQSSKHKSA-N	972.7339_994.7174	ESI (+)	6.8525	68198	50961	29029	38210	43553	19023	21083	45867	40166	30086	20808	20008	28309	17572	20926	35848	19694	32043	31016	32047	71	151	51
0.97_468.31	LPC 14:0	[M+H]+	VXUOFDJKYGDUJI-OAQYLSRUSA-N	468.314	ESI (+)	0.967	5300	4926	2762	4093	4594		646	5561	4736	3121	3323	4121	560	1082	3358	3885	2975	2032	3253	2609
1.48_554.35	LPC 16:0	[M+Hac-H]-	ASWBNKHCZGQVJV-HSZRJFAPSA-N	554.346	ESI (-)	1.479	5613	4020	2411	3828	4494	1249	2407	3734	2806	2399	2156	3448	2676	1967	6266	10424	7660	3614	4065	3928	59	29	96
1.48_496.34_1.49_518.32	LPC 16:0	[M+H]+_[M+Na]+	ASWBNKHCZGQVJV-HSZRJFAPSA-N	496.3403_518.3223	ESI (+)	1.4835	34410	24625	14751	22702	26477	7149	12181	21729	18284	13604	13178	20761	13558	10048	34504	60368	43279	21456	23233	22926	776	338	409
1.10_494.32	LPC 16:1	[M+H]+	LFUDDCMNKWEORN-ZXEGGCGDSA-N	494.324	ESI (+)	1.1	6248	4896	3351	6325	6267	2691	3445	5861	5460	3575	4041	4850	4440	3906	4239	6861	6258	4709	5042	5048	168		224
2.26_524.37_2.27_546.35	LPC 18:0	[M+H]+_[M+Na]+	IHNKQIMGVNPMTC-RUZDIDTESA-N	524.3711_546.3506	ESI (+)	2.2655	20722	16988	9174	13560	15071	4510	10257	11615	10304	7969	6538	10255	8265	7094	22301	42808	26550	13331	14266	14220	539	285	200
2.26_582.38	LPC 18:0 Isomer B	[M+Hac-H]-	IHNKQIMGVNPMTC-RUZDIDTESA-N	582.376	ESI (-)	2.264	4803	3397	2375	3311	3500	1155	2597	2707	2334	1842	1499	2323	1882	1510	5029	9578	6578	3385	3319	3429	72		50
1.63_580.36	LPC 18:1	[M+Hac-H]-	YAMUFBLWGFFICM-PTGWMXDISA-N	580.359	ESI (-)	1.631	6296	5456	2828	5029	6203	1286	2113	4479	4999	3389	2629	5092	1866	2127	4414	7180	5888	4146	3958	4148	18		24
1.50_522.35	LPC 18:1 Isomer A	[M+H]+	YAMUFBLWGFFICM-UHFFFAOYSA-N	522.355	ESI (+)	1.5	61711	60007	31414	55008	61503	19211	38063	61398	58279	37451	40635	47413	38514	40218	28640	40637	40547	42630	43219	43042	147	242	240
1.63_522.35_1.62_544.34	LPC 18:1 Isomer B	[M+H]+_[M+Na]+	YAMUFBLWGFFICM-PTGWMXDISA-N	522.3547_544.338	ESI (+)	1.627	31297	27510	16967	24918	32718	7076	10677	24996	23823	16228	15270	22916	10861	11545	21409	38633	27878	21029	21422	21427	319	20	347
1.13_520.34	LPC 18:2 Isomer A	[M+H]+	SPJFYYJXNPEZDW-UHFFFAOYSA-N	520.339	ESI (+)	1.134	3795	3645	2478	4114	4514	1890	3024	3629	4019	3070	3053	3909	3313	2898	2668	3288	3806	3067	3105	3052	539	594	289
1.22_520.34	LPC 18:2 Isomer B	[M+H]+	SPJFYYJXNPEZDW-FTJOPAKQSA-N	520.338	ESI (+)	1.221	2806	2617	1958	3100	2925	1346	1881	2931	2862	1987	2350	2213	2283	1620	2176	3823	3559	2375	2922	2434	692	585	521
3.07_552.40	LPC 20:0	[M+H]+	UATOAILWGVYRQS-HHHXNRCGSA-N	552.398	ESI (+)	3.071	1048	418	386	348	490	241	464	770	225		532	253	190	321	858	1532	384	546	664	958			158
2.40_550.39	LPC 20:1	[M+H]+	GJTDRNFWIDPARY-GTPZACKGSA-N	550.385	ESI (+)	2.403	4226	4007	2637	3012	4596	876	1581	3930	4079	2692	2113	3646	1402	1630	2008	3059	2169	2658	2826	2435	221	209	124
1.68_548.37	LPC 20:2 Isomer A	[M+H]+	YYQVCMMXPIJVHY-UHFFFAOYSA-N	548.369	ESI (+)	1.679	6354	7583	4458	5056	7494		3853	9155	9446	5647	5319	7931	5269	4502	1214	1638	2065	4950	4942	4687	282	270	307
1.82_548.37	LPC 20:2 Isomer B	[M+H]+	YYQVCMMXPIJVHY-ZOIJLGJPSA-N	548.37	ESI (+)	1.819	2578	3167	1782	2172	3422	588	1264	2689	3354	1824	2041	2811	1300	1073	855	1317	1200	2166	2269	2284	205		189
1.46_604.36	LPC 20:3	[M+Hac-H]-	BBNHCUBQEQJHIG-FZZJNMCHSA-N	604.361	ESI (-)	1.456	2777	3087	1704	2027	2084	1077	2358	4392	4457	2422	1891	2061	2642	2860	652	1018	968	1999	1893	2064	24
1.32_546.36	LPC 20:3 Isomer A	[M+H]+	XUDGAAFUMTTZCO-UHFFFAOYSA-N	546.356	ESI (+)	1.316	4119	4083	2955	5202	4592	1923	2954	4898	3474	3235	3718	3411	2922	2620	3637	4214	4844	3345	3770	3783	491	189	249
1.45_546.36	LPC 20:3 Isomer B	[M+H]+	BBNHCUBQEQJHIG-FZZJNMCHSA-N	546.357	ESI (+)	1.445	13915	14888	8504	9719	12291	5480	10930	20629	21639	10319	10541	9376	10854	11903	3980	4821	5877	10292	10272	10528	395	331	218
1.11_544.34	LPC 20:4	[M+H]+	GOMVPVRDBLLHQC-UHFFFAOYSA-N	544.34	ESI (+)	1.114	21593	17511	14600	26766	19957	7828	13666	26464	20532	13265	17250	11821	13193	13788	10215	14532	17575	14369	16321	15181	525		125
2.03_574.39	LPC 22:3	[M+H]+	NICUUPBXCTYIAM-UHFFFAOYSA-N	574.386	ESI (+)	2.026	21039	21630	14927	21314	17150	10965	20781	28888	32233	16090	23708	14077	24353	23446	3292	3987	5000	17003	16675	17790	110	115	188
1.54_572.37	LPC 22:4 Isomer A	[M+H]+	GXEIJYZRCDTJTE-UHFFFAOYSA-N	572.37	ESI (+)	1.541	10567	9973	8379	16873	10383	4166	8816	13856	11394	7694	11421	7198	9273	8252	5050	6543	7606	8839	8798	8725
1.66_572.37	LPC 22:4 Isomer B	[M+H]+	ZOJBSSVHFSBHMP-JJJSWPRASA-N	572.374	ESI (+)	1.659	727	945	1195	2841	1820	315	201	1722	1850	1666	1763	1482	1711	1399		1801	2153	1269	1640	1853		122
1.20_570.35	LPC 22:5 Isomer A	[M+H]+	BIEOSECQPGGZMF-UHFFFAOYSA-N	570.354	ESI (+)	1.203	8931	7933	6329	11908	8972	3597	6833	9418	9333	6449	8540	6554	6421	6724	5083	6622	8960	7057	6636	7914
1.29_570.36	LPC 22:5 Isomer B	[M+H]+	PDIGSOAOQOXRDU-WJPZTBRDSA-N	570.355	ESI (+)	1.294	952	805	721	2224	899		1101	1633	397	90	805	475		95	710	3128	2883	1063	673	1079			127
1.07_568.34	LPC 22:6 Isomer A	[M+H]+	LSOWKZULVQWMLY-UHFFFAOYSA-N	568.34	ESI (+)	1.073	9867	8904	7449	15773	11384	5254	9771	10330	9215	6755	10711	7969	8489	7641	6157	8658	10459	8763	8145	8912	271	273	145
1.14_568.34_1.09_590.32	LPC 22:6 Isomer B	[M+H]+_[M+Na]+	LSOWKZULVQWMLY-APPDJCNMSA-N	568.3392_590.3242	ESI (+)	1.1115	2853	2597	1425	4541	3594	552	1601	3286	1626	1366	2882	2366	2210	2290	2722	4309	4237	2315	2758	1777	106	281	239
4.12_634.48	LPC 26:1/0:0	[M+H]+	OOMMBXXUNFZQKI-UHFFFAOYSA-N	634.481	ESI (+)	4.125	4649	3687	2386	2580	5161	283		4158	3837	2769	2016	3038	917	181	1605	2452	1708	2669	2691	2239
1.91_508.38	LPC P-18:0 or LPC O-18:1	[M+H]+		508.377	ESI (+)	1.908	2822	3215	1483	2127	3669	828	835	2336	2435	1756	841	2616	388	246	3118	4758	3278	1978	2321	2669		103	49
1.38_452.28	LPE 16:0	[M-H]-	YVYMBNSKXOXSKW-UHFFFAOYSA-N	452.278	ESI (-)	1.376	4771	4355	3153	3794	4451	1734	2192	4535	4664	3129	3138	3471	3075	2809	484	697	956	2820	2841	2622	39	33
1.50_452.28	LPE 16:0	[M-H]-	CKPBBEOJHAPPBT-HXUWFJFHSA-N	452.278	ESI (-)	1.505	1331	853	751	873	1099	247	551	966	729	647	856	883	685	234	933	1204	1008	740	803	764	28	39	128
1.02_450.26	LPE 16:1	[M-H]-	DSOWUEHXZJUNID-UHFFFAOYSA-N	450.262	ESI (-)	1.021	1021	943	475	963	1976	187	258	1011	1012	592	617	1822	376	371	501	689	653	555	578	600
2.31_480.31	LPE 18:0	[M-H]-	BBYWOYAFBUOUFP-UHFFFAOYSA-N	480.309	ESI (-)	2.308	4228	2827	1281	2338	2736	584	571	1837	1532	864	812	1475	979	748	4901	6449	4607	2331	2192	2108	40	42	62
1.66_478.29	LPE 18:1	[M-H]-	PYVRVRFVLRNJLY-UHFFFAOYSA-N	478.293	ESI (-)	1.658	5474	4184	3214	4588	6155	1701	2133	4558	5225	3989	3403	6315	3048	2639	1782	2234	1984	3780	3763	3648	26	40	64
1.54_480.31	LPE 18:1	[M+H]+	PYVRVRFVLRNJLY-UHFFFAOYSA-N	480.308	ESI (+)	1.545	22515	25522	14912	24501	28835	511	15412	24647	24958	18795	18181	26638	16648	17964	5818	6188	6529	17792	17503	17278	416	238	204
1.16_478.29	LPE 18:2	[M+H]+	DBHKHNGBVGWQJE-UHFFFAOYSA-N	478.294	ESI (+)	1.158	1282	1975	1089	1249	2367	720	1123	1252	1775	1185	835	2340	407	1029	350	781	223	924	1616	1277	595	313	390
2.30_508.34	LPE 20:1	[M+H]+	JEAGLCKGAKACCE-UHFFFAOYSA-N	508.34	ESI (+)	2.298	6466	8150	4491	5387	9907	1053	2320	7736	8895	6246	4287	9592	3670	4016	1658	1769	1840	5056	5126	4882	156	109	115
1.79_506.32	LPE 20:2	[M+H]+	QJHRNPQXCMXOOH-UHFFFAOYSA-N	506.324	ESI (+)	1.791	3169	3708	2465	2894	4267	961	1116	3771	4308	3083	1787	4124	631	2435	561	347	192	2536	2521	1362	275	205
1.35_504.31	LPE 20:3	[M+H]+	UEONHLLDVDPRRN-UHFFFAOYSA-N	504.308	ESI (+)	1.348	2616	1838	568	3147	2727	452	943	2496	2139	1515	1622	671	1487	1480	1576	2202	2523	1993	2261	1714	106	451	190
1.13_500.28	LPE 20:4	[M-H]-	JPNPIRVRGLGTRE-UHFFFAOYSA-N	500.279	ESI (-)	1.129	30985	24251	17469	36091	21003	6912	8453	28223	23563	13918	16406	12243	9446	10345	12937	17511	18992	14965	14680	14358	51		45
1.14_502.29	LPE 20:4	[M+H]+		502.292	ESI (+)	1.14	36799	28379	22043	39142	25651	7297	10186	32362	25942	17103	19936	14897	10646	11808	16219	20480	23088	20524	19908	20945
3.06_534.36	LPE 22:1	[M-H]-	XHNHVLOJRORARF-UHFFFAOYSA-N	534.355	ESI (-)	3.06	3142	3679	2257	2067	5048	732	820	4289	4047	2902	1574	4385	1244	1029	373	914	1126	2421	2371	2343	19	18	55
3.06_536.37	LPE 22:1	[M+H]+	XHNHVLOJRORARF-UHFFFAOYSA-N	536.37	ESI (+)	3.065	3291	3341	2231	1377	4633	571	268	3659	4443	2772	1994	4519	686	528	874	480	603	2154	2141	2512			192
2.58_534.35	LPE 22:2	[M+H]+	FKSLBYVOWOXWMB-UHFFFAOYSA-N	534.355	ESI (+)	2.579	2297	2981	1866	1538	3690	197	1011	2377	3291	2479	1853	3435	820	1357	543	938	1087	1926	1743	1894		132	85
2.09_532.34	LPE 22:3	[M+H]+	OYVOJIUVAINTML-UHFFFAOYSA-N	532.34	ESI (+)	2.089	28640	31069	20361	23541	31210	8713	12525	31532	36137	22183	18985	24331	15153	17613	5286	6307	7371	17993	19626	19503	407	241	354
1.57_528.31	LPE 22:4	[M-H]-	RSVFMXVZJZRSQQ-UHFFFAOYSA-N	528.31	ESI (-)	1.57	18246	14457	10119	18631	14317	3727	4940	16794	12516	9120	9648	9022	6199	5910	9442	10497	13148	10149	10060	10054	39	50	24
1.23_528.31	LPE 22:5	[M+H]+	OSRWIBSZJTWIKA-UHFFFAOYSA-N	528.309	ESI (+)	1.23	12732	11078	6972	14862	10230	1145	2002	10995	9314	5280	6594	6476	3580	4151	5987	8074	10282	6747	7765	6887
1.09_526.29	LPE 22:6	[M+H]+	XEVRBOQZSXWGQO-UHFFFAOYSA-N	526.293	ESI (+)	1.095	26301	19104	15229	34244	17384	6569	6717	19345	16459	10404	17280	10798	8120	7554	10870	14246	15836	14212	14804	12997		175
2.38_650.44	PC 16:0/9:0 CHO	[M+H]+	PPTNNIINSOQWCE-WJOKGBTCSA-N	650.439	ESI (+)	2.383	286	632	364	659	208	74	226	160	323	354	242	551	215	231	494	1095	483	681	737	857	76	103	165
4.31_678.51_4.30_700.49	PC 28:0	[M+H]+_[M+Na]+	CITGLCJVPOWHKC-UUWRZZSWSA-N	678.5063_700.4885	ESI (+)	4.309	54990	45314	17892	26021	30768	7323	7912	29832	26720	24635	12554	14334	9281	9676	29604	47754	26028	24172	23873	22631			205
4.92_706.54_4.93_728.52	PC 30:0	[M+H]+_[M+Na]+	RFVFQQWKPSOBED-PSXMRANNSA-N	706.5379_728.5198	ESI (+)	4.9255	2216531	1850670	851556	1385138	1364131	351484	454046	1412532	1250341	972142	587218	517111	521888	370188	1159809	1917631	942931	1064243	1106134	1061461	480	299	179
4.46_704.52	PC 30:1	[M+H]+	PUSMCKGZMONNJO-UHFFFAOYSA-N	704.523	ESI (+)	4.461	34875	27172	13834	24943	21986	5476	4229	17889	16809	13754	8949	10949	5251	6245	33787	59918	31563	18998	19741	20323	173	154	422
5.24_720.55_5.23_742.54	PC 31:0	[M+H]+_[M+Na]+	NPGWXTIWUUFYAB-DIPNUNPCSA-N	720.5549_742.5358	ESI (+)	5.2335	43590	27999	11789	25211	21006	5030	5214	16969	13535	10080	8377	5342	6182	3938	15992	31541	14435	12432	13390	13660	195	124	165
4.72_718.54	PC 31:1	[M+H]+	QFVHCMLUKNHDSH-WTWBAFHPSA-N	718.537	ESI (+)	4.724	5431	4091	2232	3535	3439	967	956	2777	2798	2255	1553	1480	1076	1025	4442	7535	3895	2724	3378	3061	282	97	69
5.57_792.57	PC 32:0	[M+Hac-H]-	KILNVBDSWZSGLL-KXQOOQHDSA-N	792.575	ESI (-)	5.57	32429	28030	23677	29656	24354	15192	16922	24090	20923	21280	20581	15802	21049	17732	25723	28839	22971	26767	25963	25435	131	121	93
5.57_734.57_5.57_756.55	PC 32:0	[M+H]+_[M+Na]+	KILNVBDSWZSGLL-KXQOOQHDSA-N	734.569_756.5488	ESI (+)	5.5685	1446629	1016826	455243	956056	727242	163455	194112	694640	554282	379057	272396	211777	198900	141346	518031	946472	427755	508191	520253	532401	1497	655	921
5.02_790.56	PC 32:1	[M+Hac-H]-	QIBZFHLFHCIUOT-NPBIGWJUSA-N	790.559	ESI (-)	5.019	22433	19783	16971	19120	22788	7695	6366	16459	15200	14785	11988	18770	8662	9703	22249	27621	20719	19170	18522	19533	96		54
4.98_732.55_4.98_754.54	PC 32:1	[M+H]+_[M+Na]+	QIBZFHLFHCIUOT-NPBIGWJUSA-N	732.5543_754.5355	ESI (+)	4.9775	1959961	1739374	817936	1285598	1768072	289280	339646	1361103	1288921	951292	470115	771297	394194	316561	964775	1696666	804315	969706	1002358	1005717	394	783	688
5.08_732.55	PC 32:1|PC 16:0_16:1	[M+H]+	QIBZFHLFHCIUOT-UHFFFAOYSA-N	732.554	ESI (+)	5.084	691940	394898	152097	440975	382457	55332	49494	223584	169068	136651	82144	130366	55487	50504	577648	1044415	474200	252650	258027	248883	663	411	321
4.53_788.54	PC 32:2	[M+Hac-H]-	GPWHCUUIQMGELX-VHQDNGOZSA-N	788.54	ESI (-)	4.527	2312	1559	1620	1353	2496	767	479	1517	1658	1310	905	1617	662	462	2029	2632	2060	1838	2042	1937	24	79	73
4.55_730.54_4.61_752.52	PC 32:2 Isomer A	[M+H]+_[M+Na]+	GPWHCUUIQMGELX-VHQDNGOZSA-N	730.537_752.5177	ESI (+)	4.5775	22483	15734	9071	19130	18424	3905	2371	10762	10140	7763	5131	8173	2672	3606	20021	36292	18187	12413	12378	12087	178	296	424
4.81_730.54	PC 32:2 Isomer B	[M+H]+	GPWHCUUIQMGELX-UHFFFAOYSA-N	730.538	ESI (+)	4.813	38421	26931	11028	30462	16608	5627	4010	14456	12057	7537	7051	3455	5897	4239	18047	36815	14738	12372	13903	13563	257	101	195
5.77_748.59	PC 33:0	[M+H]+	FHENRYRLCPXONH-LDLOPFEMSA-N	748.585	ESI (+)	5.768	32200	21707	9299	21244	18124	5430	4851	13841	12467	8839	6466	5629	7129	3876	12820	23227	10187	11306	11783	11556
5.32_804.57	PC 33:1	[M+Hac-H]-	GXTATYLPYLLNLV-MGIDVFSBSA-N	804.573	ESI (-)	5.321	5043	4812	3446	4624	4447	2166	2205	3705	3292	2882	3317	2654	2342	1568	5282	6342	5218	4405	4398	4263	127	60	124
5.32_746.57	PC 33:1	[M+H]+	OFRWLQSOUIZELQ-VEAYGOGPSA-N	746.569	ESI (+)	5.318	123509	77502	34226	73491	68393	14101	13830	41691	37537	30329	21869	18995	14359	9254	67479	114671	55745	41912	42019	42389	266	223	230
4.85_802.57	PC 33:2	[M+Hac-H]-	SBNDHGBVMZMSNL-UESLNCBNSA-N	802.566	ESI (-)	4.847	4458	3535	1712	1297	1826	269	198	3631	3941	1843	664	814	225	163	1031	1614	1164	1401	1531	1692	48		37
4.83_744.55	PC 33:2 Isomer A	[M+H]+	SBNDHGBVMZMSNL-UESLNCBNSA-N	744.554	ESI (+)	4.831	9950	6804	2969	6996	6155	1204	902	4169	3300	2554	1463	1665	664	507	8491	16651	7502	4549	4478	4470	79	48	122
4.94_744.55	PC 33:2 Isomer B	[M+H]+	AIIVRGFXFCHAQG-UHFFFAOYSA-N	744.552	ESI (+)	4.943	18754	14007	7013	17163	12413	3578	2874	9769	7015	6259	5054	3765	4382	2331	18338	32443	17055	10860	11290	10908	156		201
6.24_820.61	PC 34:0	[M+Hac-H]-	PZNPLUBHRSSFHT-RRHRGVEJSA-N	820.607	ESI (-)	6.244	22434	18529	15148	23094	13929	12649	14954	17196	14250	13329	16398	8492	19618	15916	14639	19382	14035	18096	17403	17334	151	130	59
6.24_762.60_6.24_784.58	PC 34:0	[M+H]+_[M+Na]+	PZNPLUBHRSSFHT-RRHRGVEJSA-N	762.6006_784.582	ESI (+)	6.24	760094	502694	247886	577074	292848	121630	186799	387579	313689	206694	190892	84582	184432	122999	224663	382371	179282	254065	263319	267915	556	277	328
5.64_818.59	PC 34:1	[M+Hac-H]-	WTJKGGKOPKCXLL-VYOBOKEXSA-N	818.591	ESI (-)	5.643	96263	87489	73101	84945	82735	47019	48616	77137	73833	70184	61164	62715	61010	52693	73356	93717	68240	78219	76392	78198	532	320	406
5.63_760.59_5.63_782.57	PC 34:1	[M+H]+_[M+Na]+	WTJKGGKOPKCXLL-VYOBOKEXSA-N	760.5877_782.5676	ESI (+)	5.634	4779241	4375856	2537571	3893280	4006488	956208	1142071	3395253	3187961	2359971	1582725	1687174	1066812	859402	2966299	4668897	2613597	2810691	2878241	2899668	5498	3324	3228
5.15_816.57	PC 34:2	[M+Hac-H]-	JLPULHDHAOZNQI-ZTIMHPMXSA-N	816.574	ESI (-)	5.154	15749	16363	14026	17717	16988	7254	5632	12993	12624	12729	10333	12217	7359	7381	20396	23639	19158	16424	16018	16004	74	68	74
5.12_758.57_5.14_780.55	PC 34:2	[M+H]+_[M+Na]+	JLPULHDHAOZNQI-ZTIMHPMXSA-N	758.5699_780.553	ESI (+)	5.132	483572	331732	144668	348379	351213	52218	44835	181678	168226	122896	78240	132751	47622	41984	320547	630888	272570	181264	186867	183248	1077	1690	940
4.70_814.56	PC 34:3	[M+Hac-H]-	CNNSEHUKQJCGTE-UPPWDXJYSA-N	814.556	ESI (-)	4.698	1451	1349	1217	1732	1179	337	320	931	1047	652	643	980	392	175	2022	2597	2035	1260	1370	1409	39	72
4.68_756.55	PC 34:3 Isomer B	[M+H]+	VKVSSDKCKXJFIM-AFYHZPHLSA-N	756.555	ESI (+)	4.685	10949	7926	4300	9163	8377	1764	1229	5263	5074	4164	2409	3474	1456	1237	9817	16921	9377	5614	5788	5661			42
4.82_756.56_4.82_778.54	PC 34:3 Isomer C	[M+H]+_[M+Na]+	VKVSSDKCKXJFIM-AFYHZPHLSA-N	756.556_778.5373	ESI (+)	4.8225	25019	22679	10295	23204	16216	4044	2781	14482	13833	7183	5828	5132	3582	2995	13456	28198	12773	9810	11098	10623	405	134	490
4.92_756.55	PC 34:3 Isomer D	[M+H]+	KYRRDNSYOZCTFM-UHFFFAOYSA-N	756.552	ESI (+)	4.915	51326	43186	22555	54031	34356	13407	9205	31740	32823	19587	15690	10197	13187	8315	24676	45331	20757	26116	26264	25081	140	85	120
4.45_812.54	PC 34:4	[M+Hac-H]-	YWDDIWXKFJEMKF-JTZVLWBESA-N	812.541	ESI (-)	4.45	829	719	624	856	761	147	244	617	548	341	504	217	202	286	957	1200	914	701	455	585		36
4.44_754.54	PC 34:4	[M+H]+	YWDDIWXKFJEMKF-JTZVLWBESA-N	754.538	ESI (+)	4.436	3644	2451	1670	2977	2415	645	735	2091	2084	1555	1359	718	726	521	3356	5979	2898	2386	2026	2167	52	154	127
5.97_774.60	PC 35:1	[M+H]+	MFHIZGSSDZJFKD-IYEJTHTFSA-N	774.602	ESI (+)	5.969	100226	74312	35134	74180	57990	13711	19046	44028	37828	30477	22361	18278	17143	9922	51527	92962	42387	38314	39708	41775	155	115	77
5.38_772.59	PC 35:2 Isomer A	[M+H]+	MJWAVUYQCBFFHQ-WESJWMGVSA-N	772.585	ESI (+)	5.382	49659	34831	15560	32409	35152	5408	4903	20676	19214	13417	8485	10790	4609	3473	28375	55093	23329	19379	19435	20339	194		232
5.47_772.58	PC 35:2 Isomer B	[M+H]+	MJWAVUYQCBFFHQ-WESJWMGVSA-N	772.584	ESI (+)	5.47	27029	18448	8968	20200	16512	3909	3313	10698	9105	7482	5596	5009	3794	2312	21596	37807	17140	11132	10856	10798	166	198	171
4.96_770.57	PC 35:3	[M+H]+	AYXGHIQPMDYMJC-AHMBLZLYSA-N	770.569	ESI (+)	4.956	11076	9088	4788	10047	8177	1788	2100	6027	4523	2616	3234	2532	2048	1253	9849	17035	9258	6552	6290	5898			176
4.74_768.55	PC 35:4	[M+H]+	OROZWUJCDDCYAU-IPUAOQJZSA-N	768.553	ESI (+)	4.738	1452	2461	527	1040	822	465	809	514	266	759	357	395	396	329	416	1051	820	777	574	512	147	747
6.90_790.63	PC 36:0|PC 16:0_20:0	[M+H]+	HVPURDWMANOTFO-UHFFFAOYSA-N	790.632	ESI (+)	6.9	27433	18202	8748	18588	12716	4948	6851	15126	11931	8179	6865	3764	8067	5025	7850	13416	6942	9601	9359	9672			64
6.32_846.62	PC 36:1	[M+Hac-H]-	ATHVAWFAEPLPPQ-VRDBWYNSSA-N	846.621	ESI (-)	6.315	42154	41842	30022	35503	38552	22748	29083	36413	33964	33841	27215	26732	33896	28911	30819	40137	29994	36542	35500	34258	117	156	83
6.30_788.62_6.30_810.60	PC 36:1	[M+H]+_[M+Na]+	ATHVAWFAEPLPPQ-VRDBWYNSSA-N	788.6187_810.5997	ESI (+)	6.305	1545914	1306481	539536	975117	1006773	248988	440952	972503	862572	635721	350414	356608	371393	277977	586274	1067513	489955	644904	664182	657343	922	425	590
5.80_844.61	PC 36:2	[M+Hac-H]-	SNKAWJBJQDLSFF-NVKMUCNASA-N	844.605	ESI (-)	5.801	14507	13314	11572	13940	16092	8220	7359	13835	11804	12197	10628	12706	9617	9423	12477	15359	11065	13674	10978	13284		51	68
5.79_786.60_5.79_808.59	PC 36:2	[M+H]+_[M+Na]+	SNKAWJBJQDLSFF-NVKMUCNASA-N	786.6008_808.587	ESI (+)	5.794	593305	472653	217066	412845	496623	72331	87231	315079	360963	199000	106692	172655	79215	71075	248769	475909	213887	232857	224628	250580	542	397	69
5.72_844.61	PC 36:2|PC 18:1_18:1	[M+Hac-H]-	SNKAWJBJQDLSFF-UHFFFAOYSA-N	844.606	ESI (-)	5.719	35869	35773	31775	33890	40941	17773	16222	32376	32744	29903	24271	31134	21578	22853	32474	37326	28225	32788	31759	33913	45	92	141
5.70_786.60	PC 36:2|PC 18:1_18:1	[M+H]+	SNKAWJBJQDLSFF-UHFFFAOYSA-N	786.601	ESI (+)	5.701	1676538	1470027	730218	1171021	1547320	218957	226142	1053270	1071209	717767	373764	673101	221630	220578	918145	1519055	744345	795362	815639	826096	641	583	281
5.21_842.59	PC 36:3 Isomer A	[M+Hac-H]-	YPAZQMWFRMHBBM-CLKMJQEKSA-N	842.589	ESI (-)	5.213	3806	4727	4306	4475	6168	1957	1768	3349	3662	4030	2873	5059	2045	1624	4939	5015	4669	4601	4273	4833	49		23
5.21_784.59_5.20_806.57	PC 36:3 Isomer A	[M+H]+_[M+Na]+	BXRLDROZWDUSGM-ZRYFCQOPSA-N	784.5857_806.5671	ESI (+)	5.2025	109932	85710	35308	74925	104925	12285	10393	46788	50457	31989	19589	39800	10395	10300	64628	125527	55595	44122	43208	44488	1119	647	537
5.31_842.59	PC 36:3 Isomer B	[M+Hac-H]-	YPAZQMWFRMHBBM-CLKMJQEKSA-N	842.589	ESI (-)	5.307	4901	5290	4710	5017	6205	3017	2950	4392	4627	4318	3471	4539	2872	2646	5848	7380	5701	4953	5573	4833		45	50
5.31_784.58_5.30_806.57	PC 36:3 Isomer B	[M+H]+_[M+Na]+	WZCLAXMADUBPSG-RIXBAXMTSA-	784.5847_806.5676	ESI (+)	5.3085	155209	110750	53781	98696	112343	21735	22902	64644	64874	47156	28822	36020	18518	15841	86979	155712	73477	59267	59575	57594	720	728	525
4.74_782.57	PC 36:4 Isomer A	[M+H]+	NKQPOVROGSWLTO-NVPMBMBWSA-N	782.568	ESI (+)	4.74	539	2032	1551	2197	1717	238	594	1612	1027	757	1985	821	213	273	2808	5000	2899	1593	1339	784	234	455	579
5.05_840.57	PC 36:4 Isomer B	[M+Hac-H]-	IIZPXYDJLKNOIY-JXPKJXOSSA-N	840.575	ESI (-)	5.052	5895	5154	4872	5377	4997	3518	4701	3320	2440	3394	3669	2579	3150	2435	6866	8345	7070	4976	4854	5356	156	30	50
4.87_782.57_4.86_804.55	PC 36:4 Isomer B	[M+H]+_[M+Na]+	IIZPXYDJLKNOIY-JXPKJXOSSA-N	782.5676_804.551	ESI (+)	4.861	18444	13491	6747	14064	12129	1294	772	7242	7755	3664	3313	3424	231	1372	14282	24486	11701	7940	8094	8111	324	328	422
5.03_782.57_5.04_804.55	PC 36:4 Isomer C	[M+H]+_[M+Na]+	IIZPXYDJLKNOIY-JXPKJXOSSA-N	782.5714_804.5526	ESI (+)	5.0345	203045	136100	47651	117290	117322	21578	32344	59046	43994	39297	26462	26555	19639	13745	109877	228378	93404	63675	64203	67034	416	517	263
4.63_838.56	PC 36:5 Isomer B	[M+Hac-H]-	DYDDZDMJSQYFGN-OIVUZXIWSA-N	838.559	ESI (-)	4.63	1089	921	516	712	632	337	272	449	390	280	376	218	157	144	1039	1598	1200	723	660	704
4.53_780.55_4.56_802.53	PC 36:5 Isomer C	[M+H]+_[M+Na]+	SUZYROYNFNQALJ-MHEIZRSESA-N	780.5537_802.535	ESI (+)	4.547	4521	3683	2638	4255	3358	1244	1938	2943	2456	2207	1854	1796	1273	1579	4229	6089	3554	3433	2841	2772	429	768	788
4.62_780.56_4.62_802.54	PC 36:5 Isomer D	[M+H]+_[M+Na]+	SUZYROYNFNQALJ-MHEIZRSESA-N	780.5554_802.542	ESI (+)	4.625	6086	4175	2244	4244	2936	811	773	2136	1126	1433	1392	346	1063	422	5522	10191	5441	2798	3267	3231	79	82	198
4.30_778.54	PC 36:6	[M+H]+	SPWBDEZMKCRQSX-NGPPOSSDSA-N	778.536	ESI (+)	4.3	2598	1754	1298	2210	1411	667	442	1660	1301	938	642	425	384	1076	2300	3635	2459	705	1239	1266	389		204
6.00_800.61	PC 37:2 Isomer A	[M+H]+	WTQHPPMYIKNELC-UHFFFAOYSA-N	800.612	ESI (+)	5.998	28921	20841	10799	20078	20126	4441	4054	13971	12462	9670	5903	6958	4549	3240	17172	30506	13812	11676	12571	12215	152	258	64
6.14_800.61	PC 37:2 Isomer B	[M+H]+	MCZUABDVGPPWPM-HJTCUGKVSA-N	800.613	ESI (+)	6.14	8828	6110	3967	6518	6637	1533	1498	5203	4168	4323	2404	2775	2460	944	4724	8598	3899	4097	3730	4065	172	185	174
5.50_798.60	PC 37:3 Isomer A	[M+H]+	OOYQEEUUQRMQKL-JUUDQZDJSA-N	798.601	ESI (+)	5.505	8706	5871	3066	5387	5696	1004	560	3609	3256	1131	1027	1551	476	507	5657	10387	4636	3532	3234	2402		73	113
5.65_798.59	PC 37:3 Isomer B	[M+H]+	VJODNNQZGFWVNO-UHFFFAOYSA-N	798.593	ESI (+)	5.65	17888	16713	9492	16851	14340	4574	2714	8280	9179	6752	4737	3050	3781	2327	12438	19925	11798	10861	8904	9777	75	98	175
5.23_796.59	PC 37:4 Isomer A	[M+H]+	QRPUCJXFPYFTMB-FBFLODOBSA-N	796.587	ESI (+)	5.23	3848	3214	894	3146	3178	546	174	1474	1159	1289	521	935	267	329	2801	5595	2738	1447	1071	924	102	198	57
5.36_796.58	PC 37:4 Isomer B	[M+H]+	JOMWRRWZQPAGHE-UHFFFAOYSA-N	796.581	ESI (+)	5.358	11354	9613	4914	8145	8815	1423	3785	5041	3451	3899	2283	2625	1242	577	4045	7294	3240	3942	5181	5115	103
4.82_794.56	PC 37:5 Isomer A	[M+H]+	BMQAQSKMOYPKMR-UHFFFAOYSA-N	794.565	ESI (+)	4.819	3176	2636	1461	2378	2539	305	429	1496	1070	1093	309	828	176	175	2129	3728	1399	1190	1244	1368	124		104
4.94_794.58_4.96_816.55	PC 37:5 Isomer B	[M+H]+ _[M+Na]+		794.5756_816.5503	ESI (+)	4.95	4014	4294	1465	4118	2850	897	927	2495	2601	1538	1561	1168	960	1089	3180	5627	2807	2527	2857	2530	127
6.91_816.65_6.95_838.63	PC 38:1	[M+H]+ _[M+Na]+		816.6494_838.628	ESI (+)	6.929	130515	104087	50598	65825	82638	18143	25728	84901	90232	52274	27603	30845	30173	21500	21013	35301	18714	46137	47388	47584	161	137	227
6.38_872.63	PC 38:2	[M+Hac-H]-	KXXLFCAPKGRXBT-FMJYHZMHSA-N	872.634	ESI (-)	6.382	8390	8652	6912	6703	10117	3630	3867	8494	8733	7250	5487	7738	5223	4700	4897	5917	4568	7579	7085	6983	25	28	47
6.33_814.63_6.32_836.62	PC 38:2	[M+H]+_[M+Na]+	KXXLFCAPKGRXBT-FMJYHZMHSA-N	814.6322_836.6179	ESI (+)	6.3275	252953	230984	98493	132663	235666	28346	38549	162875	174741	111751	48207	91344	40375	34927	66680	130654	52047	97570	106108	101987	177	251	127
5.98_870.62	PC 38:3	[M+Hac-H]-	OJHJKEBRZSDTTL-VHWCKNCUSA-N	870.618	ESI (-)	5.98	6369	6877	6189	6721	6490	4313	4649	5620	6132	5457	5221	3513	5266	4088	4098	5535	4318	6154	5793	5922	149	38	52
5.82_812.62	PC 38:3 Isomer A	[M+H]+	ZDCCXTFOQDDLSE-UHFFFAOYSA-N	812.615	ESI (+)	5.824	154558	137857	56265	84804	161226	15981	14927	92424	102279	60025	28309	61003	18570	17182	44174	87933	36074	58749	59742	56666
5.97_812.62	PC 38:3 Isomer B	[M+H]+	KNNHXKQRTYEWCA-HYYWERRFSA-N	812.616	ESI (+)	5.974	217326	196060	99713	163308	159891	45293	60922	132287	138932	96279	62889	54843	53051	32355	80019	150372	67319	92744	97081	98874	59	87	156
6.18_812.62	PC 38:3|PC 18:1_20:2	[M+H]+	MGYXVNKVMWUCEN-UHFFFAOYSA-N	812.617	ESI (+)	6.177	85122	79062	29847	49543	55866	16223	24132	61879	59556	38818	18943	20489	21531	18550	24262	45178	20712	35088	35669	35054	104
5.70_868.61	PC 38:4 Isomer A	[M+Hac-H]-	PSVRFUPOQYJOOZ-QNPWAGBNSA-N	868.606	ESI (-)	5.702	4564	5010	3941	4357	4621	4593	5364	3996	3316	3650	4038	2903	4282	3596	3717	4882	3936	4505	4471	4094	66	78	104
5.37_810.60_5.36_832.58	PC 38:4 Isomer A	[M+H]+_[M+Na]+	PSVRFUPOQYJOOZ-QNPWAGBNSA-N	810.6016_832.5832	ESI (+)	5.3635	72573	58056	28074	51291	71825	9958	10681	36627	37667	26293	14663	24586	7329	6688	42856	79586	35164	32556	31483	32325	396	683	804
5.50_810.60_5.49_832.58	PC 38:4 Isomer B	[M+H]+_[M+Na]+	PSVRFUPOQYJOOZ-QNPWAGBNSA-N	810.6012_832.5815	ESI (+)	5.4965	141804	121120	45728	102469	77572	16685	17725	52936	46270	32827	26690	20858	13483	11236	61428	120793	52203	44229	46602	47128	316	348	496
5.69_810.60_5.69_832.58	PC 38:4 Isomer C	[M+H]+_[M+Na]+	PSVRFUPOQYJOOZ-QNPWAGBNSA-N	810.601_832.5822	ESI (+)	5.691	250358	231944	115177	196448	202418	62241	90140	140763	117030	107758	70658	65419	49950	36450	132960	228848	127360	122046	127519	129333	373	265	253
5.09_866.59	PC 38:5 Isomer A	[M+Hac-H]-	YLWBKBDNHWQEFU-YJXJLLHLSA-N	866.59	ESI (-)	5.095	5861	5912	5072	5927	6311	3803	4597	4919	3919	4445	3813	3395	3646	2993	5450	7050	6076	5732	5532	5721	46	57
5.09_808.58_5.09_830.57	PC 38:5 Isomer A	[M+H]+_[M+Na]+	SUACBSWYGWBPFC-GPUJSUHJSA-N	808.5848_830.5657	ESI (+)	5.0905	198423	135461	56861	134167	133809	25276	32623	71616	53193	44513	32558	32639	19009	14913	116960	224566	99263	72100	71508	68434	227	79	320
5.29_866.59	PC 38:5 Isomer B	[M+Hac-H]-	YLWBKBDNHWQEFU-YJXJLLHLSA-N	866.589	ESI (-)	5.292	1232	1178	837	1407	1302	683	784	964	667	757	630	548	877	635	1288	1578	1115	958	1296	1250	86		46
5.29_808.59_5.29_830.57	PC 38:5 Isomer B	[M+H]+_[M+Na]+	YLWBKBDNHWQEFU-YJXJLLHLSA-N	808.5856_830.5696	ESI (+)	5.289	29048	16815	9609	22304	14112	4331	5171	9070	7584	6478	5346	4281	3904	2696	13453	26445	12040	9676	9408	9458	99	56	181
5.71_808.58	PC 38:5|PC 18:1_20:4	[M+H]+	SWOKEJBWARJLGN-UHFFFAOYSA-N	808.582	ESI (+)	5.708	82035	79955	40626	64008	85779	11850	12658	57077	59946	37786	19654	36530	12429	11846	51163	79138	41107	43463	43238	46092	53		111
4.88_864.58	PC 38:6	[M+Hac-H]-	PLZBTDKJYHXIEW-DZUXOTHRSA-N	864.575	ESI (-)	4.88	3413	3201	2751	3553	3106	1991	2429	1792	1589	2129	2516	1583	1545	1255	3845	4953	3995	2719	2835	3116	30		53
4.64_806.57_4.64_828.55	PC 38:6 Isomer A	[M+H]+_[M+Na]+	PLZBTDKJYHXIEW-DZUXOTHRSA-N	806.5701_828.5532	ESI (+)	4.637	3580	2990	2455	3503	2340	1142	686	1934	1841	1437	1445	1869	667	790	3526	6394	4033	2215	2035	2128	396	199	886
4.90_806.57_4.88_828.55	PC 38:6 Isomer B	[M+H]+_[M+Na]+	PLZBTDKJYHXIEW-DZUXOTHRSA-N	806.5676_828.5494	ESI (+)	4.891	132993	95004	40534	85731	82928	23615	35638	45555	36507	34926	28581	22175	22211	12498	81350	155514	70801	56547	55739	55116	377	223	83
4.40_804.55	PC 38:7	[M+H]+	BNNUJTATKJXKJP-XCDHYEIISA-N	804.552	ESI (+)	4.4	2244	1573	804	1708	2429	349	229	1108	593	801	588	238	344	203	2401	4509	2202	1533	1523	1417	196	303	74
5.19_820.58	PC 39:6	[M+H]+	KSRURLYJRNYEOH-UHFFFAOYSA-N	820.584	ESI (+)	5.186	3675	3027	1220	3227	2729	901	1442	863	980	1532	803	837	1011	257	1819	3525	1844	1866	1497	1374	279	97	83
5.56_814.53	PC 39:9	[M+H]+	HFQOHFIVVRPSHG-UHFFFAOYSA-N	814.526	ESI (+)	5.56			3114	6358		2478	2451			3168	1540	1942	2281	1967	2700	7392	4767	4994	3405	5148	112	210	90
7.54_844.68	PC 40:1	[M+H]+	AWZDTGDSDIBXAE-UHFFFAOYSA-N	844.681	ESI (+)	7.542	33930	23827	11095	20027	19076	5656	5704	19527	17909	11769	10029	7499	7257	4461	9352	16834	7797	12077	11818	11851		79	89
6.97_842.66	PC 40:2	[M+H]+	AEUCYCQYAUFAKH-UHFFFAOYSA-N	842.663	ESI (+)	6.969	32798	29815	13089	16559	30680	5970	6985	24957	25073	17440	8976	14531	8932	5930	8798	14560	7512	14526	14613	14983	135	96	44
6.50_840.65	PC 40:3	[M+H]+	VLEKTACTQHHPOW-UHFFFAOYSA-N	840.645	ESI (+)	6.504	40915	35335	15289	23386	32661	6590	6368	25527	26292	15731	9110	10760	8559	5783	8222	15256	6984	14494	14121	13906	75		83
6.66_840.65	PC 40:3|PC 18:0_22:3	[M+H]+	ISCOBNWTWBSGJN-UHFFFAOYSA-N	840.648	ESI (+)	6.66	61509	56327	25641	40745	35585	16360	21360	45585	46248	27734	19311	13629	26305	18484	15483	27981	13750	25058	26500	27160	39	25	49
6.17_896.64	PC 40:4	[M+Hac-H]-	QQIYXJBHMDYXHH-NMUBDWGHSA-N	896.636	ESI (-)	6.173	3204	3430	2795	4294	2682	1999	1953	2793	2739	2740	2432	1773	2376	1898	2844	3878	3241	2849	3278	2849	161	44	32
6.17_838.63_6.17_860.61	PC 40:4	[M+H]+_[M+Na]+	FHUAYOMRHXZKHT-JUGJLYODSA-N	838.6339_860.614	ESI (+)	6.166	96853	80875	38162	80031	59404	16025	20585	55729	49160	36719	23169	17855	18081	12365	37370	70642	33272	37703	39039	38752	100	273	183
6.04_838.63	PC 40:4|PC 20:2_20:2	[M+H]+	AAYOXXRTLLISDA-UHFFFAOYSA-N	838.633	ESI (+)	6.044	81739	71860	38973	51596	62315	15723	15416	57211	61915	38527	22105	24935	19546	16217	20791	36926	18450	34442	34728	35123
5.72_894.62	PC 40:5 Isomer A	[M+Hac-H]-	LJFKFKIYUJNFPZ-ZLFSCUDPSA-N	894.617	ESI (-)	5.723	2497	2494	1927	2717	2379	2042	2588	1954	1795	2240	1942	1560	1934	1608	1974	2558	2147	2306	2600	2259	61	40
5.71_836.62_5.71_858.60	PC 40:5 Isomer A	[M+H]+_[M+Na]+	IJTJDJOOHZVSAC-NDRUHXFFSA-N	836.6173_858.597	ESI (+)	5.71	126271	109869	55052	99136	98827	26521	37845	68185	58543	49785	32779	30510	20155	14730	70420	125028	65013	60013	58114	61056	259	194	217
5.95_836.61_5.95_858.60	PC 40:5 Isomer B	[M+H]+_[M+Na]+	SFESOYFQZQJCOY-FXYWPAEZSA-N	836.6144_858.596	ESI (+)	5.952	14996	12769	6184	13226	9839	4209	5969	7495	6449	5883	4297	2614	4322	3267	6499	12273	5845	6658	6702	7808	54	232	64
5.21_834.60_5.14_856.58	PC 40:6 Isomer A	[M+H]+_[M+Na]+	KZSXWBSDQDXESU-PPEVQBTRSA-N	834.5998_856.5838	ESI (+)	5.178	21538	14823	7870	16154	15057	3117	3370	9348	8769	6440	5032	5276	2988	1971	12569	23284	11629	8948	8155	8058	868	821	574
5.51_892.61	PC 40:6 Isomer B	[M+Hac-H]-	FYVNIFOYDIIODX-KNKJIUSSSA-N	892.609	ESI (-)	5.515	3193	3548	2825	3665	3438	3137	3794	2287	2078	2915	3220	2444	2577	2003	3484	3825	3298	3366	3528	3262	44		44
5.51_834.60_5.50_856.58	PC 40:6 Isomer B	[M+H]+_[M+Na]+	TYRTWVKQVGNGSZ-RGBTVBCDSA-N	834.601_856.5829	ESI (+)	5.5065	107905	81883	35895	74754	72955	21814	30539	40200	30655	30067	24197	18753	15736	10950	50930	105917	49461	40318	42090	40892	314		228
5.97_834.60	PC 40:6|PC 20:3_20:3	[M+H]+	SUSAZHLUBGMSDJ-UHFFFAOYSA-N	834.596	ESI (+)	5.973	12472	11224	6045	9568	9010	3171	3777	8176	8679	5206	3922	3528	3680	2717	5074	8391	4026	6090	6160	5753	74	141
4.80_832.58	PC 40:7 Isomer A	[M+H]+	BPUROMFCPFGBOT-ZEGPSQTJSA-N	832.585	ESI (+)	4.8	2824	2287	882	1984	2054	387	329	672	325	530	440	157	236	137	1613	3657	1627	1104	859	685	175	128	84
4.94_832.59_4.94_854.57	PC 40:7 Isomer B	[M+H]+_[M+Na]+	BPUROMFCPFGBOT-ZEGPSQTJSA-N	832.5861_854.5655	ESI (+)	4.941	267935	221012	130354	249613	220498	48844	50333	151317	129142	105287	86586	64084	48453	30648	202078	355808	171893	141425	151539	144101	315	271	311
4.51_830.57_4.53_852.56	PC 40:8	[M+H]+_[M+Na]+	SIMZOWLEIOYZJX-VRCXRDLJSA-N	830.5697_852.5564	ESI (+)	4.521	1819	1529	940	1546	1044	397	790	807	853	732	438	617	584	360	1346	2791	1878	885	1045	849	58	92	59
8.15_872.71	PC 42:1	[M+H]+	KEFSRLFUVIPOQP-UHFFFAOYSA-N	872.711	ESI (+)	8.149	11097	8046	4237	8353	6848	3090	2750	6554	6469	4842	5085	3369	4429	2706	7772	10506	6976	5783	6090	6365	85	69	107
4.38_854.57	PC 42:10	[M+H]+		854.569	ESI (+)	4.375	1029	900	748	715	864	184	292	392	407	351	372	185	234	191	955	1873	1188	943	445	608	84	74	138
7.59_870.70	PC 42:2	[M+H]+	LZCAQCSFNYERJW-UHFFFAOYSA-N	870.697	ESI (+)	7.591	30453	22389	9360	15434	19120	4354	5155	16875	15689	11070	7628	8848	7165	4558	8123	14532	7626	10355	10758	10732	119	106
6.67_866.66	PC 42:4	[M+H]+	KHOVKQMSIYOOCG-UHFFFAOYSA-N	866.664	ESI (+)	6.672	21021	19295	8874	13335	13974	3854	3516	13860	15388	9699	5513	5767	5076	3603	3602	6593	3148	7952	8276	8347			37
6.19_864.64	PC 42:5	[M+H]+	APYSSUSAYQRESE-VZWUYPTESA-N	864.642	ESI (+)	6.188	20924	16867	9214	15573	13958	2990	2890	12637	12731	8393	5047	3721	2742	2200	5851	9646	5075	7484	8176	7809	73
5.73_862.63	PC 42:6 Isomer A	[M+H]+	VNGIHFKHGBQSPL-UHFFFAOYSA-N	862.63	ESI (+)	5.733	15367	11471	6881	12315	11182	2057	1412	7381	8124	5787	3855	3835	1732	1412	8440	14018	7546	6920	6861	6863	176	71
5.90_862.63	PC 42:6 Isomer B	[M+H]+	DSVRMAGYENFTLY-GDDYDVMSSA-N	862.635	ESI (+)	5.901	9271	7618	3641	6016	5630	1251	1313	6223	6039	3434	2072	2035	667	1023	3180	6257	2632	3181	3402	2915	194	206	27
5.53_860.61	PC 42:7	[M+H]+	YQVGASZTROXHGR-UHFFFAOYSA-N	860.614	ESI (+)	5.529	14136	9970	5659	9244	10109	1494	1371	7515	6292	5061	3165	2511	1098	807	5703	10851	5036	4791	5494	4659	119	113
8.82_900.74	PC 44:1	[M+H]+	HABWQQBCJRCTMO-UHFFFAOYSA-N	900.74	ESI (+)	8.821	4419	2398	1379	1966	2509	817	931	2233	1374	1782	1228	1332	1499	483	4778	6381	4048	2502	2712	2352	48	25	108
8.19_898.73	PC 44:2	[M+H]+	SDEURMLKLAEUAY-UHFFFAOYSA-N	898.727	ESI (+)	8.194	8242	6815	3413	5418	6371	2025	1969	5274	5065	4581	3384	3538	3017	1618	5664	8729	5217	4425	4259	4779		52	34
7.65_896.71	PC 44:3	[M+H]+	XOMVDTMPCIGQRC-UHFFFAOYSA-N	896.708	ESI (+)	7.652	4261	3968	1847	2804	3634	752	670	2734	3020	1912	1195	1890	1838	944	2337	3207	1447	2263	2341	2161	34	34	34
7.65_894.70	PC 44:4	[M+H]+	VJSOACABTXELFU-UHFFFAOYSA-N	894.697	ESI (+)	7.646	1321	864	188	743	822	119	131	797	295	769	310	243	563	225	727	1040	644	466	481	412	40		36
6.98_892.68	PC 44:5	[M+H]+	XNFCYBGYOTUEKW-UHFFFAOYSA-N	892.678	ESI (+)	6.98	3019	2312	1164	1801	2407	450	512	2554	2210	1331	941	965	696	204	1205	2295	1408	1453	1451	1307	137	58	66
8.78_926.76	PC 46:2	[M+H]+	QTVXVTFADWTUHV-UHFFFAOYSA-N	926.756	ESI (+)	8.775	1336	567	217	329	663	74	273	360	691	286	113	723	100	244	1352	1566	1067	786	584	706	36	58	72
7.62_920.71	PC 46:5	[M+H]+	JKWWUUFGMXTRAT-UHFFFAOYSA-N	920.715	ESI (+)	7.62	1211	982	635	1142	1229	377	232	274	603	608	488	350	202	170	1679	2922	1553	691	647	923			119
4.96_678.53	PC O-29:0	[M+H]+	ZQGOFPZFTPJOJU-UHFFFAOYSA-N	678.534	ESI (+)	4.958	4604	5540	2252	2794	4669	987	729	4481	3465	2754	1956	2306	1547	750	5043	6722	4906	2646	3849	3691			60
5.30_692.56	PC O-30:0	[M+H]+	QWXGXDFYLSOKRF-UHFFFAOYSA-N	692.558	ESI (+)	5.301	85464	66957	27919	31366	83335	4543	4894	37249	33716	41094	10076	32576	5622	3693	75385	131206	62503	36126	38034	37336
5.98_778.60	PC O-32:0	[M+Hac-H]-	SVWBXNAUENUONE-LDLOPFEMSA-N	778.595	ESI (-)	5.98	6175	5356	4026	4053	6995	1022	783	4337	3846	4544	2525	4705	955	528	8520	11203	8432	5798	5933	5561	154	136	156
5.97_720.59	PC O-32:0	[M+H]+	SVWBXNAUENUONE-LDLOPFEMSA-N	720.592	ESI (+)	5.975	175002	120139	50307	68195	139561	9201	10286	72030	59559	63687	19447	55409	11871	6683	156902	278113	123848	71752	75286	76709	85	104	99
5.48_718.58	PC O-32:1	[M+H]+	LQQMWURSSDKNHJ-UHFFFAOYSA-N	718.576	ESI (+)	5.477	84397	72571	26927	43679	116165	4382	5100	36500	32978	43986	9683	49468	6408	4213	143773	266568	117361	49871	51262	53527			83
6.31_734.60	PC O-33:0	[M+H]+	LXEGSWFXNDUGIV-UHFFFAOYSA-N	734.603	ESI (+)	6.313	5619	3876	1949	2653	3926	406		2027	2137	2484	387	1197	242	117	4590	7539	3952	2429	2689	2508	111
6.66_748.62	PC O-34:0	[M+H]+	ZKTXOJMFIAILJG-VQJSHJPSSA-N	748.621	ESI (+)	6.662	75237	49827	22320	26612	51481	4159	3648	32383	25726	29172	8205	20088	6189	2735	38868	71252	32074	24510	26320	25763			71
6.02_746.60	PC O-34:1	[M+H]+	OVZJGEFUWZPYRW-UHFFFAOYSA-N	746.605	ESI (+)	6.02	374189	342753	149528	161969	462139	30899	38669	227978	226845	222094	60246	203325	42833	30025	316592	596205	272425	190510	195840	194612	148
5.97_742.57	PC O-34:3	[M+H]+	MIKWCKCBCDZUNB-UHFFFAOYSA-N	742.572	ESI (+)	5.973	9069	6499	2778	3891	6912	409	596	3908	3077	3256	1098	2707	955	425	8019	13811	6362	3817	4051	4140	125	112
6.71_774.64	PC O-36:1	[M+H]+	IIOOVJGBEQXRHD-UHFFFAOYSA-N	774.636	ESI (+)	6.708	72590	71087	30645	28777	93481	5398	6840	46473	44614	55929	11770	41563	9907	5470	53859	98442	46133	36509	37550	39447	42	101	79
5.99_770.60	PC O-36:3	[M+H]+	GDJAIASCRXEGBE-UHFFFAOYSA-N	770.604	ESI (+)	5.988	55309	59732	24818	32069	60204	15760	24182	41111	47522	32795	18488	22964	30360	16183	22406	38678	16158	29261	30551	30442	112		112
5.78_768.58	PC O-36:4	[M+H]+	AMIRMXUBGHUMRM-UHFFFAOYSA-N	768.585	ESI (+)	5.782	45725	47753	20328	22465	34242	9912	15205	37863	43531	24809	11082	12612	17718	11295	8647	17617	7876	20376	22119	20881	120		123
5.69_794.62	PC O-38:5	[M+H]+	XDRAHGUDUSFGRJ-UHFFFAOYSA-N	794.616	ESI (+)	5.69	66409	81778	31532	34910	82787	7856	11978	56750	62763	44060	17804	35011	13664	7642				33238	34515	35274			107
6.88_826.67	PC O-40:3	[M+H]+	ODBXEJFUFNZVOB-UHFFFAOYSA-N	826.672	ESI (+)	6.881	16206	16606	8434	7274	15947	2086	3077	14448	14947	10793	4163	6616	2520	1177	2897	8726	3150	7289	7564	7827	84	36
6.33_822.64	PC O-40:5	[M+H]+	GZYCUOIGRDDFMV-UHFFFAOYSA-N	822.64	ESI (+)	6.329	36507	35395	16863	22544	27935	12408	19826	29165	33934	19948	13459	8595	24997	12169	6776	13592	5678	18242	18887	18187		54	111
5.47_816.59	PC O-40:8	[M+H]+	DOVXXELSLKWDHQ-UHFFFAOYSA-N	816.586	ESI (+)	5.467	3536	1079	1090	2123	2118	364	587	1912	1214	1284	404	336	287	129	4390	7964	3660	1044	1942	1839	110	202	127
5.33_814.56	PC O-40:9	[M+H]+	XRLKREOBZQCDQY-UHFFFAOYSA-N	814.56	ESI (+)	5.33	6591	4710	2545	4499	4884	1397	1828	2491	1750	1871	1328	944	1543	838	4403	7494	3676	2429	2808	2125	256	367	195
5.88_776.58	PC P-32:0 or PC O-32:1	[M+Hac-H]-	KEVGQWGZKKFGDC-JCUPVDEDSA-N	776.576	ESI (-)	5.881	4184	4819	3645	3767	4337	3621	5641	4402	4363	4576	3807	3089	6933	4915	1978	2769	1675	3916	4110	3973	30	45	56
5.86_718.57	PC P-32:0 or PC O-32:1	[M+H]+	KEVGQWGZKKFGDC-MCBGMKGZSA-N	718.571	ESI (+)	5.864	135228	102843	44296	74081	91950	23866	35990	71545	72091	51625	28355	26309	42086	24296	43167	84321	25223	51972	51996	52856
4.94_716.56	PC P-32:1 or PC O-32:2	[M+H]+	FZMYLOBGNYZPQO-QLSONYGBSA-N	716.558	ESI (+)	4.938	11019	12125	6613	10095	15294	2604	2704	8955	9198	7876	5131	7496	4396	2370	15151	27217	13633	9472	10074	9325	228	199	209
6.04_804.61	PC P-34:0 or PC O-34:1	[M+Hac-H]-	QCGUXAIDEOWPBV-SNKLRXETSA-N	804.611	ESI (-)	6.038	13103	15028	11107	9257	21523	3440	4242	12046	12061	16337	6405	16927	5715	4229	23099	28303	20206	15299	14427	14403	44		41
5.52_744.59	PC P-34:1 or PC O-34:2	[M+H]+	MBRHHFWRXQYYAN-JEPFLRBFSA-N	744.59	ESI (+)	5.524	40140	39347	14390	20661	53987	3040	3620	22902	21562	20646	5893	21725	4200	2525	44562	85937	39575	21676	22823	23416	178	152
5.53_802.59	PC P-34:1 or PC O-34:2 Isomer A	[M+Hac-H]-	MBRHHFWRXQYYAN-RTVLTNFHSA-N	802.591	ESI (-)	5.526	1237	1588	1366	1025	2676	531	587	1549	1347	2151	836	2408	750	574	3088	3574	2619	1675	1581	1544	88
5.93_802.60	PC P-34:1 or PC O-34:2 Isomer B	[M+Hac-H]-	MBRHHFWRXQYYAN-RTVLTNFHSA-N	802.596	ESI (-)	5.934	4889	6814	4696	4472	7082	4893	8036	5715	6099	6474	5536	4519	10905	6626	3441	4601	2668	5760	5568	5514		32	29
5.40_742.57	PC P-34:2 or PC O-34:3	[M+H]+	QEWRXEALGMKRGP-MZWPLUPDSA-N	742.572	ESI (+)	5.396	14469	13858	3608	9159	11644	3499	3870	8974	10840	7810	4210	2448	5182	3063	3705	11911	5337	4748	7421	4777	154	101
6.21_830.63	PC P-36:1 or PC O-36:2	[M+Hac-H]-	ZOTYCHIFTCFAHC-KOUVQCMKSA-N	830.628	ESI (-)	6.21	1554	1706	1912	1448	2672	637	607	1192	1060	1604	1168	2352	645	585	2902	3360	2643	2396	1408	1808
6.18_772.62	PC P-36:1 or PC O-36:2 A	[M+H]+	ZYLPVUZBZNMVMR-ZBBHDILGSA-N	772.622	ESI (+)	6.182	49546	53154	19920	30941	76963	5018	3448	31328	33391	35275	8794	32318	6020	3945	35190	67340	28192	26773	27841	27349	118		50
6.58_772.61	PC P-36:1 or PC O-36:2 B	[M+H]+	ZYLPVUZBZNMVMR-ZBBHDILGSA-N	772.611	ESI (+)	6.575	29615	32650	15614	19385	32166	9324	11397	23356	28766	21666	11854	12163	19334	10153	10799	19585	8450	16387	17456	16601	144	85	150
6.12_770.60	PC P-36:2 or PC O-36:3	[M+H]+	DIHWZUCEXWUHOD-IIVNATNGSA-N	770.6	ESI (+)	6.115	17072	17377	4904	7185	16427	4681	6473	11308	13097	10281	5692	5544	8171	5035	1451	5046	1349	9178	7787	9715	145	100	132
5.42_826.59	PC P-36:3 or PC O-36:4	[M+Hac-H]-	SOUZQPFUXRVDGK-KCTKZSJBSA-N	826.595	ESI (-)	5.419	3089	3024	3038	2950	3165	868	859	2334	1649	3069	1269	1983	920	538	9840	12382	9191	4405	4337	4403			28
5.41_768.59	PC P-36:3 or PC O-36:4	[M+H]+	PYVYDRMXPDZRIS-FINMKEMFSA-N	768.59	ESI (+)	5.409	71472	52428	24456	44270	49546	5061	5400	31359	25534	29200	9214	18025	5819	3660	111636	224643	98824	37722	40776	44046	363	257	171
5.30_824.58	PC P-36:4 or PC O-36:5	[M+Hac-H]-	IOYKZPNDXIIXLN-LOQSCQKMSA-N	824.579	ESI (-)	5.305	1798	2365	2365	2381	2503	1960	2791	2561	2443	2428	1694	1379	3590	1997	1763	2342	1449	2327	2081	2144		16	54
5.30_766.57	PC P-36:4 or PC O-36:5	[M+H]+	RWVKPDIHPPTVRQ-HWGQMOSASA-N	766.57	ESI (+)	5.304	56321	45245	26566	46398	43622	12250	19225	32683	31536	27089	16753	10468	18008	10423	26503	54874	20257	25696	26234	26622	336	198	140
4.86_764.56	PC P-36:5 or PC O-36:6	[M+H]+		764.558	ESI (+)	4.855	2624	649	101	2720	2789	605		309	1325	204	943	621	1562	974	2750	3497	2212	1783	1755	2041	257	596	303
6.39_798.64	PC P-38:2 or PC O-38:3	[M+H]+	VXNFJZDUQIFCMO-WCXGAVHKSA-N	798.636	ESI (+)	6.393	64377	67779	30656	41766	65524	6222	7351	45958	45212	42092	13448	24540	10168	5389	46897	92236	40869	32472	32910	33329	141	120
6.09_854.63	PC P-38:3 or PC O-38:4	[M+Hac-H]-	GWBOVQHRCURSPU-QMFAPAEZSA-N	854.627	ESI (-)	6.089	1983	1811	1731	1777	1875	419	830	2087	1663	1947	889	1014	1251	631	2950	3801	2848	1933	2073	2046
5.92_796.62	PC P-38:3 or PC O-38:4 Isomer A	[M+H]+	GWBOVQHRCURSPU-QMFAPAEZSA-N	796.619	ESI (+)	5.925	67268	60252	28373	42553	54072	5886	8464	44177	43566	35734	11590	20338	10780	6181	75934	154373	65148	33100	34477	33866	89	95
6.10_796.62	PC P-38:3 or PC O-38:4 Isomer B	[M+H]+	GWBOVQHRCURSPU-QMFAPAEZSA-N	796.622	ESI (+)	6.099	42758	33859	19604	26110	35427		3701	27221	24002	25430	6115	8099	5152		37153	68669	35879	22242	22337	18854		72
5.46_852.61	PC P-38:4 or PC O-38:5 Isomer A	[M+Hac-H]-	DBQMOXDLWKVKKG-REWQMPQJSA-N	852.612	ESI (-)	5.459	2516	2752	2554	2613	2926	585	499	2591	2135	3045	1419	2099	828	700	5726	6391	5546	3276	3365	3127	39	23
5.46_794.61	PC P-38:4 or PC O-38:5 Isomer A	[M+H]+	YPAPIRJFGNBODV-AMFPDOHCSA-N	794.606	ESI (+)	5.462	63730	45941	24642	41512	47765	4997	5925	31380	25202	26272	9466	14868	6061	3881	78806	152796	67109	30100	32262	30378	64	54	59
5.97_794.60	PC P-38:4 or PC O-38:5 Isomer B	[M+H]+	DYFGXBAIDOATAE-DSLLYOFSSA-N	794.605	ESI (+)	5.966	23253	20852	11437	22368	17486	7139	10920	17004	15300	12719	8426	4759	12158	6378	11986	23511	8347	12369	13470	14104	268		175
5.24_850.60	PC P-38:5 or PC O-38:6	[M+Hac-H]-	ATTCDOPAYPGSLE-LQULQHAGSA-N	850.597	ESI (-)	5.239	1350	789	1071	976	1725	220	254	1201	879	1564	598	1212	349	74	4245	5484	4342	2131	2110	1867		36	41
5.23_792.59	PC P-38:5 or PC O-38:6 Isomer A	[M+H]+	FAKYQMLQEAQOLK-LHZZQLRFSA-N	792.587	ESI (+)	5.233	35065	26187	11612	23802	25565	2699	3183	12507	12295	12565	6033	9077	2127	1873	64293	129632	56232	20869	21371	21042	218	273	410
5.34_792.59	PC P-38:5 or PC O-38:6 Isomer B	[M+H]+	FAKYQMLQEAQOLK-LHZZQLRFSA-N	792.59	ESI (+)	5.342	58941	49326	31131	44126	51938	15570	23944	41647	40604	31108	17999	13256	24770	12760	26720	47828	21196	29204	27957	28952	212	158	158
6.11_822.64	PC P-40:4 or PC O-40:5	[M+H]+	UWNFEVACEPZILS-RNNLSGHUSA-N	822.641	ESI (+)	6.109	21593	14902	9460	14190	16134	1303	852	10688	7198	11351	2665	4782	1702	262	21341	40709	20569	10106	10260	10454
5.87_820.62	PC P-40:5 or PC O-40:6	[M+H]+	KUHMJRMPHBRAMY-DDURNVNNSA-N	820.622	ESI (+)	5.869	35828	25864	13766	25689	26658	5599	8327	19728	18331	16015	7484	7990	9758	3921	33539	65781	28897	16399	17101	16945			123
5.28_818.61	PC P-40:6 or PC O-40:7 Isomer A	[M+H]+	XUVCLJCZWPTAIO-OAKHYACESA-N	818.606	ESI (+)	5.282	20983	15281	8612	16473	16699	2892	2533	10158	8938	8931	4868	5700	2761	2255	18584	35830	15884	9338	9315	10116	254	212
5.76_818.61	PC P-40:6 or PC O-40:7 Isomer B	[M+H]+	FMBYBTSZVHUJMV-DIVFMYBRSA-N	818.607	ESI (+)	5.759	13967	11068	3537	16707	13131	4228	5161	3999		4950	4715	1693	6585	3315	11641	18649		6065	5918	4374	78	205	123
7.50_854.70	PC P-42:2 or PC O-42:3	[M+H]+		854.701	ESI (+)	7.499	3035	1779	123	606	1972	361	149	327	1498	1224		647	667		445	584	285	427	1088	1230	100	58	52
6.76_850.67	PC P-42:4 or PC O-42:5	[M+H]+	NLEDXBSUDVLSEN-UFFJXODHSA-N	850.667	ESI (+)	6.76	3640	3098	1335	2398	3257	590	743	2335	2079	2447	1256	965	549	509	2398	3993	2435	1379	1472	1995	91	86	101
6.17_848.65	PC P-42:5 or PC O-42:6 Isomer A	[M+H]+	QZMFOSCFDWPISC-KQHSIIGPSA-N	848.651	ESI (+)	6.173	3205	2213	1627	1886	2573	316	207	2171	1221	1237	304	76	413	436	830	2999	653	1030	655	632	54	85	76
6.64_848.64	PC P-42:5 or PC O-42:6 Isomer B	[M+H]+	QZMFOSCFDWPISC-KQHSIIGPSA-N	848.645	ESI (+)	6.639	2356	2212	360	920	1532	425	525	1077	1021	802	283	340	574	80	1094	1973	588	589	419	839	135	87	73
7.39_878.70	PC P-44:4 or PC O-44:5	[M+H]+	CEZAZXUWDFPTTE-FHIJIHMSSA-N	878.697	ESI (+)	7.392	1606	1253	932	1181	1219	279	217	1252	1097	830	396	576	655		195	1032	747	626	656	507	73
7.25_876.68	PC P-44:5 or PC O-44:6	[M+NH4]+		876.685	ESI (+)	7.247	888	263	271	138	509	209	227	199	258	171	237	132	119	141	171	541	364	402	330	309	95	80
5.83_718.54	PE 34:1	[M+H]+	FHQVHHIBKUMWTI-UHFFFAOYSA-N	718.542	ESI (+)	5.83	56562	49036	27246	47130	44391	8271	5464	28181	33113	24209	15902	17888	9282	7753	33372	58754	33580	26352	27808	26490		194	153
5.78_716.52	PE 34:1	[M-H]-	FHQVHHIBKUMWTI-OTMQOFQLSA-N	716.523	ESI (-)	5.78	12864	11064	9175	10681	11169	4046	2815	7552	8378	7429	6204	6471	4600	4245	9451	13277	9171	9460	8755	8618	82	107	107
5.28_714.51	PE 34:2	[M-H]-	HBZNVZIRJWODIB-NHCUFCNUSA-N	714.505	ESI (-)	5.28	2562	2574	2068	3055	2798	1047	564	1873	1684	1967	1313	2645	781	934	3710	4989	3539	2544	2439	2761	28	40	76
5.64_744.56	PE 36:1	[M-H]-	JQKOHRZNEOQNJE-ZZEZOPTASA-N	744.557	ESI (-)	5.644	1698	1570	1477	1312	870	1016	434	1136	879	1444	1166	595	965	360	1292	1341	1298	1048	719	1139		45
6.50_746.57_6.50_768.55	PE 36:1	[M+H]+_[M+Na]+	JQKOHRZNEOQNJE-ZZEZOPTASA-N	746.5715_768.5513	ESI (+)	6.4985	90622	70845	35891	68113	67818	18099	17147	47015	42769	34675	26837	28854	22146	20610	67279	112431	62969	47869	48693	47147	444	327	442
6.46_744.55	PE 36:1|PE 18:0_18:1	[M-H]-	JQKOHRZNEOQNJE-UHFFFAOYSA-N	744.553	ESI (-)	6.457	24125	19292	13301	22026	20591	8387	6941	14330	12224	12435	11634	11747	10142	10191	27084	35649	26333	18881	18022	17699	68	139	192
5.93_742.54	PE 36:2	[M-H]-	MWRBNPKJOOWZPW-CLFAGFIQSA-N	742.537	ESI (-)	5.935	5790	4926	3987	4404	5177	1818	1161	3680	3901	3632	3285	3505	1868	2383	3787	5442	3785	4017	3336	4232	54		107
5.85_742.54	PE 36:2|PE 18:1_18:1	[M-H]-	MWRBNPKJOOWZPW-UHFFFAOYSA-N	742.538	ESI (-)	5.85	19006	19433	14627	16698	23518	6679	3898	15275	16877	14623	9988	17290	7079	8357	11616	17339	11200	15821	14507	14168	79	40	67
5.43_740.52	PE 36:3	[M-H]-	DOILLFCKSSPXMF-ZKZIFNJMSA-N	740.524	ESI (-)	5.434	1174	1284	1034	957	1412	479	172	846	752	806	497	958	371	356	945	1574	1247	1215	1013	1238	76	48
5.17_738.51	PE 36:4	[M-H]-	DUQDVNACTOXOJA-KTKXOIIHSA-N	738.505	ESI (-)	5.173	1739	1050	871	1263	901	181	250	747	382	432	345	371	478	441	2655	3208	2335	1327	1452	1234	34	36	109
5.20_740.52	PE 36:4	[M+H]+	KZLUVTCXBFEIFJ-XGLJQOENSA-N	740.523	ESI (+)	5.2	7896	4298	2240	4542	4388	939	373	2009	1297	1646	1560	1089	763	834	7787	12513	6918	3262	3996	3926		154
7.12_774.60	PE 38:1|PE 18:0_20:1	[M+H]+	DBYSGBYABPVNGO-UHFFFAOYSA-N	774.604	ESI (+)	7.124	9644	8998	6229	6136	9766	2448	2677	9090	8966	6451	3735	4882	3916	2783	1988	3106	1816	5167	5259	5322		68	118
6.36_770.57	PE 38:3	[M+H]+	JHGSKIYPJHQCSA-UHFFFAOYSA-N	770.57	ESI (+)	6.357	20180	18418	10281	17108	15741	4589	4077	13704	14318	9380	5494	7238	5645	6268	14878	24632	12885	11723	11998	11765	190	167
5.67_768.55	PE 38:4 Isomer A	[M+H]+	ICYDFONFTSPCRL-UHFFFAOYSA-N	768.554	ESI (+)	5.675	14233	6606	5059	8926	9442	687		3760		2585	931	6611		2116	8382	14772	7251	4769	5325	4168	227	304	217
5.87_768.55	PE 38:4 Isomer B	[M+H]+	ANRKEHNWXKCXDB-BHFWLYLHSA-N	768.553	ESI (+)	5.865	80504	47365	23046	45909	35978	8261	7198	26879	18053	15965	11900	9786	6859	6148	59655	104409	51894	31956	32168	31883	872	194	396
5.83_766.54	PE 38:4 Isomer B	[M-H]-	ANRKEHNWXKCXDB-BHFWLYLHSA-N	766.538	ESI (-)	5.831	15269	9837	6987	11053	8134	2974	2477	6496	4020	4223	4805	2960	2785	2227	16559	23648	16518	9051	9735	9083	76	54	93
5.24_764.52	PE 38:5|PE 18:1_20:4	[M-H]-	ZYMZKMQPPJPQHY-UHFFFAOYSA-N	764.522	ESI (-)	5.235	6070	4612	5139	6055	5089	1038	1105	3969	3547	3293	3159	2953	1491	1588	6136	8271	5556	4841	5014	5032	127	66
6.80_796.58	PE 40:3|PE 18:0_22:3	[M-H]-	FWFYKTALQSTAHK-UHFFFAOYSA-N	796.584	ESI (-)	6.801	13853	13920	11590	14115	11965	8008	6215	12437	13361	11108	10580	7919	10605	9034	6353	8000	6276	11886	10725	10479	547	587	319
6.34_796.59	PE 40:4	[M+H]+	LWKPYYPYMPUCAT-UHFFFAOYSA-N	796.587	ESI (+)	6.34	41086		6268	26609	8654	1665		3987			3113				26397	46879	23396	12499	15493	13455	291	151
6.10_792.55	PE 40:5|PE 18:0_22:5	[M-H]-	KYERVKWKQQBRQB-UHFFFAOYSA-N	792.552	ESI (-)	6.096	2178	1146	993	2022	921	503	348	896	517	516	675	283	757	623	1438	2017	1313	1103	1239	1013			22
5.68_792.55	PE 40:6	[M+H]+	XJHMSRFNKCQORO-UHFFFAOYSA-N	792.555	ESI (+)	5.679	55227	29899	15270	34915	27177	6354	5470	18610	10471	10960	9871	7087	3703	4678	43858	74339	39711	22081	21845	21454	536	181	220
5.64_790.54	PE 40:6|PE 18:0_22:6	[M-H]-	XYYHNDVKALDFHQ-UHFFFAOYSA-N	790.539	ESI (-)	5.645	21671	8271	3569	9901	6667	1363	875	4838	2961	2161	2107	1537	1126	1074	10277	23231	10282	5790	5916	6239	65	159	33
6.20_726.54	PE O-36:3|PE O-18:2_18:1	[M-H]-	0	726.541	ESI (-)	6.195	9807	10955	6995	5883	11959	6065	7105	8658	11092	9081	6212	7520	11054	7969	1685	2376	1086	6867	7231	7169	209	169	84
7.40_756.59	PE O-38:2|PE O-16:1_22:1	[M-H]-	OSDKOUUHCQCQEG-UHFFFAOYSA-N	756.59	ESI (-)	7.404	6972	8769	5700	5563	10494	3310	4186	7246	8311	8319	3991	5947	6292	3989	2861	4247	2063	6202	6216	6281
6.78_754.57	PE O-38:3|PE O-18:2_20:1	[M-H]-	CJTMZOOUZQGAPV-UHFFFAOYSA-N	754.574	ESI (-)	6.784	5195	7002	4915	3385	8675	2359	3319	5575	6654	5559	3415	6447	4508	3758	1010	1935	517	5106	5217	5407			220
6.28_752.56	PE O-38:4|PE O-18:2_20:2	[M-H]-	LNMUSWRRUGLGJT-UHFFFAOYSA-N	752.558	ESI (-)	6.283	3305	3237	2027	1546	3661	1022	1205	2456	2800	2508	1323	2137	1796	1221	2354	2955	1991	2131	2347	2232	53	112
5.95_750.54	PE O-38:5|PE O-16:1_22:4	[M-H]-	IABMLWQTSKBCJV-UHFFFAOYSA-N	750.543	ESI (-)	5.947	12438	11489	7622	7672	9991	3334	3097	8601	9592	7424	4553	4569	5223	4674	7469	12277	6231	7780	7749	7706	99	77	63
4.93_766.56	PE O-39:4|PE O-21:3_18:1	[M-H]-	NJBOZTUQEQTSHN-UHFFFAOYSA-N	766.564	ESI (-)	4.928	153192	120690	40131	91516	83484	29603	40501	94992	89574	53881	32014	32604	36615	22144	45651	108056	46061	50191	56478	57890	17296	17386	17125
7.43_782.61	PE O-40:3|PE O-18:2_22:1	[M-H]-	GHZVEINRKWBYNY-UHFFFAOYSA-N	782.606	ESI (-)	7.432	3517	4534	2692	2192	5291	1446	1525	3645	4092	3811	1638	3038	2387	1640	446	1406	641	2866	2733	2822	108		129
7.12_780.59	PE O-40:4|PE O-18:1_22:3	[M-H]-	LUTFCONSQMQIBO-UHFFFAOYSA-N	780.59	ESI (-)	7.117	15822	18067	13910	14131	16309	12408	11948	16300	18591	15383	11163	9562	19935	12312	4993	6721	4219	13725	13125	14125	209	92	85
6.61_778.57	PE O-40:5|PE O-18:1_22:4	[M-H]-	YARMYJKPPFMPIW-UHFFFAOYSA-N	778.574	ESI (-)	6.608	12191	10763	9022	12271	9310	5564	5379	8996	8687	8495	6761	5314	8553	4936	7829	10134	6397	9469	8069	9238	249	207	42
5.98_776.56	PE O-40:6|PE O-18:2_22:4	[M-H]-	PDXZWDHUABEPOF-UHFFFAOYSA-N	776.559	ESI (-)	5.984	5489	5023	3672	3956	4706	2093	1773	3964	4356	3338	2754	1944	2935	1623	2370	3400	1455	3351	3410	3180		20
6.78_704.56	PE P-34:0|PE P-18:0_16:0	[M+H]+	HEASGCOZOMIKFU-UHFFFAOYSA-N	704.558	ESI (+)	6.777	4565	4164	2792	3046	3749	1905	2395	3680	3814	3058	2242	1600	3846	1182	196	1150	203	2578	2495	2514		188
6.11_700.53	PE P-34:1 or PE O-34:2	[M-H]-	ZOSSFCIAXYNTHL-CSTBBDSDSA-N	700.528	ESI (-)	6.106	14716	15957	10894	11703	19081	7504	9308	11756	13753	13673	10175	11260	14608	9585	4064	6012	2816	11481	11405	10338	95	31	39
6.15_702.54	PE P-34:1 or PE O-34:2	[M+H]+	SMPXBIVJXNXOAL-PRWZWGSOSA-N	702.544	ESI (+)	6.148	41980	48621	23408	30913	51966	14760	17190	32378	38378	34124	19077	23254	26846	16378	9655	15299	6792	25288	25742	24944	499	182	466
5.59_698.51	PE P-34:2 or PE O-34:3	[M-H]-	LALFTIIBOJSVNP-OBEJFMRTSA-N	698.509	ESI (-)	5.592	1370	1379	552	734	1572	356	320	1016	1057	834	450	761	333	288	292	565	311	466	803	455	94	34
6.82_730.57	PE P-36:1 or PE O-36:2	[M+H]+		730.574	ESI (+)	6.823	27501	32950	16582	22954	35823	12885	17391	23937	27654	24168	12887	17057	26049	12730	5678	9144	3960	18163	18438	17961		355
6.20_728.56	PE P-36:2|PE P-18:1_18:1	[M+H]+	CFANDHZPOSNKNO-UHFFFAOYSA-N	728.559	ESI (+)	6.2	28705	33357	15364	16308	33926	9975	14663	23361	30397	20472	11732	15846	19729	12063	3611	4855	2172	17098	16495	16317	709	159	203
6.00_726.54	PE P-36:3|PE P-16:0_20:3	[M+H]+	FUKISTPVIDDUQU-UHFFFAOYSA-N	726.543	ESI (+)	5.995	24361	26935	12657	18169	24832	6376	6458	18484	21902	15763	6772	11449	8798	7273	8477	14876	6063	12705	14190	13323	140
5.46_722.51	PE P-36:4 or PE O-36:5	[M-H]-	UUYSKERSKRMYME-MAIXUNBTSA-N	722.511	ESI (-)	5.461	18083	15420	12107	16235	12319	5742	5466	11684	9890	10492	8566	6291	7836	5292	15517	23395	12339	12555	13346	13330	105	92
5.50_724.53	PE P-36:4 or PE O-36:5	[M+H]+	ADWDFBQPQIEGRZ-XBICFDGKSA-N	724.529	ESI (+)	5.499	54254	39680	23658	40886	32409	8962	8721	27082	23762	20048	14172	9143	10596	6441	36367	66905	26716	24376	24770	25594		130	65
5.05_722.52	PE P-36:5|PE P-16:0_20:5	[M+H]+	RLLOITCRNQRGJD-UHFFFAOYSA-N	722.517	ESI (+)	5.051	2262	1669	694	2028	1235	333	275	827	614	692	675	386	51	229	3237	4895	2012	1876	1700	1321	136	124	186
7.45_758.61	PE P-38:1|PE P-18:0_20:1	[M+H]+	HXUHHWPZGOIBGO-UHFFFAOYSA-N	758.606	ESI (+)	7.454	8628	10794	6026	5451	12012	3090	4171	7998	9207	8447	3546	5905	5794	3588	2137	3971	1384	5873	6182	6007	239	216	158
6.83_756.59	PE P-38:2|PE P-18:1_20:1	[M+H]+	CJTMZOOUZQGAPV-UHFFFAOYSA-N	756.59	ESI (+)	6.835	10243	12106	6113	5122	14751	3090	3732	9437	11401	9312	3699	8240	5368	3288	2066	3016	1886	5447	6041	6212	70	64	74
6.44_752.56	PE P-38:3 or PE O-38:4	[M-H]-	YHSWSUHZIXJBHZ-OWTAGOBYSA-N	752.559	ESI (-)	6.443	16532	18899	12522	11697	18987	8224	7584	13988	16915	15883	9049	11635	12477	8725	5423	8420	4348	12446	12297	12222	44	79
6.49_754.58	PE P-38:3|PE P-16:0_22:3	[M+H]+	BXLKXLUOQHXHNH-UHFFFAOYSA-N	754.575	ESI (+)	6.49	46167	53028	24761	29000	48890	12904	13288	34225	41018	33753	15038	21736	19139	13335	11714	20171	9112	25142	25291	23980		144
6.68_754.57	PE P-38:3|PE P-18:0_20:3	[M+H]+	ADYILQKXUHGAJF-UHFFFAOYSA-N	754.574	ESI (+)	6.676	18573	22511	11569	14441	16686	8155	9433	18485	20454	14552	7419	7563	14096	8908	3884	6851	3282	11844	11503	12158	119	143	116
6.32_754.58	PE P-38:3|PE P-18:1_20:2	[M+H]+	LNMUSWRRUGLGJT-UHFFFAOYSA-N	754.576	ESI (+)	6.316	11082	10551	4960	5171	11122	2576	3148	7487	8967	7964	3118	5493	4520	2945	7267	10978	6375	6576	6337	6176	87	137
6.13_750.54	PE P-38:4 or PE O-38:5	[M-H]-	URPXXNCTXCOATD-FXMFQVEGSA-N	750.543	ESI (-)	6.133	16896	13329	11687	17291	10568	6269	6324	12947	10973	10296	8215	4498	10342	5637	7761	12560	6207	10707	11532	10293	50	87	69
6.18_752.56	PE P-38:4 or PE O-38:5	[M+H]+	ZTZQZGHJLWFLFQ-VZBWJDOASA-N	752.559	ESI (+)	6.176	57954	47655	33582	55500	40317	22643	22857	46236	37617	35080	25269	17876	31396	19021	27070	43167	21132	34331	34305	33262	7839	6192	6665
5.50_748.53	PE P-38:5 or PE O-38:6	[M-H]-	KCNBSSYOJRUKOM-JALPNNRCSA-N	748.528	ESI (-)	5.505	17459	15121	13309	12967	13267	6991	6350	12887	13612	12024	8970	7027	10574	7066	8812	12856	6936	11900	11227	11644	101	132	42
5.54_750.54	PE P-38:5 or PE O-38:6	[M+H]+	IQSPCSIULMCRPM-ZAJUHDLGSA-N	750.544	ESI (+)	5.543	62956	53358	29750	41673	38974	12298	12173	39125	36487	27724	17383	13137	15358	9185	23498	43947	17347	27156	27264	27055	851	657	757
5.27_746.51	PE P-38:6 or PE O-38:7	[M-H]-	WVGALBKSWOUIEZ-XNHMFJFDSA-N	746.512	ESI (-)	5.272	13164	9790	9701	12550	8622	5461	4377	6964	6602	7228	7003	4031	6655	4024	11047	16295	8731	9008	8577	9342	150		71
5.31_748.53	PE P-38:6|PE P-16:0_22:6	[M+H]+	WVGALBKSWOUIEZ-UHFFFAOYSA-N	748.53	ESI (+)	5.309	35499	22368	20252	39935	20691	8747	5303	20182	18289	16683	13797	7842	10052	5103	29561	51248	22504	21032	21313	20793	305	387	213
7.48_784.62	PE P-40:2|PE P-18:1_22:1	[M+H]+	GHZVEINRKWBYNY-UHFFFAOYSA-N	784.622	ESI (+)	7.477	4652	4497	2925	1424	5941	805	686	3422	4442	3261	693	3244	1985	1141	598	719	334	1984	2601	2202	161	44	116
6.66_780.59	PE P-40:4 or PE O-40:5 Isomer A	[M+H]+		780.593	ESI (+)	6.657	27919	24261	15359	22792	19461	7715	8155	18378	17201	15609	9534	8600	12438	6242	10578	18493	8151	14002	14867	14614	651	214
6.86_780.59	PE P-40:4 or PE O-40:5 Isomer B	[M+H]+		780.591	ESI (+)	6.857	2886	3354	1655	2666	3046	334	1061	1567	2510	785	1444	1017	1447	519	955	1825	660	1958	1646	1247
6.54_780.59	PE P-40:4|PE P-18:1_22:3	[M+H]+	ZXESBKMPBZUFOL-UHFFFAOYSA-N	780.59	ESI (+)	6.538	31317	34320	18182	14309	29370	9985	9985	23883	32383	21315	9689	13618	14767	10264	3626	5928	3444	15566	16948	16694	321	206	183
6.14_776.57	PE P-40:5 or PE O-40:6	[M-H]-	DZPHTQGGRSWHLG-USOCFQKQSA-N	776.573	ESI (-)	6.143	7797	5755	4584	7047	4771	2763	2614	4677	4178	4076	3816	2419	4222	2467	4114	6342	3487	4653	4822	4502		63	42
6.19_778.58	PE P-40:5 or PE O-40:6	[M+H]+	HHQFKPJXVYWLLJ-ABYSKWQHSA-N	778.576	ESI (+)	6.19	25821	19446	12557	22188	16540	6758	6952	14511	13333	11628	9094	6335	9465	5014	12196	19654	8264	12417	12761	12518	1177	788	296
5.98_776.57	PE P-40:6|PE P-18:0_22:6	[M+H]+	FIJFPUAJUDAZEY-UHFFFAOYSA-N	776.566	ESI (+)	5.976	44926	31098	19309	45689	23853	12800	10509	22301	19344	16402	14663	7372	14940	6927	18811	34547	11474	19987	20054	20627		230	260
5.32_772.53	PE P-40:7 or PE O-40:8	[M-H]-	UKPNUUDYLNCIOE-IZHHWLPXSA-N	772.527	ESI (-)	5.323	7224	6906	7000	6650	5711	4327	3235	5951	6412	5253	4724	2891	5082	2981	2253	3311	1587	5117	4984	5327			52
5.36_774.55	PE P-40:7|PE P-18:1_22:6	[M+H]+	UKPNUUDYLNCIOE-UHFFFAOYSA-N	774.547	ESI (+)	5.358	30372	24643	16789	19640	7286	4118	2520	17469	20383	12585	10243		6625	2697				12194	12826	6103		159	391
4.63_747.52	PG 34:1|PG 16:0_18:1	[M-H]-	PAZGBAOHGQRCBP-UHFFFAOYSA-N	747.518	ESI (-)	4.63	8034	5058	2937	7114	5758	2279	3015	3418	2835	2355	2935	2469	3127	3308	9801	16575	8334	5309	5357	5390	65	28
4.32_773.53	PG 36:2|PG 18:1_18:1	[M-H]-	DSNRWDQKZIEDDB-UHFFFAOYSA-N	773.533	ESI (-)	4.323	19186	17952	8814	5170	8888	1467	802	20765	20416	9385	3571	2835	1487	3019	4892	9464	5818	7893	8492	7958	91	104
3.98_771.52	PG 36:3|PG 18:1_18:2	[M-H]-	FSVTVWTVWNNIQX-UHFFFAOYSA-N	771.518	ESI (-)	3.982	2168	1727	1439	1216	1728	317	47	2161	2359	1449	729	589	129	550	1000	1595	1048	1417	1197	817	22	29	40
4.50_835.53	PI 34:1	[M-H]-	PDLAMJKMOKWLAJ-AGORXRROSA-N	835.531	ESI (-)	4.498	7610	5071	3363	4626	9196	1735	1723	4059	3232	3567	2926	7173	2783	1611	8243	12660	6664	5579	5211	5389	125	56	42
4.13_833.52	PI 34:2	[M-H]-	ZPUUVEHXYAPJAQ-KOHXHNRGSA-N	833.516	ESI (-)	4.128	3771	3428	2015	3406	7423	1262	1012	2865	2706	2167	1491	5194	1310	1010	3880	6296	3783	3519	3473	3636	32	52	32
5.06_863.56	PI 36:1	[M-H]-	YOBFISPJJWPPTK-JUCSSFOXSA-N	863.563	ESI (-)	5.057	12109	9160	5296	6559	17933	4115	4700	7379	7300	7213	4912	12051	7305	5260	8975	14989	7403	7718	8058	8526	60
4.20_859.53	PI 36:3	[M-H]-	UPMVFTFJRCVMKL-PVJQQWEWSA-N	859.533	ESI (-)	4.203	2114	1976	1212	1728	5610	681	567	1390	1399	1391	908	3719	757	753	3226	4304	2499	2014	2000	2186	24	85	75
4.35_881.51	PI 36:4	[M+Na]+	XVKABIPRYODIOB-UHFFFAOYSA-N	881.515	ESI (+)	4.348	963	648	247	373	933	154	150	186	151	291	152	470	194	257	1376	1617	1258	360	533	682	161	140	116
4.06_857.52	PI 36:4	[M-H]-	WPXXYOUAQYYXER-BFRKKRKTSA-N	857.517	ESI (-)	4.059	5882	3835	2491	3878	4933	1126	1603	2807	1192	2011	1604	2476	1095	792	10084	15159	8865	4676	4471	4726	28	64
4.95_887.56	PI 38:3	[M-H]-	VVADTISLHXZLIB-WNWAWKNRSA-N	887.565	ESI (-)	4.951	431418	394498	108421	196532	359973	41914	55692	307386	317978	161753	55682	117980	78974	47437	45609	138152	43306	130471	136476	141058	90	120	168
4.92_904.59	PI 38:4	[M+NH4]+	DLTKHZSJDRZTDM-UHFFFAOYSA-N	904.59	ESI (+)	4.92	22856	21142	18810	23625	26156	9835	11839	19569	17906	18201	15122	15538	14736	10518	29247	38968	27413	22447	23727	21753	129	142	97
4.56_885.55	PI 38:4	[M-H]-	KRTOMQDUKGRFDJ-MWZLTEOLSA-N	885.549	ESI (-)	4.562	81448	59566	43001	70797	76512	21869	25569	48911	40217	43339	33732	38760	33696	23035	78458	132596	77537	55331	54277	56254	127	115	109
4.11_883.53	PI 38:5	[M-H]-	WDEXQPPLSHRNLR-ZGNZFFCSSA-N	883.533	ESI (-)	4.113	21047	15590	11717	18352	22027	4309	5106	10977	9100	10007	7754	10827	6108	4161	32912	48780	31718	17220	18546	17904	33	39	102
5.38_915.60	PI 40:3|PI 18:0_22:3	[M-H]-	FPMGZGDSFLCJRN-UHFFFAOYSA-N	915.595	ESI (-)	5.379	23845	22499	16032	18481	24059	12158	13361	21042	24742	18258	15048	15101	23628	13834	4598	7425	4610	15573	15954	15366		76	59
4.94_913.58	PI 40:4|PI 18:0_22:4	[M-H]-	VTYLJIRGLIZEIC-UHFFFAOYSA-N	913.581	ESI (-)	4.942	51810	34844	12705	33691	27779	5422	6274	28593	22361	14472	7995	7729	9501	4488	9936	29180	9334	14006	15384	15792	132	83	68
4.96_930.60	PI 40:5	[M+NH4]+	MSMGYEYRJYPVBO-UHFFFAOYSA-N	930.605	ESI (+)	4.955	4514	4740	4719	5955	6223	2766	3303	5205	4687	4650	3800	3516	4605	2624	4420	5581	4580	4914	5154	5154	90		32
4.43_909.55	PI 40:6	[M-H]-	QSUYYEJLNWCMIO-SIZJMFNESA-N	909.547	ESI (-)	4.429	6488	5265	4881	7801	6745	2806	3172	5295	4249	4623	4751	4131	4490	2685	6276	8825	6003	5644	5659	5376		17
5.88_790.55	PS 36:1	[M+H]+	OUJULIREUDMXGQ-UHFFFAOYSA-N	790.546	ESI (+)	5.878	15439	11226	5344	8819	7955	2823	1369	4047	2093	3679	4080	4920	3045	1483	13860	20093	13756	7459	6577	10828	311	252	170
4.65_786.53	PS 36:2|PS 18:1_18:1	[M-H]-	WTBFLCSPLLEDEM-UHFFFAOYSA-N	786.528	ESI (-)	4.654	2532	1209	781	2322	2341	118	255	1856	996	743	574	1085	464	393	1515	3229	1268	921	872	891	157	80	85
5.03_788.54	PS 36:2|PS 18:1_18:1	[M+H]+	WTBFLCSPLLEDEM-UHFFFAOYSA-N	788.544	ESI (+)	5.031	575	778	321	851	1406	254	431				529	488	652	718	1254	1867	1171	1183	395	310	107	107	117
6.33_818.59	PS 38:1	[M+H]+	KVMIIDXBXADXIM-UHFFFAOYSA-N	818.59	ESI (+)	6.329	9832	9468	5151	6675	5960	1962	2348	7936	6101	4503	3698	2313	2497	1658	3705	5967	3070	5242	4820	4766	279	82	66
4.93_812.54	PS 38:3|PS 18:0_20:3	[M-H]-	WHUMBFDYURAXQS-UHFFFAOYSA-N	812.543	ESI (-)	4.931	1693	1088	615	1162	1102	222	100	856	587	501	289	217	396	95	1066	2122	793	639	570	510		77
6.06_842.59	PS 40:3	[M+H]+	ZODBEZOLKCTFQD-UHFFFAOYSA-N	842.591	ESI (+)	6.059	14468	12864	7793	10343	8625	5236	5628	11182	11411	7102	6483	3480	7622	4418	3391	5585	3451	6727	6718	7053		152
5.56_840.57	PS 40:4	[M+H]+	WATUYKCEMUCSES-UHFFFAOYSA-N	840.573	ESI (+)	5.561	17486	9264	3966	10865	10230	1421	1054	5109	3718	2312	1667	1467	1581		9533	14436	5835	8432	4676	6303	123	129	150
5.31_838.56	PS 40:5	[M+H]+	PZEFRSYCROBXSJ-UHFFFAOYSA-N	838.558	ESI (+)	5.31	4434	2848	1685	3178	2047	896	513	2204	1465	845	738	763	109	521	2734	4440	2562	1738	1906	1273	74	151	104
4.90_836.54	PS 40:6 Isomer A	[M+H]+	LYYHRRPTEXPVOR-UHFFFAOYSA-N	836.543	ESI (+)	4.9	28906	11263	6671	10404	8919	2302	1594	7889	8296	3125	4777	1486	126	1494	11585	36978	11764	5566	8341	5755	306	207	116
4.96_836.54	PS 40:6 Isomer B	[M+H]+	XOBVZXPSSBHSRZ-UHFFFAOYSA-N	836.544	ESI (+)	4.955	28906	19448	16771	27656	18334	8928	7107	17724	12686	10437	13401	6822	7807	5230	29639	36978	29238	21680	20531	20459	194	161	116
4.51_834.53	PS 40:6|PS 18:0_22:6	[M-H]-	LYYHRRPTEXPVOR-UHFFFAOYSA-N	834.529	ESI (-)	4.507	3672	1740	1069	3162	1954	79	18	730	938	121	1428	324	96	74	3046	4502	2952	1069	1810	1887	96	51	58
5.17_717.59	SM 35:1;2O|SM 14:1;2O/21:0	[M+H]+	OWINTOUFGDGHCP-UHFFFAOYSA-N	717.588	ESI (+)	5.169	10158	8210	3672	7980	7114	1408	2537	5138	4821	2795	3182	1423	2150	480	1498		1909	3556	4571	4373		62	129
6.32_811.64	SM 41:4;3O	[M+H]+	MXJXXCOKROZKTO-UHFFFAOYSA-N	811.638	ESI (+)	6.32	53003	38112	14540	27754	15015	6109	13438	28514	25852	12092	7525	7525	9113	8740	24332	39888	14480	13663	20444	11015		67	87
7.11_873.71	SM 42:1;2O	[M+Hac-H]-	SJKQWVPGRUTFNL-UHFFFAOYSA-N	873.706	ESI (-)	7.11	17607	19284	12844	12768	20058	9358	9728	18087	21274	17757	12899	13625	17404	10151	2540	3531	2354	14850	14300	14471	51	48	53
7.12_815.70	SM 42:1;2O|SM 18:1;2O/24:0	[M+H]+	QEDPUVGSSDPBMD-UHFFFAOYSA-N	815.701	ESI (+)	7.115	95304	92697	45332	46198	78679	26165	28617	81983	89668	62011	37248	37834	51772	23916	6308	10390	6016	41618	43190	42448	173	143
5.33_809.65	SM 42:4;2O	[M+H]+	WRMUCMLKQNMLPA-UHFFFAOYSA-N	809.651	ESI (+)	5.333			7318			6572	7158	7169	6944	7654	7010	6448	5141	4531	2643		3255	7109	3952	6113	371	161	56
7.19_885.70	SM 43:2;2O	[M+Hac-H]-	UZTGRADCYTXRLV-UHFFFAOYSA-N	885.705	ESI (-)	7.193	1099	1111	620	1098	1030	395	544	972	727	1075	739	484	908	536	553	1083	845	696	640	859	48	32	56
5.99_837.65	SM 43:5;3O|SM 29:3;2O(FA 14:1)	[M+H]+	RKWJOSHIGYCVNY-UHFFFAOYSA-N	837.648	ESI (+)	5.991	5107	7913		7448	7433	660		616		920	757		407		1331	7907	514	1001	1029	1020			366
8.21_843.74	SM 44:1;2O|SM 24:1;2O/20:0	[M+H]+	CHEKCQXWLPCOOH-UHFFFAOYSA-N	843.736	ESI (+)	8.211	1825	1364	753	1804	1892	533	402	1054	674	1093	1235	876	1077	423	1345	2205	1147	1420	1087	800	95	126	97
6.94_839.70	SM 44:3;2O|SM 15:3;2O/29:0	[M+H]+	ZDHZZJMVJQHWCD-UHFFFAOYSA-N	839.698	ESI (+)	6.943	6533	7324	3615	5245	7391	1214	2249	5319	5764	1802	2838	3222	3285	2278	1462	3228	1958	3816	3535	4118	53	84	49
4.43_677.56	SM d32:0	[M+H]+	MJAFYELZQYPMQG-MPQUPPDSSA-N	677.559	ESI (+)	4.427	3342	3376	1596	1917	2859	141	391	2359	3125	2082	1343	1172	301	160	610	1400	438	1233	1646	1042		138	81
4.22_733.55	SM d32:1	[M+Hac-H]-	KYICBZWZQPCUMO-PSALXKTOSA-N	733.548	ESI (-)	4.22	11345	11173	6353	7742	10038	2352	2360	10590	9998	8432	5230	4872	3990	1734	4752	7594	4702	6619	6842	6927	26	49	37
4.21_675.54_4.21_697.52	SM d32:1	[M+H]+_[M+Na]+	KYICBZWZQPCUMO-PSALXKTOSA-N	675.5428_697.5212	ESI (+)	4.214	32074	32545	15091	20082	25800	5108	5152	26995	27747	22199	11157	11850	8685	3429	12023	18839	11152	15573	17020	17030	199	62	91
3.75_673.52	SM d32:2	[M+H]+	PEJGMBUENJSLLH-RHAKMSQVSA-N	673.523	ESI (+)	3.754	1093	485	190	458	481	462	349	460	311	324	326	651	340	448	243	487	407	234	353	516	138	193	264
4.52_747.56	SM d33:1	[M+Hac-H]-	LQINJRUGTUOHGS-YPDYIYJKSA-N	747.564	ESI (-)	4.52	2365	2263	1408	2379	2107	1113	1272	1859	1548	1588	1737	1126	1375	614	2416	3322	2222	1953	1803	2122	23	56	57
4.52_689.56_4.52_711.54	SM d33:1	[M+H]+_[M+Na]+	LQINJRUGTUOHGS-YPDYIYJKSA-N	689.5586_711.541	ESI (+)	4.5215	10924	9922	4384	7617	8905	2366	3073	7076	6132	3227	4642	3739	3052	1497	8445	12527	7414	6073	6190	5723		275	68
5.08_763.59	SM d34:0	[M+Hac-H]-	QHZIGNLCLJPLCU-QPPIDDCLSA-N	763.594	ESI (-)	5.082	5532	5786	4799	5062	5067	2558	2951	6100	6244	5055	4639	4076	4638	2029	3009	3369	2528	4770	4621	5203		31	68
5.07_705.59_5.07_727.57	SM d34:0	[M+H]+_[M+Na]+	QHZIGNLCLJPLCU-QPPIDDCLSA-N	705.5901_727.5704	ESI (+)	5.07	83861	61929	24874	44960	54007	8477	11543	46633	44236	27632	20654	18861	14817	7185	22305	40716	17748	29227	29856	28432	128	143	124
4.84_761.58	SM d34:1	[M+Hac-H]-	RWKUXQNLWDTSLO-GWQJGLRPSA-N	761.58	ESI (-)	4.84	53309	56686	43595	53428	47517	22726	28147	51188	49669	45514	39960	29547	33292	20748	44085	55089	42166	46744	47313	47258
4.84_703.57_4.84_725.56	SM d34:1	[M+H]+_[M+Na]+	RWKUXQNLWDTSLO-GWQJGLRPSA-N	703.5749_725.5565	ESI (+)	4.8385	740685	611141	226600	445224	424217	83345	108311	423566	385206	247669	169296	128599	119809	55230	282380	531510	237579	269028	270475	280181		54	170
4.31_759.56	SM d34:2	[M+Hac-H]-	YLWSJLLZUHSIEA-CKSUKHGVSA-N	759.564	ESI (-)	4.313	3325	3062	2271	4041	3713	2124	2807	2147	1740	2208	2450	2114	2217	1506	4362	6366	4726	3158	3252	3028		18	59
4.32_701.56_4.31_723.54	SM d34:2	[M+H]+_[M+Na]+	YLWSJLLZUHSIEA-CKSUKHGVSA-N	701.5595_723.5388	ESI (+)	4.3145	19104	17752	8140	15515	20988	5359	8553	10508	9368	11040	7506	8052	5831	3980	12828	22049	11897	10575	10442	10567	228	165	154
5.76_733.62_5.76_755.60	SM d36:0	[M+H]+_[M+Na]+	JCELSEVNSMXGKA-IOLBBIBUSA-N	733.6209_755.6027	ESI (+)	5.758	5726	7514	2476	4989	7089	1251	3031	6228	5954	2463	2047	969	3013	2179		186	92	1716	2421	4059	162	107	147
5.51_789.61	SM d36:1	[M+Hac-H]-	LKQLRGMMMAHREN-YJFXYUILSA-N	789.608	ESI (-)	5.515	2557	3073	2453	1868	3493	2365	4132	2617	3092	2563	2189	2335	3767	2775		373	398	3169	3099	2917		59
5.51_731.61_5.50_753.59	SM d36:1	[M+H]+_[M+Na]+	LKQLRGMMMAHREN-YJFXYUILSA-N	731.6084_753.5874	ESI (+)	5.5075	34581	29339	13550	20218	29445	9220	15884	20184	19557	14337	10469	10000	11009	8450	9883	18255	9074	15025	15395	14952
4.94_729.59_4.95_751.57	SM d36:2	[M+H]+_[M+Na]+	NBEADXWAAWCCDG-QDDWGVBQSA-N	729.5912_751.5727	ESI (+)	4.946	42534	60966	27672	35166	59277	23603	43757	40618	41715	38006	25891	26849	29697	17494	5238	19297	5325	33581	35096	32590	138	300	278
6.21_817.64	SM d38:1	[M+Hac-H]-	AADLTHQNYQJHQV-SVLGDMRNSA-N	817.641	ESI (-)	6.207	180	904	536	480	1156	755	870	561	887	1030	425	856	1131	665	305	233	344	473	495	448	35
6.20_759.64_6.19_781.62	SM d38:1	[M+H]+_[M+Na]+	AADLTHQNYQJHQV-SVLGDMRNSA-N	759.6357_781.6171	ESI (+)	6.1975	11680	12568	3328	4565	11769	1732	7019	7056	8476	7090	1479	3492	1493	1244	893	3927		3145	5478	1959
7.14_789.68	SM d40:0	[M+H]+	FONAXCRWZQFJHY-JCGOJSMZSA-N	789.682	ESI (+)	7.139	8668	10282	4389	5520	10130	3377	3634	7445	8353	6700	4113	4685	6803	3136	1449	2429	950	4775	5083	4734	105	81
6.91_845.67	SM d40:1	[M+Hac-H]-	FJJANLYCZUNFSE-QVMKKYBKSA-N	845.673	ESI (-)	6.908	7066	7891	6129	6924	8548	5069	6533	6818	7331	7215	5253	6116	8296	5635	4083	5445	4030	6830	7241	6158	49	33	46
6.89_787.67_6.89_809.65	SM d40:1	[M+H]+_[M+Na]+	FJJANLYCZUNFSE-QVMKKYBKSA-N	787.6697_809.6547	ESI (+)	6.892	95327	94241	42986	59357	86143	27479	38225	67769	64817	52950	28829	32749	40561	24062	20088	36316	18368	44309	43508	43806	52	139	51
6.20_843.66	SM d40:2 Isomer A	[M+Hac-H]-	FOULCGVQZYQEQM-DNXGLLHMSA-N	843.656	ESI (-)	6.199	3593	4727	3643	2607	4947	2369	2894	4351	4778	4151	2858	4151	3523	2712	1314	1574	1226	3431	3421	3903	32
6.20_785.65_6.20_807.64	SM d40:2 Isomer A	[M+H]+_[M+Na]+	FOULCGVQZYQEQM-DNXGLLHMSA-N	785.6536_807.6354	ESI (+)	6.1985	63888	62685	26450	29098	58370	11787	18790	47069	48196	33103	16366	24521	17717	12025	6664	12764	6763	26888	26413	25763		92	49
6.30_785.65_6.31_807.63	SM d40:2 Isomer B	[M+H]+_[M+Na]+	VBFKEZGCUWHGSK-ADSSWVSQSA-N	785.6519_807.6324	ESI (+)	6.305	13109	14164	5550	4979	15900	4073	6982	7599	7959	7804	3777	4462	3656	1712	3167	8086	3645	7029	7208	6557	246		123
7.24_859.69	SM d41:1	[M+Hac-H]-	SXZWBNWTCVLZJN-NMIJJABPSA-N	859.689	ESI (-)	7.237	2731	2899	2263	2812	3059	1443	1811	2524	2174	2324	1819	706	1542	1046	1959	3161	2193	2433	2608	2276			83
6.54_799.67	SM d41:2 Isomer A	[M+H]+	JBDGKEXQKCCQFK-JWQIMADESA-N	799.67	ESI (+)	6.536	22809	21474	9665	12413	19881	4721	6473	15252	9925	12433	6328	7531	7382	4159	1808	3678	2955	10083	10875	10331	157	70	65
7.79_875.72	SM d42:0	[M+Hac-H]-	SMJLGESYPKPRNU-CRCOQUFZSA-N	875.717	ESI (-)	7.795	5308	6233	3302	4869	6811	3246	3233	5015	5940	5110	4606	4311	5866	2503	1041	1685	901	4729	4580	3943	23	44	32
7.80_817.71_7.80_839.70	SM d42:0	[M+H]+_[M+Na]+	SMJLGESYPKPRNU-CRCOQUFZSA-N	817.7148_839.705	ESI (+)	7.8005	17565	19485	9215	13983	18586	7242	8260	15362	18013	14770	10797	9974	15691	6092	2813	3810	2659	10812	11092	10562	149		32
7.57_873.70	SM d42:1	[M+Hac-H]-	QEDPUVGSSDPBMD-XTAIVQBESA-N	873.705	ESI (-)	7.566	37295	39726	29448	35866	39901	20442	23063	34281	34323	34938	26803	23655	35889	22705	17629	26705	17713	30531	30591	30687	99	54	79
7.57_815.70_7.57_837.68	SM d42:1	[M+H]+_[M+Na]+	QEDPUVGSSDPBMD-XTAIVQBESA-N	815.6989_837.6818	ESI (+)	7.568	205318	178899	92663	144644	157822	57022	69111	128303	129869	115948	79873	71340	102031	55851	52700	95762	48459	91563	97447	97186	104	200	274
6.87_813.68_6.87_835.67	SM d42:2	[M+H]+_[M+Na]+	DACOGJMBYLZYDH-GXJPFUDISA-N	813.6844_835.6655	ESI (+)	6.8665	1163699	1135504	559630	641769	827926	265749	330598	878252	893096	620528	318681	307606	413220	253282	114235	220576	107407	476047	468463	478478	491	305	383
6.87_871.69	SM d42:2 Isomer A	[M+Hac-H]-	DACOGJMBYLZYDH-GXJPFUDISA-N	871.689	ESI (-)	6.869	69169	71138	58804	54945	67132	38719	44258	71247	71068	62955	46567	45384	60976	44641	19965	27659	20062	55776	56868	56799	50	53	131
6.29_869.67	SM d42:3	[M+Hac-H]-	TXFLWJQVQCDUDZ-BRUGZULGSA-N	869.674	ESI (-)	6.289	2935	3593	2468	2952	3898	2570	2591	2970	2617	2987	2711	2469	2429	2262	2321	3301	2361	2948	2860	3106			23
6.29_833.65	SM d42:3	[M+Na]+	TXFLWJQVQCDUDZ-BRUGZULGSA-N	833.653	ESI (+)	6.29	5179	5256	2232	3722	4423	585	2336	3516	2534	2306	1839	1811	1364	838	2262	3935	1447	2615	1925	2882	196	58	72
7.52_899.72	SM d44:2	[M+Hac-H]-	YXEXWUZHFGYOHJ-UOJCCMJYSA-N	899.719	ESI (-)	7.518	3310	3920	2920	3201	3936	2111	1703	3096	3267	2909	2664	2630	3058	1700	1460	2031	1475	2822	2866	2901	82	57
7.53_841.72_7.52_863.70	SM d44:2	[M+H]+_[M+Na]+	YXEXWUZHFGYOHJ-UOJCCMJYSA-N	841.7158_863.698	ESI (+)	7.5245	17029	15589	8044	12765	13895	5400	4536	10849	11624	10273	7356	7183	8506	4362	4049	6674	3806	7778	8525	8885	285	40	34
9.64_740.68	TG 42:0	[M+NH4]+	DUXYWXYOBMKGIN-UHFFFAOYSA-N	740.676	ESI (+)	9.641	6827	7432	5173	4089	6789	2613	2811	7060	8559	6983	3148	4519	3831	3122	1257	1159	962	5332	4642	4478	644	326	106
9.15_738.66	TG 42:1	[M+NH4]+	PMWOTNASJLOLJE-BNQAGZCGSA-N	738.659	ESI (+)	9.15	3092	3359	2227	994	3389	882	1030	3517	4166	3067	1004	2622	1371	1157	248	419	157	1195	1758	2075			29
10.13_773.67_10.14_768.71	TG 44:0	[M+Na]+_[M+NH4]+	UXWDTZNNQVHGSG-UHFFFAOYSA-N	773.6654_768.7087	ESI (+)	10.1345	35483	45667	26622	22437	41024	13809	16468	37543	41416	35608	18527	27721	24186	15836	6540	10361	5765	28427	27346	27590	1402	1095	319
9.66_771.64_9.67_766.69	TG 44:1	[M+Na]+_[M+NH4]+	OUKDNADVOQVFAR-NBTXLFQMSA-N	771.6442_766.6879	ESI (+)	9.6655	26751	30738	17591	11171	28800	7687	8175	29199	34009	23222	11145	20473	12046	9469	1846	984	1363	16139	16107	16827	89	75	483
10.59_801.69_10.59_796.74	TG 46:0	[M+Na]+_[M+NH4]+	JWVXCFSNEOMSHH-UHFFFAOYSA-N	801.6935_796.7417	ESI (+)	10.589	81387	107367	85052	94194	101881	70570	70687	95212	99978	106740	78504	94584	111239	70451	40334	69866	34055	112776	117026	119680	3793	3424	2936
10.15_815.66_10.15_799.68_10.16_794.72	TG 46:1	[M+K]+_[M+Na]+_[M+NH4]+	RSDIQTNCDWUNDP-VHXPQNKSSA-N	815.66_799.6795_794.7235	ESI (+)	10.154	252742	305154	159782	107569	290145	62755	85093	279549	310162	221676	98204	180140	119998	82612	17609	32234	16152	141383	136846	140478	1114	393	545
9.74_797.67_9.74_792.71	TG 46:2	[M+Na]+_[M+NH4]+	XUEMVUXNOCIHLG-MOFPORNTSA-N	797.6658_792.7072	ESI (+)	9.741	27666	34668	19004	11828	40001	7493	8690	33595	37035	25238	10971	29890	12713	10204	2500	3709	1522	17631	17700	17541	315	93	209
10.78_810.75	TG 47:0|TG 14:0_16:0_17:0	[M+H]+		810.754	ESI (+)	10.776	7666	9155	12987	8372	9487	8624	7517	8741	10617	9594	7721	7466	12479	7590	5561	7040	5468	10399	10860	10518	2349	2453	2228
10.43_808.74	TG 47:1	[M+NH4]+	RCYIETYFTUBXFK-UHFFFAOYSA-N	808.739	ESI (+)	10.426	22697	16544	19363	11684	27381	8699	11799	24081	18450	13936	13695	13570	18316	10834	6647	8001	5126	15855	16489	15935	2453	1805	1970
11.01_824.77	TG 48:0	[M+NH4]+	PVNIQBQSYATKKL-UHFFFAOYSA-N	824.771	ESI (+)	11.009	25279	25433	69666	91328	24847	86577	59026	25992	53770	33595	58861	69327	80213	50321	92245	123744	88947	70993	113887	76371	3560	3154	3180
10.60_843.69_10.60_827.71_10.62_822.76	TG 48:1	[M+K]+_[M+Na]+_[M+NH4]+	FEKLSEFRUGWUOS-DLOIZKPKSA-N	843.6885_827.7141_822.7601	ESI (+)	10.6033	883158	1127428	746851	668811	1138691	461900	598563	1057563	1231296	1042096	637983	847967	868289	633766	176853	304019	146274	754460	794721	780417	8769	8635	7123
10.20_841.67_10.21_825.69_10.21_820.74	TG 48:2	[M+K]+_[M+Na]+_[M+NH4]+	RUOVJPPUXXFZPC-YZEIBMOJSA-N	841.6713_825.6949_820.7395	ESI (+)	10.206	288985	369664	186051	121617	440078	70686	91815	339019	396324	248604	109795	288807	129035	102774	25565	43745	22978	165175	172152	167145	622	304	454
9.80_823.68_9.80_818.72	TG 48:3	[M+Na]+_[M+NH4]+	SKGWNZXOCSYJQL-BUTYCLJRSA-N	823.6801_818.7204	ESI (+)	9.8035	18552	24388	12552	5856	31123	4914	5461	22699	26697	16411	7552	27191	7576	7167	1557	2368	1719	11933	12064	12080	80	39	177
9.98_818.72	TG 48:3|TG 14:0_18:1_16:2	[M+NH4]+	FXAKISUSVYFCID-UHFFFAOYSA-N	818.721	ESI (+)	9.977	20675	21089	12236	13059	16207	11613	10193	21520	24904	13672	9042	8597	16162	11137	1305	2125	1426	11023	10619	11227			80
11.14_838.79	TG 49:0	[M+NH4]+	TTWJTJMWHOYBPQ-ANFMRNGASA-N	838.794	ESI (+)	11.145	6929	9003	9813	9170	8559	9009	6922	7485	9133	9069	8117	6571	14154	7957	4103	9154	4813	10000	11229	11554	1054	602	511
11.20_838.79	TG 49:0|TG 15:0_16:0_18:0	[M+NH4]+	BABSZGMYWGFHOB-UHFFFAOYSA-N	838.789	ESI (+)	11.199	6929	8520	9813	9118	8517	7111	5861	7485	6687	9069	6780	6571	14154	7957	5703	9154	6514	11577	11270	11554	891	1015	640
10.82_836.78	TG 49:1|TG 15:0_16:0_18:1	[M+NH4]+	IVRUJYRTYXTTIH-UHFFFAOYSA-N	836.776	ESI (+)	10.821	51040	51933	49010	40012	55466	36955	28504	21787	37697	45544	36475	27193	25786	23841	21671	30493	18259	43455	36729	46666	4759	4967	3745
10.39_834.75	TG 49:2	[M+NH4]+	QZYSUBAQYSVFNX-PSMULLBHSA-N	834.75	ESI (+)	10.386	29947	35500	27956	19374	39553	14061	14164	33917	40057	26628	16730	20429	23220	14409	3330	10809	5813	20662	21040	20037		355	204
11.01_871.72_11.02_855.76_11.01_850.80	TG 50:1	[M+K]+_[M+Na]+_[M+NH4]+	YHMDGPZOSGBQRH-YYSBDVFPSA-N	871.7162_855.7598_850.8036	ESI (+)	11.0143	562077	1025038	1028242	1061606	1042999	2593	823672	1266684	1318813	1329065	827136	692570	1033345	712657	1968	216479	1834	1194789	1022224	759760	557	530	432
10.64_869.70_10.64_848.78	TG 50:2	[M+K]+_[M+NH4]+	QEZWFCZNHWUARW-XQCAQTCHSA-N	869.7046_848.7758	ESI (+)	10.6415	1367340	1794592	1200565	888996	1917397	667972	888708	1775646	2092900	1587626	909283	1480936	1363726	1020620	217284	381523	208505	1195617	1248807	1153407	5816	5365	4943
10.26_867.69_10.26_851.71_10.27_846.76	TG 50:3 Isomer A	[M+K]+_[M+Na]+_[M+NH4]+	UFHNZOACKFBCOM-YXKNDSBASA-N	867.6884_851.7117_846.7564	ESI (+)	10.2653	220528	278328	130319	109054	383235	68588	81256	247020	305390	173598	78597	262339	112091	85545	22688	44755	20050	132236	133631	134023	166	460	281
10.44_851.71_10.33_846.76	TG 50:3 Isomer B	[M+Na]+_[M+NH4]+	UFHNZOACKFBCOM-YXKNDSBASA-N	851.7114_846.757	ESI (+)	10.385	164140	180165	97231	106046	211773	69791	81125	172993	201910	126121	76541	121782	112840	73434	21258	41609	21950	99173	102053	105282	247	630	371
9.88_849.70_9.88_844.74	TG 50:4	[M+Na]+_[M+NH4]+	PVMBAGXWHHZKFP-JMPJWMFJSA-N	849.6986_844.7411	ESI (+)	9.881	10458	13942	6953	4995	19655	3780	3643	12319	15233	9063	3959	17078	5522	3729	294	2623	514	6978	7096	6562	147		206
10.03_844.75	TG 50:4|TG 16:0_16:2_18:2	[M+NH4]+	KIGKRVRWYZTBPH-UHFFFAOYSA-N	844.75	ESI (+)	10.031	24353	22723	13695	13974	20473	11516	5100	23777	28394	14682	10219	11993		11625	562	1183	655	12318	12595	14030	47		84
11.58_866.82	TG 51:0|TG 16:0_17:0_18:0	[M+NH4]+	YVLSJEQNDDKMQI-UHFFFAOYSA-N	866.818	ESI (+)	11.577	1227	1497	3950	8333	1991	4903	4391	2576	1566	2482	4857	1597	7837	4655	4201	7880	5716	7554	9802	10020	430	193	366
11.18_864.80	TG 51:1	[M+NH4]+	OZAXLAGNPZMZAD-BOEMPQCLSA-N	864.803	ESI (+)	11.181	84065	106349	84767	100922	101042	71731	72985	102405	113381	100451	82612	55560	133550	75586	31768	54932	29242	91684	86164	89535	1946	1723	1778
10.81_862.79	TG 51:2|TG 16:0_17:1_18:1	[M+NH4]+	QLIUVBJPQMDRHV-UHFFFAOYSA-N	862.792	ESI (+)	10.814	90541	144107	108549	61999	150051	79039	70186	143608	127046	96587	61476	83633	109670	59550	36192	25988	19111	73244	75274	74396	861	2006	1036
10.48_865.73_10.51_860.77	TG 51:3	[M+Na]+_[M+NH4]+	ISSGPXMQOMAFMJ-DMGKHJLRSA-N	865.7319_860.7696	ESI (+)	10.4945	28858	33031	22026	17455	37150	13717	15237	33278	39341	24703	15368	20070	26182	15280	7198	10947	6526	19835	20013	18689	126	118
10.08_858.75	TG 51:4	[M+NH4]+	IIRQXNVLAXQEKB-KBEZCZBDSA-N	858.753	ESI (+)	10.08	2559	3255	2186	1521	3152	1072	1368	2823	3147	1614	1380	1396	2387	1208	333	549		1205	1556	1509		79	51
11.60_880.85	TG 52:0|TG 16:0_18:0_18:0	[M+H]+	PGGROZKFYKDGGT-UHFFFAOYSA-N	880.849	ESI (+)	11.596	9675	7817	5674	7570	10497			8359	8767	10005	6430	3414	2304		4476	2650	1869	8323	7545	8853	65		284
11.41_878.83	TG 52:1	[M+NH4]+	NPCZZYKITFKRQZ-RFBIWTDZSA-N	878.826	ESI (+)	11.407	596027	1067769	1374926	1513722	1188451	1438256	1485390	1633339	1715151	1435273	1452682	1088215	2278527	1879642	474709	740106	434202	1625214	1642231	1634509	2543	3126	3572
11.04_897.75_11.03_881.76_11.03_876.80	TG 52:2	[M+K]+_[M+Na]+_[M+NH4]+	TXMWKTABZBAJCW-QLHBUVOUSA-N	897.749_881.7612_876.8016	ESI (+)	11.03	1734613	1080601	1993964	1512450	1521652	2399081	1033339	1811866	2438815	1696130	2033653	2299996	2518767	2811607	784529	1057114	714564	1602029	1992729	2656520	20294	19768	16898
10.67_895.72_10.68_874.79_10.67_879.75	TG 52:3	[M+K]+_[M+NH4]+_[M+Na]+	DQXQIWIQYYEGLG-MMWLGPPDSA-N	895.7233_874.7932_879.7506	ESI (+)	10.674	1276866	1674573	1081972	795172	1810311	665375	913350	1693506	1976268	1384598	812105	1353044	1297666	1032127	155585	282885	160428	1114471	1116519	1133496	4160	4145	3340
10.30_877.73_10.35_872.77	TG 52:4	[M+Na]+_[M+NH4]+	WHSWXEYWNPTUPW-HNJDVRDNSA-N	877.7287_872.7704	ESI (+)	10.325	149393	187705	89270	87079	235818	59904	77629	174279	209327	119783	70677	151283	95644	72506	15513	28523	16411	96642	99382	99633	942	131	159
10.46_872.77	TG 52:4|TG 14:0_18:1_20:3	[M+NH4]+	DEXSWZNBCPEUHI-UHFFFAOYSA-N	872.771	ESI (+)	10.464	218182	253945	143627	118185	193042	120208	168405	271844	328370	165107	109309	105832	244280	177950	11273	24415	13026	134650	136164	140817	85	148	76
10.53_872.77	TG 52:4|TG 16:0_16:0_20:4	[M+NH4]+	GTEUKLVYQXBQGG-UHFFFAOYSA-N	872.77	ESI (+)	10.529	108883	127721	72093	82109	105798	71016	100631	141945	163437	85327	66059	54310	139054	110079	13939	24415	13026	75002	80142	89214	385
10.11_870.76	TG 52:5|TG 14:0_18:1_20:4	[M+NH4]+	ZMAGTKGPGZLWKS-UHFFFAOYSA-N	870.757	ESI (+)	10.108	25432	29310	15679	16802	28414	12396	19830	29642	33159	19527	13484	15209	24021	18195	2507	5833	2780	15992	16986	15938	98	63
9.70_873.69_9.72_868.74	TG 52:6	[M+Na]+_[M+NH4]+	SSOSFUDNINFYLJ-KIYGNKBKSA-N	873.6926_868.7405	ESI (+)	9.7115	2027	2411	1550	1752	2599	705	1612	2931	3071	2177	1509	1734	1654	1347	544	656	267	1970	1624	1546	57	212	82
11.81_894.85	TG 53:0	[M+NH4]+		894.853	ESI (+)	11.808	2056	2542	2114	3720	2394	3988	2601	2830	2670	4038	2907	2703	6915	3814	2047	2693	2309	5172	4596	4743	439	212	515
11.56_892.85	TG 53:1|TG 17:0_18:0_18:1	[M+NH4]+	CTYHEFNQFHZLTL-UHFFFAOYSA-N	892.847	ESI (+)	11.559	51851	61094	46491	66869	56297		9811	61971	65044	63496	23082	30777	23536		9752	26035	6321	47690	46528	59019	151	183
11.22_890.82	TG 53:2	[M+NH4]+	RSINITWKVQRWSZ-RFVLVDBCSA-N	890.823	ESI (+)	11.216	191849	244012	189589	173473	222051	124075	138097	257205	286433	219119	147857	119868	241368	144339	41242	67808	37400	173756	166452	170031	1402	1440	1351
10.86_888.81	TG 53:3	[M+NH4]+	ZNQBEJJYVJSZLM-LEDQTTRKSA-N	888.811	ESI (+)	10.862	92762	121934	86380	69761	121087	58421	60082	127100	141864	100079	65307	67766	49458	61195	19949	32410	20174	81133	82149	70431	577	766	431
10.51_886.78	TG 53:4	[M+NH4]+	BMSDHYZLQWTKSQ-LSJAAEOESA-N	886.784	ESI (+)	10.513	21192	25007	17735	12273	24152	9221	12019	26464	31638	20043	10499	13435	17388	11553	3325	5528	3648	17066	16218	10832	34		69
10.74_886.79	TG 53:4|TG 16:0_17:0_20:4	[M+NH4]+	LCAJKEFNEDNAMS-UHFFFAOYSA-N	886.787	ESI (+)	10.745	7082	8098	6246	6650	7041	5487	7631	10182	11199	6427	5833	3641	13417	8427	502	1081	532	7031	7348	7924
11.74_911.80_11.75_906.85	TG 54:1	[M+Na]+_[M+NH4]+	YFFIQXNTTVSKJC-NZEOUKRFSA-N	911.804_906.8493	ESI (+)	11.744	515705	692514	554173	660914	542643	593398	723547	696619	749155	731169	588317	379557	1042732	740601	157399	265010	145215	733443	775735	760512	1394	1941	1588
11.33_904.83	TG 54:2|TG 16:0_18:1_20:1	[M+NH4]+	FPUBLSPUCGHELU-UHFFFAOYSA-N	904.827	ESI (+)	11.334	520224	711651	770383	559680	745124	458575	342993	605990	1098257	642801	657961	552395	562509	334563	56315	282353	67685	892743	634489	509496	213	1146	580
11.04_902.82	TG 54:3	[M+NH4]+	PHYFQTYBJUILEZ-IUPFWZBJSA-N	902.819	ESI (+)	11.042	888202	2102322	1428835	973969	805196	1244525	696021	1596678	2102556	1335902	1277126	1576986	1183465	1697036	287956	433165	263592	1126955	1421042	1760591	13630	11418	9415
11.12_902.82	TG 54:3|TG 18:0_18:1_18:2	[M+NH4]+	CNGSOZKJBWHOEG-UHFFFAOYSA-N	902.817	ESI (+)	11.119	632666	2102322	713669	973969	886925	604256	678932	1061645	1027542	762045	654933	570356	1048180	891556	92576	135757	92288	730494	684121	761346	5100	1960	3596
10.97_902.82	TG 54:3|TG 18:1_18:1_18:1	[M+NH4]+	PHYFQTYBJUILEZ-UHFFFAOYSA-N	902.817	ESI (+)	10.971	458389	587224	465344	319727	361146	488335	403027	827523	718937	608225	603097	1055947	1183465	440550	5805	151432	9710	607861	901489	670037	1782	3200	1467
10.73_905.76_10.71_900.80	TG 54:4	[M+Na]+_[M+NH4]+	BRLGHZXETDWABO-NOFIOOQLSA-N	905.7598_900.8019	ESI (+)	10.72	616871	824309	516664	307803	799696	313703	462875	866573	1034923	635884	389247	570939	653227	511122	58938	99333	53814	498953	523441	510689	2119	2713	2544
10.86_900.81	TG 54:4|TG 18:1_18:1_18:2	[M+NH4]+	JTMWOTXEVWLTTO-UHFFFAOYSA-N	900.81	ESI (+)	10.863	697938	927799	625693	458124	650369	573285	884551	995060	1155836	710863	491294	380937	514448	879935	47719	81954	46980	628055	617960	625964	956	1696	2301
10.34_903.74_10.29_898.79	TG 54:5 Isomer A	[M+Na]+_[M+NH4]+	OEJXMJPFOHYSIU-GRLFFVHSSA-N	903.7447_898.7889	ESI (+)	10.3125	25816	33491	15989	12588	45186	7130	15768	35833	37399	17603	9083	24341	20202	12046	1874	3214	1477	14909	15838	15568	554	373	216
10.52_919.71_10.53_903.74_10.54_898.79	TG 54:5 Isomer B	[M+K]+_[M+Na]+_[M+NH4]+	OEJXMJPFOHYSIU-GRLFFVHSSA-N	919.715_903.7435_898.7853	ESI (+)	10.5303	234823	284053	192390	197526	256111	176549	319545	310463	364445	217509	164963	133114	357658	290215	32390	57234	30814	199326	198586	194271	86	150	54
9.93_901.72_9.93_896.77	TG 54:6 Isomer A	[M+Na]+_[M+NH4]+	HBOQXIRUPVQLKX-BBWANDEASA-N	901.7226_896.7692	ESI (+)	9.93	2944	3169	2208	2270	3313	2044	2440	3365	3357	2432	1817	1992	2642	2119	328	1033	423	1683	2497	1473	52	23	172
10.14_917.70_10.16_901.73_10.17_896.77	TG 54:6 Isomer C	[M+K]+_[M+Na]+_[M+NH4]+	HBOQXIRUPVQLKX-BBWANDEASA-N	917.6967_901.7294_896.772	ESI (+)	10.1587	25217	31368	20086	21113	31157	15485	26861	33074	38615	21603	17345	16759	31919	23082	4742	8091	4392	20014	20006	19334	64	134	112
9.77_899.71_9.77_894.76	TG 54:7 Isomer B	[M+Na]+ _[M+NH4]+		899.7114_894.7565	ESI (+)	9.766	864		606	991	1206	401	291	1040	1327	687	467	805	1073	718	345	671	296	420	774	825		80	93
9.91_894.76	TG 54:7|TG 14:0_18:1_22:6	[M+NH4]+	SJXRUCUWMXVMAK-UHFFFAOYSA-N	894.758	ESI (+)	9.915	8541	8554	6490	7568	9519	5731	7907	9234	9874	8036	6552	5056	10440	6769	1036	2313	1140	6306	6167	5927	48
11.85_920.87	TG 55:1	[M+NH4]+		920.866	ESI (+)	11.845	4948		8906	8370	4316	12931	11942	8179	7992	8324	13511	9125	25042	13031	4963	8660	5257	10331	11301	11253	436	709	390
11.23_916.84	TG 55:3|TG 18:1_18:1_19:1	[M+NH4]+	ASJJOPLGTKDUEX-UHFFFAOYSA-N	916.836	ESI (+)	11.235	110185	135719	102759	79318	120845	61485	69254	149864	168739	114024	75172	66213	119484	73762	16137	25032	14572	90436	86379	90814	267	417	131
11.14_914.82	TG 55:4|TG 17:0_18:0_20:4	[M+NH4]+	SEAUHICHUXLIDA-UHFFFAOYSA-N	914.819	ESI (+)	11.143	5654	3498	7348	7143	5517	8275	7608	7302	4585	6072	6371	2322	10806	10858	1228	1971	854	7493	8056	7503			44
10.98_914.82	TG 55:4|TG 17:0_18:1_20:3	[M+NH4]+	ALFXYNMUNACYEX-UHFFFAOYSA-N	914.817	ESI (+)	10.981	32049	38082	29497	32040	8806	34967	28751	50868	49533	39334	34718	23515	63453	22100	8098	13036	6909	33421	38603	33399
10.35_910.79	TG 55:6|TG 17:1_18:1_20:4	[M+NH4]+	VESIATIIORKRNI-UHFFFAOYSA-N	910.787	ESI (+)	10.347	4472	5151	3970	5175	5468	3304	3202	5900	6216	4044	3311	1988	5675	3765	745	2111	956	3599	3706	3679
12.03_936.89	TG 56:0	[M+NH4]+		936.894	ESI (+)	12.025	1738	3613	6397	7013	4249	4394	7331	4627	4186	5491	4909	7535	7857	7938	13271	27354	26117	17024	17982	18051	1490	1496	1477
11.92_939.84_11.92_934.88	TG 56:1	[M+Na]+_[M+NH4]+	OCYFAHIHWCVZKS-FHSLLVMSSA-N	939.8368_934.8803	ESI (+)	11.922	196363	305697	241722	289607	240929	265562	271753	307355	325761	303226	258478	192749	446656	282015	81894	141695	95886	393493	401722	391687	936	1251	1126
11.74_932.87	TG 56:2	[M+NH4]+	PDEQUPGHMOMBFC-FYEHETCMSA-N	932.866	ESI (+)	11.737	1043403	1403903	1020360	826579	1117501	661640	854806	1466636	1644914	1266206	894864	716527	1249600	931455	102929	174401	95058	987658	1027409	1031538	863	1025	1359
11.15_933.80	TG 56:4|TG 16:0_18:1_22:3	[M+H]+	BKJKJSNYXFQJKU-UHFFFAOYSA-N	933.799	ESI (+)	11.154	44028	52268	39232	31423	40263	32889	43189	57572	68629	44772	35191	24960	64295	46713	3464	2510	2171	38844	39458	38831	87	132
11.15_928.84	TG 56:4|TG 18:1_18:1_20:2	[M+NH4]+	SQBMPFCSSGSZFV-UHFFFAOYSA-N	928.836	ESI (+)	11.15	900619	1130422	833383	644995	834511	670109	886827	1225580	1464016	937852	702178	510351	1337750	969163	56099	96228	55758	807980	804000	816943	427	696	415
10.71_926.82	TG 56:5 Isomer A	[M+NH4]+	UHEJWASONFIROS-YPSHDQQVSA-N	926.818	ESI (+)	10.714	109559	275570	122256	76427	212399	69214	122343	173737	205150	204319	75275	132242	137027	111852	6501	10975	6743	133459	162849	85816	147	130	216
10.95_931.78_10.97_926.82	TG 56:5 Isomer C	[M+Na]+_[M+NH4]+	UHEJWASONFIROS-YPSHDQQVSA-N	931.7787_926.8175	ESI (+)	10.961	173837	217642	140112	180067	125105	170917	217982	291375	276486	229512	162525	97839	320340	162957	24363	39903	18517	183482	205324	181300	207	69	109
10.54_929.76_10.54_924.80	TG 56:6	[M+Na]+_[M+NH4]+	ZTNDRFCABXFVMY-WJTCTALZSA-N	929.7635_924.801	ESI (+)	10.5425	204562	250389	181079	180119	240306	137282	247545	296236	321589	208015	153971	120196	290982	229625	28249	48353	26065	177118	172445	178461		261	131
10.18_927.75_10.18_922.79	TG 56:7 Isomer A	[M+Na]+_[M+NH4]+	DODZUDCYRVWEOJ-GKZBLMSTSA-N	927.7463_922.7878	ESI (+)	10.1785	17766	21607	15133	14115	24173	8876	17950	22609	24893	17212	12528	11612	18660	13906	2905	5183	3050	13471	13217	13635		91	135
10.37_927.74_10.36_922.79	TG 56:7 Isomer B	[M+Na]+_[M+NH4]+	DODZUDCYRVWEOJ-GKZBLMSTSA-N	927.7446_922.7905	ESI (+)	10.362	79791	91021	73084	97954	101845	67360	106815	108016	106958	86752	72723	43595	118693	90807	14276	24468	12803	68014	70635	70986			52
10.00_920.77_10.00_925.73	TG 56:8 Isomer B	[M+NH4]+_[M+Na]+	UBGUHMDKBGQUND-VPFWBQFRSA-N	920.7708_925.7328	ESI (+)	10.0015	8146	8616	7269	8031	10629	6554	7856	9682	9868	7477	6649	4615	9793	8780	1344	2526	1778	5674	6035	7629	40	132	64
12.07_950.92	TG 57:0|TG 16:0_18:0_23:0	[M+NH4]+	NACUEHTVVBBJHD-UHFFFAOYSA-N	950.919	ESI (+)	12.069	785	267	472	859	189	2050	2162	1527	537	1594	2392	448	4474	1372	1257	3549	2820	1263	1029	1729	472	194	221
11.98_953.85_11.98_948.90	TG 57:1	[M+Na]+_[M+NH4]+	QLQFCWUGYPUXFE-MKFPQRGTSA-N	953.8496_948.8953	ESI (+)	11.978	18201	21564	21274	24239	18418	18451	14171	22739	24060	23694	19776	13289	30676	15115	9063	14477	10522	26840	27971	26585	929	618	743
11.85_951.84_11.84_946.89	TG 57:2	[M+Na]+_[M+NH4]+	OQPANTOJGGHRCB-OEIGHXOUSA-N	951.8367_946.8931	ESI (+)	11.8435	36934	36826	32014	32890	38660	20325	18199	48648	53915	41735	22800	23546	46403	14035	1844	5507	5010	32858	33499	34154	612	230	162
11.59_944.87	TG 57:3|TG 18:1_19:1_20:1	[M+NH4]+	RJWKKTHHBJMOIE-UHFFFAOYSA-N	944.873	ESI (+)	11.59	47830	58563	46262	36745	45124	26524	29624	69483	74043	54516	36863	28444	52125	31650	5725	9328	5584	40901	39400	39481	96		116
11.33_942.85	TG 57:4|TG 18:1_19:1_20:2	[M+NH4]+	JKCZHHSPEQAYNO-UHFFFAOYSA-N	942.848	ESI (+)	11.326	47925	55241	42528	40242	41607	37200	43678	65400	73986	49458	39180	22842	76997	42918	5592	8624	5161	41589	42473	39973	28	106	51
10.58_936.80	TG 57:7|TG 17:0_18:1_22:6	[M+NH4]+	KNLOBBXZCRLSRS-UHFFFAOYSA-N	936.801	ESI (+)	10.576	319		2265	5720	334	1592	846	5500		1511	300		7656	4828	658	928	317	241	4070	585	72		57
12.11_964.93	TG 58:0	[M+NH4]+		964.927	ESI (+)	12.107	1633	2455	3916	4479	2863	3280	4536	3367	1880	4072	3368	3328	4856	4982	8646	22971	24040	9628	9921	10068	960	849	849
12.03_967.87_12.03_962.91	TG 58:1	[M+Na]+_[M+NH4]+	OWZMHFAFGQCCNI-FBXRAONGSA-N	967.8656_962.9129	ESI (+)	12.026	230499	325040	272775	327990	265533	267046	314484	326775	382510	340450	291992	190378	488962	318685	105772	167965	131010	430805	419920	424747	677	2646	1875
9.84_944.77	TG 58:10|TG 16:0_20:4_22:6	[M+NH4]+	HCEQQESIFLFUPF-UHFFFAOYSA-N	944.77	ESI (+)	9.84	217		473	1241	225	472	951	309	237	310	874	359	1050	1278	186	354	194	753	673	628	37	41
11.91_965.86_11.91_960.90	TG 58:2	[M+Na]+_[M+NH4]+	NFQQJRGJJVQGAV-MEADVOAOSA-N	965.8559_960.8976	ESI (+)	11.912	1068596	1425896	1097278	1042104	1153890	823893	916216	1529406	1689858	1328234	1107204	825071	1542819	1041518	146900	235054	149602	1201863	1203861	1176523
11.75_958.88	TG 58:3	[M+NH4]+	RFMSTHTUAZETPD-JJPHLYBUSA-N	958.88	ESI (+)	11.747	764949	987158	723284	526091	822509	417992	508127	1070531	1213165	864010	615286	532328	806678	566878	50925	84486	48383	658167	695419	680053	207	664	429
11.47_956.86	TG 58:4	[M+NH4]+	CCKRHDUCFMOBKX-AAINFQTBSA-N	956.864	ESI (+)	11.47	529602	673489	516500	309690	446222	345779	412186	790916	881729	573861	376700	272626	923319	628907	26614	46033	26575	477581	480533	515971	151	364	190
11.51_956.87	TG 58:4|TG 18:1_20:1_20:2	[M+NH4]+	ULBTVPHSXKRJBN-UHFFFAOYSA-N	956.871	ESI (+)	11.51	559291	684182	516500	427665	482308	462989	615750	802461	881729	573861	495737	272626	923319	628907	26614	46033	26575	482513	480533	515971	101	280	302
11.20_954.85	TG 58:5	[M+NH4]+		954.851	ESI (+)	11.2	691532	871921	630530	460091	571775	469387	658379	982939	1140992	712284	518340	336185	992250	710775	30703	50862	29841	598978	583834	601241	894	1510	1701
10.77_950.82	TG 58:7|TG 18:0_18:1_22:6	[M+NH4]+	GPPIWOJDFFGJMA-UHFFFAOYSA-N	950.82	ESI (+)	10.768	84712	104314	84131	94483	83754	81306	142771	125889	137313	104520	87909	43181	172397	140289	7149	16422	6755	87092	85650	85435
10.53_950.82	TG 58:7|TG 18:1_18:1_22:5	[M+NH4]+	XSJRKDQVEHTWNV-UHFFFAOYSA-N	950.816	ESI (+)	10.526	88233	107943	83025	75377	99696	55362	92684	133589	140277	93921	68601	50373	118671	86200	9310	16715	8514	74604	73764	75198	36		79
10.37_953.77_10.37_948.81	TG 58:8	[M+Na]+_[M+NH4]+	KWIGMCRWEINBIR-HUPVKWKYSA-N	953.7703_948.8059	ESI (+)	10.372	89662	101276	80116	75795	103122	62925	113156	130297	126500	91515	63677	47601	124880	95163	7874	15334	7751	67854	73452	72800		99	142
10.03_951.75_10.03_946.80	TG 58:9	[M+Na]+_[M+NH4]+	RVXFSLZMZOFGEQ-SWIIBWKZSA-N	951.7479_946.8007	ESI (+)	10.03	5795	3592	4243	5763	6490	4568	7296	6865	7117	5061	4253	3576	7675	5883	515	1567	557	2251	1688	4614	212	37
12.06_976.94	TG 59:1|TG 16:0_18:0_25:1	[M+NH4]+	QITVXGLLRDJXRZ-UHFFFAOYSA-N	976.942	ESI (+)	12.064	3347	6627	7973	4702	1082	13078	9622	6184	3840	6850	16644	4311	22281	10497	9538	13350	9910	9978	13048	4840	145	101	293
11.98_979.87_11.97_974.91	TG 59:2	[M+Na]+_[M+NH4]+	ONQVFVNCAXIZPA-OEIGHXOUSA-N	979.8695_974.9135	ESI (+)	11.9765	61604	67846	60986	70771	64319	46246	39679	81122	84937	72728	64429	36797	83528	39345	15891	24278	15960	65982	65110	63933	187	536	221
11.66_970.88	TG 59:4|TG 18:1_23:1_18:2	[M+NH4]+	OACIDAJFJVBPSD-UHFFFAOYSA-N	970.883	ESI (+)	11.657	25385	29035	23557	21209	23003	16857	19754	32644	38334	25820	21929	12276	37241	19264	2845	4237	2560	20148	21040	20620	89	81
11.35_968.87	TG 59:5|TG 18:1_20:2_21:2	[M+NH4]+	OEMIKFOIZXMARU-UHFFFAOYSA-N	968.867	ESI (+)	11.346	24920	27713	23305	19513	21061	17986	19558	33099	38615	22908	20302	12214	33143	20675	2524	3757	2428	21171	21460	20217	191	84	22
12.16_992.95	TG 60:0|TG 16:0_18:0_26:0	[M+NH4]+	AANPIBOUXVJPRA-UHFFFAOYSA-N	992.951	ESI (+)	12.16	2754	2484	2280	3793	2561	2540	3035	2035	3451	3767	3193	17036	4181	2920	3488	9724	8224	3805	5403	42030	505	143	221
12.10_995.90_12.10_990.95	TG 60:1	[M+Na]+ _[M+NH4]+		995.9023_990.9465	ESI (+)	12.1035	86888	107057	112874	154266	106530	114140	122267	129968	140218	152262	125634	70938	192289	120664	71798	119685	86622	167906	175703	171381	146	880	1108
10.21_972.80	TG 60:10|TG 18:2_20:4_22:4	[M+H]+	CYCYPMVTGZEEJY-UHFFFAOYSA-N	972.801	ESI (+)	10.213	8992	11250	8718	7965	9112	6791	14040	13571	14453	8623	6078	3507	14066	11557	274	1074	430	7222	7601	7422	65	38	42
9.84_975.75_9.85_970.79	TG 60:11	[M+Na]+ _[M+NH4]+		975.7469_970.7895	ESI (+)	9.843	677	1419	1216	2330	1574	1387	2884	1216	811	1368	1323	426	2422	2455	444	861	518	1103	751	1134	42		75
12.02_993.89_12.02_988.93	TG 60:2	[M+Na]+_[M+NH4]+	QPNVLDQSHXVPMG-JMYPUKFOSA-N	993.8883_988.9287	ESI (+)	12.018	775226	929603	738497	792906	800166	596743	673835	961545	1098643	893690	817167	510460	1144591	698952	146908	219954	150522	865029	857863	860180	378	1921	1315
11.92_986.91_11.91_991.88	TG 60:3	[M+NH4]+_[M+Na]+	IJOXAPFYWITIHW-KUBXGBLDSA-N	986.9101_991.8759	ESI (+)	11.9135	818544	1072474	800735	679588	882088	526890	593583	1185748	1328990	932163	780516	596743	1025101	675223	73533	117303	75011	780640	791562	778692	345	1175	764
11.77_984.90	TG 60:4	[M+NH4]+	WECVQMVSEHWZQR-ULZSGHTGSA-N	984.901	ESI (+)	11.773	379077	446092	351921	291669	351394	267671	321567	489045	580569	384819	351208	205903	538523	328647	21297	31194	19866	337678	334152	321771	65	399
11.67_982.88	TG 60:5|TG 16:0_24:1_20:4	[M+NH4]+	CPTZACNECYEANL-UHFFFAOYSA-N	982.883	ESI (+)	11.667	79647	163654	60892	63171	48987	45992	62562	96415	101819	73899	66143	28324	104963	62732	4748	6931	4349	57517	63514	64744	108	146	66
11.53_982.89	TG 60:5|TG 18:1_18:1_24:3	[M+NH4]+	KAJIDKSTDGEHIX-UHFFFAOYSA-N	982.891	ESI (+)	11.528	321057	369511	288997	220970	240257	210295	248649	436649	497410	297747	259554	132714	409428	255438	10670	17823	10725	244968	244566	256143	113	149	79
11.29_980.87	TG 60:6	[M+NH4]+	ZMJSZQBPVUGYMY-KUCWVPRQSA-N	980.867	ESI (+)	11.291	215192	258512	191766	154367	132213	134286	176458	289906	351173	205883	170884	71032	279548	185825	9302	15576	9423	173742	166356	170298	93	310	137
12.13_1004.96	TG 61:1|TG 18:0_25:0_18:1	[M+NH4]+	CIBJJHHYBQSXCH-UHFFFAOYSA-N	1004.96	ESI (+)	12.128	4727	4214	5460	7260	4954	4532	4189	4370	6355	6230	5813	2149	8965	4124	3567	5538	3883	7449	6790	7221	91	188	77
12.06_1002.95	TG 61:2|TG 25:0_18:1_18:1	[M+NH4]+	BXAOOQRMIBMCHI-UHFFFAOYSA-N	1002.95	ESI (+)	12.059	11464	16043	17711	18719	14978	20755	17935	16132	20167	14206	24970	7874	31804	18630	10145	14677	9885	14626	18488	13914	81	182	144
11.97_1000.93	TG 61:3|TG 25:0_18:1_18:2	[M+NH4]+	RIXGFDVOYOHAHR-UHFFFAOYSA-N	1000.93	ESI (+)	11.971	42325	35075	40940	41168	43862	25955	22874	54022	58325	45157	38534	24392	47770	24045	7097	10932	7671	36050	37566	37076	92	110	128
11.89_998.91	TG 61:4|TG 23:0_18:1_20:3	[M+NH4]+	UNJWMMRWWHODBJ-UHFFFAOYSA-N	998.909	ESI (+)	11.895	13752	15035	13793	13603	12801	11099	10674	19945	20890	13935	14609	7387	22625	12041	1405	3560	1974	12032	12880	13148	84
11.79_996.90	TG 61:5|TG 16:0_25:1_20:4	[M+NH4]+	HWZUBAFTWYMJDA-UHFFFAOYSA-N	996.899	ESI (+)	11.789	2929	2979	2948	4130	2821	2749	3141	5698	4637	3280	4137	1959	5783	2604	786	426	406	5961	3436	4384	29	24	103
12.16_1018.97	TG 62:1	[M+NH4]+		1018.97	ESI (+)	12.157	18251	19304	18760	28154	18970	18339	19956	23658	23379	27393	23348	12219	32432	20333	14338	24365	17199	35633	35428	34809	279	414	350
12.10_1016.97	TG 62:2|TG 18:0_18:1_26:1	[M+NH4]+	BGMGBUWBOBBHRL-UHFFFAOYSA-N	1016.97	ESI (+)	12.096	94983	116907	149023	193891	95462	139954	149005	182721	197436	117167	185301	94034	263168	150181	37729	59426	38052	201295	177276	194006	176	690	209
12.02_1014.94	TG 62:3	[M+NH4]+	QSEFCNRWIMUGOX-QFXJXGHKSA-N	1014.94	ESI (+)	12.015	491226	576455	428722	377818	480728	266175	309473	594526	718581	485756	437137	288181	547182	328799	45951	66374	46065	411960	406780	410201		469	415
11.94_1012.93	TG 62:4	[M+NH4]+	AHXIACCOHSVLRP-ULZSGHTGSA-N	1012.93	ESI (+)	11.938	270427	346189	251923	235813	269650	191073	225095	377122	435875	287411	287309	156442	391433	221666	19368	30567	19237	242640	249887	246047	193	238	254
11.89_1010.91	TG 62:5|TG 16:0_26:1_20:4	[M+NH4]+	OGUDTHRIAISGJY-UHFFFAOYSA-N	1010.91	ESI (+)	11.892	50466	55600	41659	47004	39882	35719	43137	98273	91744	71870	52515	20170	100561	47423	5592	8209	5787	52346	52349	57442	49	123	151
11.79_1010.92	TG 62:5|TG 18:1_18:1_26:3	[M+NH4]+	JKHVJQUUBSTUMP-UHFFFAOYSA-N	1010.92	ESI (+)	11.785	159602	186457	144628	123863	127338	113040	126506	211448	248895	155164	145297	71737	228451	132256	6929	10605	6994	138275	134568	131776	111	201	116
11.66_1008.90	TG 62:6|TG 24:0_18:2_20:4	[M+NH4]+	DWPGVKOMANCLKI-UHFFFAOYSA-N	1008.9	ESI (+)	11.66	81107	103530	67581	68707	66101	58607	77941	100529	110642	72961	75451	25541	143781	73268	3917	6611	4060	62649	64501	64496	30	53	75
11.51_1006.89	TG 62:7|TG 16:0_24:1_22:6	[M+NH4]+	MSWXZSAIPBDMKQ-UHFFFAOYSA-N	1006.89	ESI (+)	11.512	13247	16260	13690	16118	11671	12684	17091	20122	18940	15726	16403	5708	27914	16470	1547	2387	1489	12868	14327	14831	120
11.32_1006.88	TG 62:7|TG 20:1_20:3_22:3	[M+NH4]+	XWXWRFJUABSBKH-UHFFFAOYSA-N	1006.88	ESI (+)	11.322	86946	91026	75690	63438	57538	63323	81048	115374	134895	78762	68969	29582	133776	79709	3895	6154	3499	68956	69742	66871		72	72
11.14_1004.87	TG 62:8|TG 18:1_22:1_22:6	[M+NH4]+	LHUARHKSOKFQLZ-UHFFFAOYSA-N	1004.87	ESI (+)	11.144	20273	24409	23858	19719	17316	22094	27920	31074	34689	23175	24314	9178	42808	29770	830	1027	725	20893	20384	17239	64
10.69_1002.85	TG 62:9|TG 18:2_22:3_22:4	[M+NH4]+	VKKQNZVWRONUFY-UHFFFAOYSA-N	1002.85	ESI (+)	10.694	16004	16931	17076	14476	13046	12815	19353	23616	23820	16087	15364	6567	27721	18098	1405	2087	1325	12779	14591	13388	73	54
11.99_1026.94	TG 63:4|TG 25:0_18:1_20:3	[M+NH4]+	QYQXARPVJFMQNT-UHFFFAOYSA-N	1026.94	ESI (+)	11.995	14640	12464	13276	14575	13082	10343	9346	18076	20447	14983	14289	5335	19011	9793	1357	3156	2327	13095	12002	12265	87	166	104
11.91_1024.93	TG 63:5|TG 23:0_18:1_22:4	[M+NH4]+	SSEQJNXPHFSRLB-UHFFFAOYSA-N	1024.93	ESI (+)	11.908	8471	8251	7098	8201	6120	5837	5349	9853	11863	7054	10187	4008	13118	6529	742	1420	556	7898	7597	6615		78	43
11.78_1022.92	TG 63:6|TG 18:1_25:1_20:4	[M+NH4]+	OZGNLRMEOKOXSB-UHFFFAOYSA-N	1022.92	ESI (+)	11.776	4173	2835	3757	4773	2343	4750	4543	2867	6331	4054	6192	2960	6725	4184	722	437	775	5361	4904	3573	69
12.15_1044.99	TG 64:2	[M+NH4]+		1044.99	ESI (+)	12.153	31699	43404	33586	40702	34251	32577	26728	47672	49991	41988	41656	21364	58144	29473	8424	13258	9586	57873	57720	57469	161	328	268
12.03_1040.96	TG 64:4	[M+NH4]+	IABPCCHORNRSBT-ULZSGHTGSA-N	1040.96	ESI (+)	12.03	125657	150728	112617	107079	116013	92508	107517	158264	204693	121715	129233	64669	194701	103244	9409	14297	9964	110460	111093	110994	99	283	89
11.96_1038.95	TG 64:5|TG 18:1_24:1_22:3	[M+NH4]+	YUZLPDVVSYKOLR-UHFFFAOYSA-N	1038.95	ESI (+)	11.959	154298	177488	133230	131322	113877	104981	116735	204323	238306	147928	156214	59971	216282	111778	7859	11801	7832	126255	128827	127613	111	244	97
11.63_1034.92	TG 64:7|TG 18:1_22:3_24:3	[M+NH4]+	RQNCPGKALDDHQL-UHFFFAOYSA-N	1034.92	ESI (+)	11.633	43600	45083	40470	38020	30253	30495	35305	57234	65059	38178	42015	13861	70711	35195	1954	3029	1840	34896	33189	34049	158
11.49_1032.91	TG 64:8|TG 18:1_24:1_22:6	[M+NH4]+	UMMJDUGZHQQQEM-UHFFFAOYSA-N	1032.91	ESI (+)	11.489	11075	13287	12576	9900	10665	10817	12314	12280	17596	10046	14060	5404	22568	12613	493	813	659	11044	11206	5274	79	71
12.04_1066.98	TG 66:5|TG 18:1_26:1_22:3	[M+NH4]+	BUMMWNDCDCRUPA-UHFFFAOYSA-N	1066.98	ESI (+)	12.037	49239	59193	50534	44788	42438	43780	45616	63440	67495	44308	65872	20983	86767	41819	3850	4848	4191	43951	46750	43112	102	245	264
11.68_1060.93	TG 66:8|TG 18:2_22:3_26:3	[M+NH4]+	QLLMSKAGTLLBDW-UHFFFAOYSA-N	1060.93	ESI (+)	11.675	11843	12776	11096	12841	7990	9542	9249	13507	17119	10851	14255	4259	19803	9249	559	447	648	9365	10441	9578	56	65
7.07_667.53	TG O-38:4|TG O-22:4_8:0_8:0	[M+Na]+	ZRLBIVBKELSNLM-UHFFFAOYSA-N	667.527	ESI (+)	7.071	2124	1557	590	1358	1359		414	532	282	1000	496	305	417	663	762	1533	841	885	797	544	110	122
11.18_808.78	TG O-48:1|TG O-18:1_14:0_16:0	[M+NH4]+	SIEAMBHBDYVXCT-UHFFFAOYSA-N	808.777	ESI (+)	11.178	12674	22173	10852	9935	35023	4297	4918	14129	17924	18244	7423	27944	8804	7114	6225	10713	5430	14283	14089	14257	243	142	79
11.55_836.81	TG O-50:1|TG O-16:0_16:0_18:1	[M+NH4]+	NSEKYLOUAKIDTL-UHFFFAOYSA-N	836.811	ESI (+)	11.552	52376	89887	41235	38190	90444	16641	19646	55541	66636	70033	29454	85682	31264	24099	29782	48108	22902	50627	51744	50823	154	181	100
11.55_841.77	TG O-50:1|TG O-18:1_16:0_16:0	[M+Na]+	XBBSAJXNKNWKFB-UHFFFAOYSA-N	841.771	ESI (+)	11.552	5228	8304	4552	3579	9428	1627	1678	5575	6598	6817	2654	8110	3394	2399	3599	5217	2477	4695	5196	5175	242	240	111
11.40_852.82	TG O-51:0|TG O-19:0_16:0_16:0	[M+NH4]+	FAFWRIRSAPSLEN-UHFFFAOYSA-N	852.818	ESI (+)	11.402	27170	25504	51483	77290	36053	53696	62012	38310	32006	56511	45913	17477	83310	68085				134691	133967	133909
11.98_866.86	TG O-52:0|TG O-18:0_16:0_18:0	[M+NH4]+	CEEXXJUVQPNYKF-UHFFFAOYSA-N	866.857	ESI (+)	11.984	9892	7670	7615	10188	14358	3499	5600	8189	11051	11632	6150	9902	5897	5425	6206	11618	5785	10972	11541	10580	15	97
11.85_864.84	TG O-52:1|TG O-18:0_16:0_18:1	[M+NH4]+	BJGHBVVNFOFKNW-UHFFFAOYSA-N	864.84	ESI (+)	11.847	28977	38551	55824	22756	73309	25347	35526	34623	54128	33738	41095	81057	44019	43914	32465	50243	24433	66723	37819	53481		96	129
11.55_862.83	TG O-52:2|TG O-18:1_16:0_18:1	[M+NH4]+	SRSFVHXSVPMBMY-UHFFFAOYSA-N	862.829	ESI (+)	11.552	96029	151484	78919	62135	170202	34342	46344	119418	138804	121941	49839	152749	63402	53458	27377	47687	23795	87008	88328	88825	139	153	66
11.11_890.84	TG O-54:2|TG O-17:0_18:1_19:1	[M+NH4]+	PKHFXYVMNBRONZ-UHFFFAOYSA-N	890.837	ESI (+)	11.11	28518	42412	22409	13393	11611	21494	22402	21411	60493	48757	31182	17173	50324	13577	2716	10115	2703	18069	11541	14995	132	196	176
11.59_888.84	TG O-54:3|TG O-16:0_18:1_20:2	[M+NH4]+	MTJOKWWVHSXZPL-UHFFFAOYSA-N	888.841	ESI (+)	11.588	38335	63515	32392	26497	82997	16241	22902	55450	63835	51237	23192	68341	31647	26238	10284	17499	8583	37821	39061	40640	161	90	100
11.49_886.82	TG O-54:4|TG O-18:0_16:0_20:4	[M+NH4]+	ZDQSYJNEPMDFCF-UHFFFAOYSA-N	886.823	ESI (+)	11.486	20450	33180	20009	19159	38087	19330	26037	30518	35970	28062	19096	23741	39116	29473	5918	10204	6167	22064	26186	26174		81	109
11.40_904.85	TG O-55:2|TG O-17:0_18:1_20:1	[M+NH4]+	NNTZORPKFGEZND-UHFFFAOYSA-N	904.852	ESI (+)	11.398	1875367	2433260	1568780	1521578	2220367	1297857	1811957	2638037	2926316	2406899	1366700		2566384	2102751				1934816	1969578	1951237
11.09_902.87	TG O-55:3|TG O-17:0_18:1_20:2	[M+NH4]+	SRAXSIIFQDFVCZ-UHFFFAOYSA-N	902.869	ESI (+)	11.09	558958	873017	416177	416062	769448	532469	346247	978942	679009	761601	533581		932943	784419	101929	131853	99750	394430	710972	392393
11.07_902.84	TG O-55:3|TG O-19:0_18:1_18:2	[M+NH4]+	GZJZLHVSIMVDFY-UHFFFAOYSA-N	902.836	ESI (+)	11.072	1228257	661538	857455	1091226	1916548	680321	843127	2490354	1373222	963255	653598	832954	1211170	783391	65113		65162	1087055	679558	997766
11.97_918.89	TG O-56:2|TG O-22:1_16:0_18:1	[M+NH4]+	POIPSKXZSJUZTF-UHFFFAOYSA-N	918.891	ESI (+)	11.974	79063	120201	68023	54138	140990	31021	40294	104826	121063	103544	49041	98951	64497	49990	19879	33118	16195	76775	77675	74066		149
10.91_914.86	TG O-56:4|TG O-20:1_18:1_18:2	[M+NH4]+	NHKLGATYDJWGLO-UHFFFAOYSA-N	914.857	ESI (+)	10.915		22312	9272	10307	14537	9381	7092	19283	16430	10594	9813	6896	19677	7725	1871		1604	8996	19978	7705	292		255
11.41_930.86	TG O-57:3|TG O-21:1_18:1_18:1	[M+NH4]+	FBCJOZVJKUVVDI-UHFFFAOYSA-N	930.865	ESI (+)	11.408	949247	1240863	983788	608321	1099080	567071	582196	1378025	1506093	1122814	729443	712222	1067715	808674		30566		886953	892249	878595	260	490	415
10.95_926.86	TG O-57:5|TG O-19:0_18:1_20:4	[M+NH4]+	CJHLXZVXYFSAAC-UHFFFAOYSA-N	926.86	ESI (+)	10.951		233026	79230	105596	49490	69974		146764	147138	186282	66426	44441	141318		9154		6442	89124	152736	88491	638	742	274
11.90_942.89	TG O-58:4|TG O-18:0_18:1_22:3	[M+NH4]+	MEDUEPLIFKTYNY-UHFFFAOYSA-N	942.887	ESI (+)	11.905	56293	87472	54344	50850	76691	35891	47075	83402	93082	68538	44267	57569	76345	58401	19995	32443	18760	60104	59157	59697	43	188	116
11.70_938.85	TG O-58:6|TG O-19:0_17:1_22:5	[M+NH4]+	ITORCOBBSLBGTP-UHFFFAOYSA-N	938.849	ESI (+)	11.7	23664	36177	21496	21836	26472	18154	29972	35499	38560	31363	21827	16067	41157	18204	4741	7504	4411	24775	24789	23929		55
10.86_952.84	TG O-59:6|TG O-19:1_18:1_22:4	[M+NH4]+	VSZXVRDYVUAMHL-UHFFFAOYSA-N	952.845	ESI (+)	10.863	269326	331067	236085	154490	227086	175998	251552	366525	423232	263784	197952	119672	170054	238095				217028	214548	218260
11.84_972.91	TG O-60:3|TG O-20:1_18:1_22:1	[M+NH4]+	CJKRVMAXFIHPRO-UHFFFAOYSA-N	972.91	ESI (+)	11.844	26776	32497	24291	22057	26490	7459	13038	37967	38546	27060	18661	15446	29479	7954	1047	2058	1027	23040	15631	23908		46	41
11.93_993.92	TG O-61:2|TG O-21:1_19:1_21:0	[M+Na]+	MDZMLPAPPHVVCP-UHFFFAOYSA-N	993.915	ESI (+)	11.927	449	722	1277	2437	1073	1824	1427		1373	2587	1084	1619	1316	1454	2245	2686		5452	4450	4708			96
1.94_326.38				326.377	ESI (+)	1.942	2616903	2860844	1506125	1379893	1556828	1611241	3080160	3110878	3370737	1322675	1000069	580773	1572875	2889140	676979	1381120	761336	1794471	1908122	1904866	16113	14573	15822
11.08_903.83				903.825	ESI (+)	11.081	895073	1435917	1037987	651595	595600	837462	771411	1294540	1428918	895978	851073	1140219	1200544	1143104	192227	287381	178408	759787	1117480	1187124	9211	7680	3861
11.12_876.82				876.818	ESI (+)	11.123	450635	611326	833218	418709	543722	481274	785355	600433	989844	711985	535395	588949	882220	716818	67346	127143	97724	577809	668167	724378		437
11.13_929.84				929.839	ESI (+)	11.126	614770	750291	565543	435513	568393	454705	608066	829587	999137	641603	477489	358484	908564	662680	38683	67935	37843	549882	548286	558467	301	418	149
11.08_876.86				876.859	ESI (+)	11.079	307609	718759	744698	533451	400863	358977	728729	839001	567239	662299	389895	455212	560399	806899	237403	229444	201700	499501	414875	415805
10.86_926.83				926.825	ESI (+)	10.864	627526	826690	527227	407022	580379	455194	655828	897841	1056323	626162	440405	338982	421737	659555	29930	63765	37398	536460	528769	540476
11.23_928.83				928.834	ESI (+)	11.228	590761	713990	495775	450716	466329	440148	646531	795297	913303	583182	464912	259521	935768	689654	38408	62030	35016	523128	509328	541443	155	554	445
11.02_851.79				851.786	ESI (+)	11.016	340578	207306	316424	252421	314855	509106	144587	309711	324800	255280	379823	485449	661850	489288	315435	380476	263383	337496	480845	362178	5030	5500	5514
11.57_956.86				956.865	ESI (+)	11.569	169162	186339	335479	427665	127680	462989	615750	295250	457842	255459	495737	93235	719356	470419	20960	31623	19264	275312	383814	395594	49	333	109
11.08_928.84				928.843	ESI (+)	11.084	435636	382743	347103	239280	379364	89151	239366	528819	661416	283848	264882	250289	418249	292997	21562	19890	8811	275838	24947	356540	322	153	411
11.57_957.87				957.869	ESI (+)	11.568	155093	129310	228865	298905	87166	320443	429472	397197	616322	287578	345287	86265	500561	325945	14555	22728	18624	242016	265504	361681	87	94	135
10.93_900.82				900.815	ESI (+)	10.927	210270	209856	172132	114523	53327	231937	355448	468467	372155	176374	222176	154661	607576	428352	17410	30331	18246	203422	224802	206120	420	563	492
4.92_627.53				627.535	ESI (+)	4.92	235346	210548	186337	245696	266982	96446	121560	203298	183377	185806	142599	159234	145785	105034	296535	403956	281766	229123	239642	233703	367	143	75
11.36_880.83				880.829	ESI (+)	11.359	123682	121265	227102	185321	227827	237206	172718	261627	233325	192986	307223	226068	223061	317173	95669	147729	85816	251417	257818	257228	609	524	457
11.26_902.82				902.82	ESI (+)	11.258	184080	238056	157341	165279	154831	184268	325114	254660	290296	199451	173851	86742	394668	316155	19662	30024	18261	187735	180191	187228	568	1066	1134
10.99_960.91				960.914	ESI (+)	10.99	137262	238173	260505	212738	244669	11787	196134	342687	355493	319473	179089	164502	245287	178637	4061	27642	4984	275441	231017	172275
5.63_1520.16				1520.16	ESI (+)	5.632	442941	308691	133449	266789	251312	28147	37926	193844	172065	114287	64291	69660	26474	20609	169466	358573	139019	145149	149011	152880		68	70
11.46_880.83				880.827	ESI (+)	11.457	126605	142198	194479	201441	176879	244826	167913	214628	171584	187542	307223	84058	222294	245176	95669	56943	34465	232499	265730	302002	307	453	66
11.91_1030.97				1030.97	ESI (+)	11.914	177383	233262	180829	174275	191623	129300	147186	254729	286226	221926	176568	133346	256715	171896	25408	38492	22442	197915	196582	194526	190	281	135
10.86_874.79				874.794	ESI (+)	10.86	201282	242390	160741	148072	197582	165400	218475	253473	252105	185124	147997	117347	157577	213523	28553	44027	26756	174718	175791	170489	2001	3985	4160
11.55_983.89				983.886	ESI (+)	11.547	235516	55598	211630	160384	31592	153736	185025	313864	361993	215677	190492	96339	296844	187744	7568	13177	9006	179013	178320	186491	23	137	212
10.92_952.85				952.855	ESI (+)	10.922	206584	151969	137456	136924	159916	131644	220985	308134	289044	182112	190566	100786	287306	142640	13584	22779	12550	176418	151190	183360
10.64_918.85				918.854	ESI (+)	10.644	156439	205482	150836	118507	220886	106977	120942	201215	241461	188880	131043	178798	181871	144799	69641	88356	67765	155791	162036	148593	3722	3432	3099
10.84_927.84				927.843	ESI (+)	10.84	349990	136801	123804	187236	227092	87826	143636	258433	177963	186493	76134	39643	87179	60613	25827	35878	22143	92707	135233	93430
10.92_927.83				927.827	ESI (+)	10.917	366593	157342	94792	17652	85320	94513	155480	198502	177442	163714	99186	43139	390232	239554	17496	25348	16386	118067	57817	136348	128	146
10.98_946.91				946.906	ESI (+)	10.977	159547	245240	93397	8933	324998	15145	192337	489338	518063	19764	72728	84962	35450	23038	5680	7961	6512	347819	22427	186615
4.92_703.57				703.574	ESI (+)	4.915	246456	215776	100498	174297	173046	43933	66111	180744	180188	125348	83960	61136	75331	32837	115658	196982	95983	129853	129047	128669
10.86_902.81				902.814	ESI (+)	10.856	157394	206434	139738	106854	144972	126785	197367	222487	264446	156501	104990	84922	114351	191738	10279	18259	10884	137518	136360	138920	214	183	159
12.02_1059.01				1059.01	ESI (+)	12.018	149156	173780	137750	147285	149870	105249	121097	180426	211100	165905	143352	95909	213398	130560	29660	40450	25233	159600	153828	157914		292	137
11.73_1002.94				1002.94	ESI (+)	11.733	133444	174178	146845	122259	156588	102738	122784	184746	211464	175795	134663	117275	176871	143775	20837	31516	18185	142555	148416	148442	137	376	218
10.97_878.82				878.824	ESI (+)	10.966	374615	673879	26713	9122	648022	20831	24391	39647	59175	15167	11137	26053	23912	16398	5272	2841	7154	20180	18106	22298	521	251	180
10.62_932.87				932.87	ESI (+)	10.625	131576	175216	128341	100095	187372	82703	101654	175273	206328	163677	106152	156208	155775	121524	47301	64458	47020	134665	136975	128179	1694	1207	1558
11.92_1044.99				1044.99	ESI (+)	11.92	133415	172899	137718	131312	144515	99918	114604	190002	214554	167373	138614	103033	194906	128795	20171	30220	18852	150362	147689	147864	148	204	315
11.35_974.91				974.912	ESI (+)	11.349	114171	128622	171402	88748	149405	124645	91360	184990	137822	164979	128897	172965	172698	179507	30232	50792	30039	155114	177430	152791	396	357	313
10.68_944.87				944.872	ESI (+)	10.679	128501	162661	119688	96151	176375	95358	108526	168993	197781	145257	106074	143552	155787	136752	44782	60262	43634	130672	136132	127641	2871	2327	2243
10.67_932.86				932.863	ESI (+)	10.666	131576	167544	128341	100095	187372	82703	101654	175273	172610	128630	106152	156208	155775	121524	47301	64458	47020	134665	136975	128179	2310	2325	1903
11.22_981.86				981.865	ESI (+)	11.216	103584	129006	139386	112551	126408	97953	128529	213522	256021	150791	126112	66157	207099	137278	4783	11265	5358	127538	122072	124872	40	147
10.61_892.84				892.838	ESI (+)	10.611	115417	144781	107101	102801	148866	87156	94101	137866	161039	139960	104964	116525	133349	103748	63158	81164	54381	114072	118533	120514	6116	5328	4418
11.46_974.91				974.914	ESI (+)	11.458	78663	126801	139452	84863	114632	126548	106435	136114	163332	144446	135181	102508	174468	135102	61785	51019	34295	137730	156562	125978	1341	994	1734
10.68_958.89				958.886	ESI (+)	10.678	114762	146710	107168	81517	156922	77931	94553	151342	175701	130184	90706	128740	134394	113446	32007	44402	32025	112892	115066	112442	1652	509	1405
11.92_1056.99				1056.99	ESI (+)	11.916	120408	158244	116141	101453	132157	77054	87307	175808	198120	139479	113950	88480	154425	101016	12340	17741	11477	114341	117064	115702	56	184
5.93_744.58				744.584	ESI (+)	5.933	187437	180996	73432	117901	171249	46069	73938	125770	133643	98673	54912	60060	89344	46925	69468	135125	51717	87278	90641	92734	225	146	341
5.36_629.55				629.55	ESI (+)	5.358	174489	176370	96885	99047	217106	41228	49826	149679	167324	125413	53596	110674	66643	50031	39096	66760	34551	96284	93435	91467		133
10.98_927.82				927.822	ESI (+)	10.984	112197	140924	94792	112151	18569	108107	136918	190399	177442	150309	105978	64240	209294	102383	15831	25861	11873	118067	132354	116699	113	82	83
12.02_1073.02				1073.02	ESI (+)	12.019	114180	133167	108118	114492	117281	85396	96025	141369	160810	129514	117146	75795	165014	104140	24381	33580	22423	125477	122879	124744	154	353	244
11.73_1016.96				1016.96	ESI (+)	11.732	106092	139325	119094	98023	124491	84002	99861	147760	166819	139967	107985	93726	142660	114526	16427	25982	15340	114041	119238	119745	168	249	235
3.46_391.28				391.284	ESI (+)	3.464	116432	129753	91498	119004	155296	78342	94667	108018	120523	97728	105746	85489	107985	78131	59089	82041	58420	98104	97976	94515	21121	19688	19015
11.14_878.82				878.818	ESI (+)	11.141	74175	105347	112142	86761	119893	88933	127282	129765	166357	121502	95833	98489	179646	125925	20942	26862	20839	100101	110308	103318	1969	957	390
11.34_928.84				928.837	ESI (+)	11.344	122345	119623	81336	96976	80353	91648	141115	142918	146343	118903	94895	49517	202446	151933	11717	16891	10126	101217	115978	124869	131	118	141
11.05_986.91				986.909	ESI (+)	11.05	100527	159679	109085	76460	55553	95074	52650	121338	155834	100411	99404	121615	136620	128328	32031	39043	29912	87850	108848	134979	3673	2786	2559
11.09_878.85				878.849	ESI (+)	11.092	88924	82536	79709	83393	120292	64311	71598	153164	95294	140549	107552	119887	204260	145762	12520	35060	30297	136542	196261	75132
3.46_478.39				478.389	ESI (+)	3.465	95149	109833	87437	98695	123904	74079	87033	99125	107598	92556	95684	83612	102609	79437	59583	75546	62243	93058	92811	90291	26393	23909	23522
10.61_906.85				906.851	ESI (+)	10.605	94616	121653	90636	82455	123343	64469	74589	119185	134137	119660	84900	100311	109326	84664	41859	56200	35811	94558	99702	98852	3917	3406	2668
11.36_962.92				962.916	ESI (+)	11.355	61681	64780	105932	63411	60891	113005	82880	78158	118557	98304	86373	110568	66561	148666	30825	97350	67040	116536	135237	99553	176	709	171
11.74_976.93				976.926	ESI (+)	11.741	68755	89001	84639	100301	80564	96617	108906	92443	100060	102254	92001	65242	153513	118473	31225	49491	26342	113391	116847	116590	224	330	211
10.24_847.76				847.757	ESI (+)	10.236	124351	155943	73499	41567	215624	30667	37515	137948	173662	94416	44533	146306	62280	46282	8519	16284	7987	73790	72960	73359		188	202
10.44_846.75				846.754	ESI (+)	10.437	115085	127198	77512	77853	103081	74204	96762	132418	150818	84521	67038	50661	138566	91760	9631	16997	9553	72875	74366	73783	425	74	164
11.09_973.90				973.899	ESI (+)	11.088	93238	147994	93879	62372	62337	79938	46455	109341	145062	89365	80150	102432	115260	107814	27793	34809	17705	73363	91882	113140	3570	3208	2727
11.16_998.91				998.914	ESI (+)	11.158	82929	103902	89895	74040	84999	86588	95740	111903	133719	99502	86391	67918	140900	114155	14615	20967	13599	96225	95677	97429	238	188	221
11.21_864.81				864.808	ESI (+)	11.208	84065	106349	84767	100922	101042	71731	72985	102405	113381	100451	82612	55560	133550	75586	31768	54932	29242	91684	86164	89535	1368	1277	757
11.92_1071.01				1071.01	ESI (+)	11.918	88484	117398	91045	77843	102484	61285	68454	131947	148567	108097	91314	67755	116670	78723	10233	15133	10008	90927	90467	89879		144	187
11.59_1008.90				1008.9	ESI (+)	11.589	102873	115605	92748	85064	69179	72980	79812	135810	156882	97739	99836	39399	139685	80799	4276	7031	4059	80856	81939	82606			47
11.10_972.91				972.908	ESI (+)	11.1	65820	80635	88580	68734	88524	69841	104632	108506	119078	91895	83743	87868	130513	93484	19533	28894	25019	74956	91461	41178		2668	647
0.56_384.29				384.295	ESI (+)	0.555	20309	12751	12027	19154	16205	10261	24013	12736	6456	10305	20638	8616	9042	8991	253005	514454	277042	76432	74989	75606	2204	2606	2464
11.11_960.89				960.894	ESI (+)	11.108	125838	208380	48232	129959	82167	54330	76990	74369	74944	70512	52974	52823	97861	64581	20684	29229	20946	70745	55547	66359	2416	1388	442
11.13_972.90				972.901	ESI (+)	11.127	57936	89635	82091	72119	80436	79315	79919	108506	107697	96707	83743	77850	116648	106588	24645	32542	24643	91740	85464	94414	1937	862	950
10.96_900.80				900.803	ESI (+)	10.961	79993	103043	60677	87228	62744	72403	102394	133020	127079	108927	71639	45347	142886	72589	14395	23855	9778	84572	91269	82994	500	151	403
3.73_675.67				675.675	ESI (+)	3.732	171222	37108	103809	136173	65346	55874	48376	50242	36122	32969	59020	141138	33084	15611	141458	62498	23468	90319	93203	92853	32873	31080	32549
10.94_901.81				901.813	ESI (+)	10.942	57794	83930	40840	60798	43126	46710	77745	98709	125265	73622	71403	28671	368265	184119	15186	15297	6915	54368	145346	106802	198	325	194
11.46_962.91				962.91	ESI (+)	11.459	59880	60200	97039	57287	69970	97758	69881	105561	78693	96655	71991	58293	122596	93825	40421	46199	31304	108588	107674	104249	860	154	188
11.44_1000.94				1000.94	ESI (+)	11.438	66699	103651	83223	54580	94043	58140	67121	119954	135066	93652	66517	75384	102362	78492	14349	19624	12599	79840	81433	80229	253	163	259
4.92_887.56				887.565	ESI (+)	4.919	78960	73113	64432	81520	89108	32976	41606	66865	61193	64023	50036	53419	49754	35694	101796	139317	97119	79271	81677	79587	161	66
11.06_905.83				905.827	ESI (+)	11.063	78302	125825	84399	57173	51192	71670	40515	95879	126405	77747	72061	92218	102502	99351	17123	25321	15755	65561	81452	102930	702	504	409
11.74_990.94				990.938	ESI (+)	11.741	58563	76766	71797	81035	67605	78991	91292	79572	87370	87812	78322	54905	129652	97916	25394	38152	22560	93531	97733	94049	145	296	218
11.70_1028.96				1028.96	ESI (+)	11.697	62731	105450	93172	68097	103343	57690	51133	118458	137267	105206	52335	77656	70824	78680	4679	14161	8082	63199	62470	88420	63		42
11.16_1012.93				1012.93	ESI (+)	11.159	75023	91296	76137	62481	72544	70088	80689	98476	118338	82964	72036	55592	122163	95628	10489	15308	10713	81394	80169	80909	84	145	172
10.70_950.82				950.821	ESI (+)	10.701	84712	76556	67902	61660	55739	64917	119106	103367	108151	71324	62195	31743	136775	140289	5552	10261	6755	64814	68265	63135	73	36
3.73_360.32				360.323	ESI (+)	3.732	151297	40305	80692	111478	60585	96299	64137	51375	45183	37805	53889	86615	29636	15656	92469	55360	25944	75875	77857	76457	29742	28444	28521
10.79_950.83				950.826	ESI (+)	10.795	45770	104314	84131	94483	83754	82393	30389	125889	135413	105002	87909	43181	85287	27819	8825	17416	7814	87092	87686	68872
1.26_528.41				528.41	ESI (+)	1.265	126266	62910	68658	91841	42565	190727	69375	39945	31006	56912	36372	35316	52595	17217	71548	66827	25913	62960	63499	62607	30363	27447	27660
1.27_484.38				484.385	ESI (+)	1.271	133257	59249	64312	95541	36796	213080	65556	37677	28435	52552	32982	32672	48314	16380	68743	62334	22624	60327	60941	61021	24994	23678	24451
12.01_1085.02				1085.02	ESI (+)	12.014	86002	99143	71238	66837	83394	45055	53178	103247	126964	85529	72131	51605	96684	59031	9375	12976	8054	72386	70427	70593	48	172	164
10.70_927.82				927.817	ESI (+)	10.7	102686	81280	83284	52906	125077	50564	100460	87448	101069	62188	39150	53446	71199	54668	4974	9636	4891	48844	51130	44201		163	245
5.56_810.60				810.601	ESI (+)	5.557	134350	116152	52948	97334	104814	16038	16278	81908	84248	48833	24830	36928	17209	16285	42979	87955	49867	52655	53628	54770	68	190	106
1.26_572.44				572.437	ESI (+)	1.26	114032	60607	67976	82897	40131	166914	67972	38032	30631	58054	37755	33397	53020	18044	71646	65406	25080	58412	59632	58871	32524	29916	28349
0.58_164.11				164.107	ESI (+)	0.585	1244	1162	744	740	2850	1621	1678	1948	1094	1167	1216	1330	1834	1361	442048	374432	151916	46287	49297	52321	734	661	797
11.74_1042.97				1042.97	ESI (+)	11.744	69924	88157	76977	56439	83049	48181	54015	93730	108823	84937	70346	64270	84359	62478	7677	11659	6932	69590	73011	73300	141	78	90
11.12_946.90				946.896	ESI (+)	11.119	36178	51756	95261	47977	67638	53944	85244	61746	107979	74808	71614	56513	88263	91172	24907	34417	24771	73246	71164	88488
11.51_1026.94				1026.94	ESI (+)	11.507	62849	71582	70045	56819	57203	70986	82233	88839	98698	72977	72204	40443	119853	90332	5483	8784	5630	68036	67431	73002	81	155	77
11.56_918.86				918.861	ESI (+)	11.557	84212	100622	75777	72398	82369	10280	38009	113046	120214	94118	62730	49534	81014	14269	11709	24138	10351	70799	58401	74354	229	119	329
1.27_440.36				440.358	ESI (+)	1.275	125324	49867	56238	94424	33365	218226	56388	32235	23077	45347	28109	28189	41287	14982	58337	52729	19375	55572	57384	54200	20065	18997	18002
11.02_934.88				934.879	ESI (+)	11.015	54897	33814	52721	50033	53850	90497	24804	21919	43458	38930	74586	88171	118601	89383	68507	74531	60408	64912	88405	69576	2400	3016	2664
11.55_1026.95				1026.95	ESI (+)	11.546	62849	71582	70045	56819	57203	70986	82233	88839	98698	72977	72204	38708	118411	67371	2425	8152	3495	68036	67431	73002	81	184	138
11.08_946.94				946.942	ESI (+)	11.079	36074	81427	52239	62302	45638	40287	83087	94777	65291	74762	44420	52237	63475	90470	54203	40828	40010	56224	45871	46387
10.21_890.82				890.816	ESI (+)	10.212	65014	86038	64203	46617	95094	38072	41407	84821	97442	78247	51936	83786	62652	51742	18276	25641	16899	65827	66921	64885	614	642	432
4.92_704.58				704.579	ESI (+)	4.916	107161	94381	44394	78674	77047	19999	28905	80310	79253	56730	38110	26928	33697	14233	49953	87950	41458	59247	55854	56188		86
11.04_907.80				907.798	ESI (+)	11.044	56640	78645	68202	37722	88483	45685	66721	101671	102286	67116	49146	57814	82962	45965	18737	22470	15641	45270	70801	38095
11.18_999.92				999.92	ESI (+)	11.181	60037	71762	62492	53075	59854	60862	66977	78686	95363	69805	61657	47883	100109	82168	9996	15016	9997	68719	68866	67833	114	116	79
11.21_1024.93				1024.93	ESI (+)	11.209	58888	75352	64507	52577	55627	57452	66265	85971	101862	72113	60991	45051	101748	82495	6794	10344	6179	68971	67628	69317	128	30
10.87_970.89				970.888	ESI (+)	10.869	63572	84575	59728	24970	66097	62466	82109	90951	108714	75060	54606	47599	52286	89413	8571	11386	9013	69918	66979	68722	343	245	120
11.24_998.91				998.911	ESI (+)	11.237	56401	68606	59908	52949	54915	59242	77799	79939	91655	69039	60976	41386	107774	88585	9191	12644	7898	70681	66694	69997	103	147	120
10.87_984.90				984.902	ESI (+)	10.865	61929	83017	61581	48098	63069	56941	78675	87008	105288	70291	52886	41941	46564	81558	8141	13877	9048	64340	61322	62763	115	162	217
5.67_1546.18				1546.18	ESI (+)	5.673	132475	98634	39029	78647	96877	7313	8580	63053	60069	37913	16745	33073	7246	6816	56419	105401	43600	45562	49174	47462	33	71	25
11.64_1009.90				1009.9	ESI (+)	11.637	75046	75117	61741	65025	48504	45583	57087	94974	101274	74535	63628	27683	107642	58223	3284	4116	3210	54505	54291	56212	56	39	98
10.22_794.72				794.719	ESI (+)	10.221	82475	104536	48052	43589	114732	22669	23395	97261	106922	67366	35726	63681	37930	34073	15113	28539	14560	45049	47469	60960	1062	526	1102
10.55_951.82				951.82	ESI (+)	10.549	63311	77019	59439	53935	72447	39772	66153	96205	100299	66862	48818	37237	84568	63563	6808	12384	6380	54051	52634	54345	61	106
10.15_864.80				864.802	ESI (+)	10.155	66539	83169	60198	47009	76100	37155	43225	84249	91175	79223	50197	61607	63935	49376	14747	20488	12357	61368	60747	61290	914	939	276
11.13_986.91				986.907	ESI (+)	11.128	50495	61401	58260	46105	60431	52012	62044	77475	86833	63482	52347	58728	87207	74219	15551	22996	17129	65528	66260	65903	258	825	423
12.03_1032.99				1032.99	ESI (+)	12.025	48271	64891	52746	62217	54105	51733	60831	66210	68928	67119	53443	39221	96885	63845	23056	34089	22983	83922	81807	83756	115	117	302
12.02_1099.04				1099.04	ESI (+)	12.016	67053	77464	58909	51951	66238	37347	43033	80118	97831	66974	59773	42337	77039	47517	7933	10369	6456	58768	55186	57201		87	72
6.28_796.61				796.614	ESI (+)	6.282	96801	97075	47777	61644	67557	26892	43932	77891	88929	56630	33522	21407	55454	26703	13497	28012	11296	45238	47212	45365
10.69_970.88				970.879	ESI (+)	10.69	45623	62101	61584	32036	79687	46240	44821	86667	76808	52138	38511	65876	60528	70518	16694	23815	15752	46981	48359	44456	1431	1586	1437
0.64_164.11				164.106	ESI (+)	0.64	1299	935	1364	1091	2850	2058	1527	1948	1446	1370	1216	1209	1903	1567	352383	286358	132465	46287	49297	41314	610	947	675
11.09_960.96				960.958	ESI (+)	11.089	31002	68148	37170	53393	63730	35231	69300	42170	55022	66174	38195	43120	93863	80682	38470	29558	29949	47948	39552	41671
10.72_984.90				984.895	ESI (+)	10.724	53398	71522	52505	38733	69802	37172	47173	75992	91833	63039	43330	55390	69855	57136	12286	16883	11970	53771	55022	55210	1037	855	766
11.24_1012.93				1012.93	ESI (+)	11.238	50499	62718	52518	46118	48257	49806	66000	72614	83874	61852	51024	34145	90326	74181	7415	10266	6489	57490	56548	56025	87	103	121
5.37_718.57				718.575	ESI (+)	5.367	76743	72093	29982	31474	119175	6802	7220	47019	48115	47576	11492	55904	8592	5373	65840	126014	50303	41037	40949	40600	99		62
11.21_1038.95				1038.95	ESI (+)	11.207	53261	67728	55662	45016	48071	47577	57495	77810	88820	62786	51160	36148	87668	67639	5031	8000	5020	58451	55851	58133	162	183	59
11.52_1040.96				1040.96	ESI (+)	11.522	51708	59790	55776	46396	45790	52366	66059	73050	80724	57287	56852	31907	95553	70781	4565	7050	3537	54604	53410	56773	14	84	113
5.29_758.57				758.571	ESI (+)	5.288	103312	67588	33390	89615	59195	16787	13741	41194	40559	28303	19434	19066	16861	12446	54844	103741	47506	39659	39376	40541	102	150	129
10.25_916.83				916.833	ESI (+)	10.253	51863	65875	46186	39449	79606	29995	33945	64177	78930	58292	37082	75160	51216	42276	14072	23583	14522	52511	53808	51609	201	258	263
10.86_996.90				996.901	ESI (+)	10.862	53278	68968	48412	40164	54610	45988	57421	68027	88828	60033	47667	38888	38456	63498	7292	11204	7853	56039	49022	47133	68	281	217
0.56_367.27				367.269	ESI (+)	0.558	12492	7752	6727	11948	10073	6543	13422	7961	3827	6489	13003	6521	5256	5393	151890	303803	167880	45636	46660	46109	1823	3182	2960
10.97_972.90				972.895	ESI (+)	10.972	42693	55970	46025	32956	35978	10412	39552	78754	69112	58646	56384	94976	106055	42136	15656	23187	8267	58691	82810	62480	630	1219	1027
11.14_973.90				973.901	ESI (+)	11.141	39538	45356	48537	38482	54213	45096	46689	64289	72006	58273	44492	53990	71601	66077	15140	19484	17705	61951	52113	57559	898	385	607
10.76_976.84				976.835	ESI (+)	10.763	48689	58081	49023	44068	45602	39581	69441	74303	81994	53366	45526	22517	91095	68381	3598	6190	3234	44797	46426	46152			33
10.99_978.85				978.848	ESI (+)	10.986	48625	18679	47435	53734	16822	66291	53189	84314	79033	61349	61589	34710	111815	43498	5585	10892	6416	53080	65317	55709
11.98_944.91				944.907	ESI (+)	11.98	51773	74895	45147	37493	86475	24912	31681	69986	80381	63950	35018	57496	49209	38222	10364	16579	9186	47817	49059	48588	161	112	73
11.92_1004.95				1004.95	ESI (+)	11.921	38191	57161	44601	53564	46534	47043	48433	57081	63632	57666	46781	36901	82656	52728	15697	25071	15649	71364	72970	70699	162	472	207
1.67_314.34				314.341	ESI (+)	1.669	1065	416	625	134	1296	1321	722759	477	542	481	647	238	888	660	274	278	315	40712	42571	41942	1200	939	1078
11.21_960.88				960.88	ESI (+)	11.206	51168	62529	51074	46493	51859	43205	33242	66267	75884	61085	47367	42651	77046	59738	3938	6825	7980	54637	52809	54495	1225	760	910
10.21_904.83				904.833	ESI (+)	10.211	53263	69424	47615	33621	78310	25975	28857	68166	77044	59564	36392	65063	44386	35920	12612	17985	11071	48072	47702	47288	174		278
12.03_1047.00				1047	ESI (+)	12.027	38175	51646	44824	50988	44719	43014	50307	52882	57829	53508	48248	32449	81102	53497	18968	27660	20377	69425	65095	67335	469	486	486
1.28_396.33				396.332	ESI (+)	1.279	100994	32449	37136	78425	22313	181166	35057	21720	14229	28827	17412	19823	25106	10696	38485	33356	13271	40398	41212	40082	11506	10822	11545
10.78_863.79				863.793	ESI (+)	10.783	56108	67746	47032	38633	63783	32117	31499	63203	77817	58837	38314	42233	68327	36229	10649	17075	11613	44942	45530	45669	695
10.86_1010.92				1010.92	ESI (+)	10.864	49128	65470	49052	39176	49604	41461	53539	70234	82000	55337	41367	33045	35400	57716	5823	10012	5868	49803	48107	48997	133	215	166
11.98_892.88				892.875	ESI (+)	11.978	46331	73849	39893	39367	85000	19234	25012	56499	65771	61052	30217	57042	39719	28326	20147	32444	15908	46598	48144	46840		71	196
7.37_852.66				852.66	ESI (+)	7.366	46731	42276	45621	63378	63479	40335	64913	53072	60401	48923	68581	45232	34801	30696	97	474	165	37994	37650	38239			55
10.16_878.82				878.817	ESI (+)	10.157	53161	66464	45617	34017	61117	25801	30956	65560	70661	61844	35652	47564	43914	34034	10163	15397	9049	45378	44868	44412	570	1261	303
10.29_821.74				821.741	ESI (+)	10.292	69875	69696	37209	37133	80641	22280	23476	68010	77456	51593	27254	44598	34663	22547	9406	16729	8894	38419	39885	41518	398	615	161
10.98_986.91				986.911	ESI (+)	10.976	37704	46770	39039	29075	30396	41609	32606	65353	58216	51233	48730	83650	89747	36505	11411	17758	3217	51382	71186	55638	299	889	744
4.90_603.53				603.534	ESI (+)	4.901	37603	45007	32923	13526	92546	20677	21169	38973	48076	40980	26123	81639	30772	24250	44941	56067	38100	46020	47909	46538			42
6.11_772.62				772.624	ESI (+)	6.112	65647	73985	27848	30941	93855	7348	9565	44011	47618	46372	12191	43891	11972	8086	38708	75369	34765	32297	34326	33157	141		169
11.36_929.84				929.842	ESI (+)	11.358	46328	37460	36478	45097	33819	42735	56662	58138	57857	48358	45354	21978	90634	69895	6306	7821	5479	44950	50684	53775	91	86	144
11.89_916.88				916.878	ESI (+)	11.889	38660	65493	34607	34996	59824	22013	27250	55255	61625	50214	31400	53490	45899	33480	21882	33917	18209	41952	42353	41594		107	149
5.49_784.59				784.585	ESI (+)	5.494	80986	62251	30301	65028	59564	12714	14176	40670	42603	27036	16661	18133	14264	12352	36351	72783	31615	31364	32794	32576		78	109
3.46_413.27				413.266	ESI (+)	3.464	46486	51131	36758	47882	59296	30970	36334	43065	46805	39494	41784	33835	41664	30654	23034	32470	23831	39144	38146	37545	8550	7901	8204
1.08_304.30				304.3	ESI (+)	1.077	64532	60453	50750	47086	48861	32327	11137	65860	71494	38554	33256	19801	24174	17425	20639	30536	17407	36978	37104	39939	8358	8086	7958
11.92_1018.97				1018.97	ESI (+)	11.923	33045	49450	39846	44380	40779	39993	42628	51157	53255	50870	42160	30965	71323	44674	12229	20212	13137	58764	60351	58719	289	346	108
10.46_942.85				942.848	ESI (+)	10.463	41632	51166	38756	33633	44451	38909	42360	56039	66849	48792	35581	37559	64734	55960	6815	10148	6230	42039	43236	43683	122	103	171
10.67_976.84				976.837	ESI (+)	10.672	37531	45365	42071	37526	34748	41051	71558	55888	64453	40370	41888	18728	76771	56783	3662	6558	3946	38009	36636	35074
11.77_1054.97				1054.97	ESI (+)	11.772	44636	51679	45162	38259	42679	35140	41202	52799	66795	48769	46812	28773	70317	44640	3539	5196	3136	44424	43442	42447	77	181	138
11.75_880.83				880.832	ESI (+)	11.748	11367	13798	30502	49268	16216	24504	42968	21567	17843	31161	29767	34841	46157	46997	45983	104142	82533	91493	95086	91656	3065	2783	2668
10.52_968.86				968.864	ESI (+)	10.52	34405	42426	35995	36114	43469	39733	51931	49372	57488	43242	35561	34365	66511	56816	11820	16963	11066	41859	42686	40357	116	231	113
10.28_890.82				890.816	ESI (+)	10.275	44557	50087	39227	36610	53506	27627	25045	48868	58306	49963	33504	42594	40737	30860	18276	21248	16899	41386	40486	45445	676	886	616
5.84_813.62				813.621	ESI (+)	5.842	78616	70848	29336	41864	82969	8437	7763	46727	51462	30149	14104	31665	9832	8778	22840	44840	18583	29841	29873	28381
11.96_1064.96				1064.96	ESI (+)	11.963	45316	50166	40957	46741	36138	33803	32397	56448	63550	43897	55627	17644	67585	31980	3016	4872	3478	37771	39070	38226		147
5.59_1494.15				1494.15	ESI (+)	5.592	116587	72815	25733	64096	48275	4584	6918	42726	34090	19785	11340	10312	3343	3107	30217	57076	22059	29151	29853	29906	70
11.87_1045.00				1045	ESI (+)	11.87	57534	108923	65308	33915	30210	21191	20935	68327	44267	24429	19631	3273	64900	35146	5715	9863	860	11404	60872	43335	145	301	330
5.57_836.62				836.616	ESI (+)	5.574	72653	59000	30976	68566	49041	8597	9541	39973	33588	22934	17306	14071	8537	5713	36054	69915	32099	31049	30647	32445		55
11.26_986.91				986.909	ESI (+)	11.257	35585	45305	37083	35986	36764	36384	47414	48411	54361	43237	37460	26300	65386	51062	8016	11208	7416	42629	40516	40794	341	134	134
11.40_960.91				960.908	ESI (+)	11.398	40258	45794	40308	30323	47214	29327	35246	56780	64280	46518	34624	32909	52194	42619	3445	8721	2230	39533	40248	39761	249
10.27_930.85				930.85	ESI (+)	10.27	39226	49754	32009	27413	63275	21564	22264	50432	59300	41903	26016	56234	35040	28922	9764	15340	9466	36977	36341	37368		123	61
1.34_298.35				298.347	ESI (+)	1.342	74795	72005	37236	24062	28422	15558	13848	79425	90428	27406	14800	9385	8023	14395	13560	27824	15866	32978	34295	31727	531	727	813
5.91_770.60				770.603	ESI (+)	5.909	47232	51123	19957	28172	54201	6185	7112	32980	32822	29825	9007	21565	9363	6181	50368	102019	41805	26290	27626	27789			112
11.94_1083.00				1083	ESI (+)	11.938	39941	48618	36437	35135	38010	28320	32091	53876	63775	43288	40694	23305	58252	33911	2856	4983	3080	35801	36636	36089	101	50	55
10.92_888.81				888.809	ESI (+)	10.917	23759	30820	30240	14711	27608	38273	41313	34430	141864	30599	31642	19410	62163	28020	11484	14822	12720	29039	36474	25487	577	167	108
4.83_705.58				705.58	ESI (+)	4.835	76374	62894	23196	45118	42147	8890	10895	43213	39424	25203	17965	13163	12542	6120	28628	53797	24655	27806	27385	27428		100
4.95_782.57				782.568	ESI (+)	4.95	54342	51343	26496	57133	53840	11045	11284	35542	34952	24177	16129	19693	12732	9573	32185	55983	29219	28977	31034	29567	189
10.85_903.82				903.82	ESI (+)	10.854	39242	51209	34199	26504	37836	30243	48740	54069	66205	38573	26421	22145	26910	46357	2707	5419	3276	33513	34675	35232		58	150
10.97_973.90				973.898	ESI (+)	10.969	30175	38607	30147	23131	24216	32626	25876	53295	47659	40093	39302	65192	72991	29155	1448	12801	5406	41838	56136	43680	306	725	422
7.81_735.73				735.734	ESI (+)	7.807	32294	42399	19533	32169	43958	33607	57775	35260	39310	31660	26606	25163	67735	48034	7413	13582	6628	29867	29604	28232	76		101
11.78_1068.99				1068.99	ESI (+)	11.778	37022	42853	37415	31326	35951	30374	35508	46698	55431	40012	38444	24138	57591	37807	2641	4238	3004	36787	36583	35533	164	147	41
11.44_950.91				950.909	ESI (+)	11.442	20692	29524	29007	32661	31984	38720	27080	33888	41371	35434	37705	31147	49387	38847	24912	31234	21597	38875	42531	42447	375	172	236
11.40_934.88				934.881	ESI (+)	11.398	19897	30122	32558	31181	39261	30006	19358	52104	50730	38331	38841	34571	52450	40522	14983	20697	12467	34200	44683	43158	111	332	372
11.73_937.82				937.822	ESI (+)	11.729	37614	50669	37262	29581	39622	23582	31179	52529	59583	45769	31947	25984	44473	34169	3103	3200	1685	35073	35614	36315			231
5.21_732.55				732.553	ESI (+)	5.215	73463	45829	17152	57847	37001	11127	9911	27090	23717	16088	12105	11517	12954	9977	38333	70989	31767	25927	25629	26275	273		166
10.72_836.76				836.764	ESI (+)	10.724	37222	48678	28006	34683	38572	29863	20685	31248	63972	43597	33980	19190	33801	28953	14742	20941	12557	22031	22572	19396	915	434	515
10.46_956.86				956.862	ESI (+)	10.464	35294	42608	31867	26742	36511	28940	34238	47623	55053	36514	28138	28750	51397	43244	5779	9602	5206	33626	33200	35066	197	66	194
10.92_984.91				984.909	ESI (+)	10.921	61929	28488	26633	17528	21759	32943	40065	49816	61043	23583	28162	25809	63955	42399	4681	7821	6015	32067	32120	30311	111	97	54
6.35_550.63				550.628	ESI (+)	6.349	18201	23661	18575	20715	39474	58688	72546	20314	17263	18636	25096	21853	41769	25946	20973	68072	19443	31004	32833	30712	12938	11482	10797
11.67_888.84				888.838	ESI (+)	11.671	33709	56666	25746	27895	56881	12557	16784	39632	46649	38008	21354	44000	28101	20002	17795	29943	16531	32215	32629	31716	100	128	81
10.65_904.83				904.834	ESI (+)	10.652	34470	46383	32018	24350	47753	20501	25456	44654	53290	41540	26221	37063	39916	30694	9533	13935	9524	32930	33402	31019	362	536	495
11.38_912.84				912.842	ESI (+)	11.375	29506	42181	29942	27835	53676	16157	23952	41312	47627	41013	23542	38329	26850	27530	16881	27457	15980	32841	33519	33218	86		101
10.87_958.88				958.879	ESI (+)	10.865	32101	42595	31079	28893	40573	29728	35444	46451	52505	37228	29913	26090	26164	38041	8686	13145	9181	34572	33657	35655	133	282	340
12.09_1087.04				1087.04	ESI (+)	12.093	29793	33570	32802	40908	22247	31969	30389	39775	50314	37315	37046	21215	57499	31016	10971	12462	8771	35009	36292	42311	86	164	127
10.69_853.73				853.734	ESI (+)	10.693	35774	40353	29100	28998	46103	20761	23483	41024	42915	39301	28000	33630	36487	23935	15900	18925	14380	33130	33652	37531	447	232	418
7.81_749.75				749.75	ESI (+)	7.808	27674	36925	18466	29918	39263	32703	52709	32396	37719	30272	26504	25481	63609	47069	7810	12859	6888	29416	27462	28975		85	95
10.52_982.88				982.878	ESI (+)	10.523	29128	36207	28953	29560	34447	29910	40922	39278	46458	33364	27945	25090	50706	43759	8215	13277	7848	30407	33035	30651	162	178	108
11.06_926.82				926.817	ESI (+)	11.057	21528	34134	33233	31296	8974	45872	30038	26546	37957	24952	46233	20483	73137	87706	5254	7405	3415	27730	34288	47997	126		136
11.02_577.53				577.53	ESI (+)	11.015	20758	36035	33958	29934	38748	26027	31991	47878	50603	42453	30671	30455	42533	24468	10334	15687	9135	35257	35177	37658	212		112
11.15_978.85				978.85	ESI (+)	11.149	26652	31404	33267	28008	21482	35358	50204	48342	44362	36046	30425	13834	65134	54654	2025	3923	1226	30992	32504	34354		112
10.85_997.90				997.901	ESI (+)	10.848	19130	46605	27244	25057	30459	33107	35883	41074	63149	42111	32856	27624	27375	42996	5321	8634	5830	36722	39290	39929	179	103	130
10.52_994.88				994.877	ESI (+)	10.517	26488	32135	32215	31685	33325	28070	35891	38283	43003	34277	30073	25431	48486	40002	9290	13644	8786	31815	33152	31243	73	109	91
11.78_888.84				888.843	ESI (+)	11.777	27243	42706	26043	22493	42418	23371	38212	40870	47194	38577	24039	28513	51366	38756	6821	7365	5135	31869	32122	30275	60	141	85
10.21_864.80				864.797	ESI (+)	10.209	35587	38564	30343	29320	38324	20716	20093	39196	42181	40286	28610	28531	32534	26239	14747	20488	12357	31536	33151	35275	1904	1737	1135
12.10_1068.99				1068.99	ESI (+)	12.102	29259	25016	37093	39521	22912	33544	31575	40613	47254	30504	44902	14755	70394	33107	3608	5056	3545	37345	33355	37107	143	159	188
10.86_905.77				905.767	ESI (+)	10.864	34123	45459	31522	23345	31683	29307	44573	48557	56272	34787	25339	16813	25837	42948	2746	5042	3543	31690	31723	32717	321	189	179
11.28_910.83				910.828	ESI (+)	11.275	27872	40428	24840	25274	36467	21091	38725	40643	45501	37280	24097	23380	48766	37592	8845	15195	8266	29459	31055	28644		190	57
11.27_972.89				972.895	ESI (+)	11.266	25496	32649	28250	28810	25794	33105	45684	35283	40374	33258	31365	19777	58867	51258	5371	8166	5017	33494	33750	34110	238	296	136
0.56_307.21				307.211	ESI (+)	0.564	7916	4330	3569	6939	6575	3759	6174	5230	2356	4010	7652	2707	2706	2820	107763	171553	115419	28863	28883	28633	732	1084	431
11.53_1052.96				1052.96	ESI (+)	11.534	33856	36768	37342	28609	26504	31210	31437	45969	51093	36049	35063	19385	48848	34922	2214	2205	2226	33155	33461	33208	45	69
11.36_950.91				950.911	ESI (+)	11.356	16838	31902	35952	24514	38816	38720	32540	43922	47154	26460	22651	31147	40023	48710	5612	13148	6613	43691	42531	42447	167	163	144
11.04_918.85				918.848	ESI (+)	11.035	30482	32056	35743	22839	26069	37144	24090	29226	41410	27249	30474	36478	39960	44909	11698	15861	10815	24520	37449	42080	588	722	423
0.56_688.38				688.385	ESI (+)	0.559	32658	53971	36309	12169	103342	3502	3790	31017	43270	36454	17346	51808	5091	5993	7774	24224	13529	29456	28337	29444	112	229	141
0.56_329.19				329.193	ESI (+)	0.563	7988	5329	4682	6943	7670	4664	6970	5806	3544	4636	8207	4298	4535	4094	104999	162295	110483	28581	29039	28346	1655	1388	1056
10.94_978.88				978.881	ESI (+)	10.939	55475	26508	27957	39213	22024	16985	18779	71896	37901	45400	19436	27455	30683	21372	6446	7198	4150	19190	20011	20175
3.59_860.67				860.667	ESI (+)	3.589	45782	23494	27839	36814	17597	96560	26191	16500	18822	25584	17055	16598	21767	10836	24258	24107	15108	27098	27912	27652	18478	18041	17375
5.78_794.60				794.604	ESI (+)	5.777	53292	50285	26259	43463	44155	10741	17003	38018	38999	26858	15707	13552	19044	10228	15464	31028	11727	25473	26140	25468	61	88
11.88_1036.93				1036.93	ESI (+)	11.878	30014	25613	28850	31982	22703	29286	32822	41826	48516	30211	43448	15652	66850	35920	3952	5610	3472	29251	31313	32302		59	69
11.21_974.91				974.912	ESI (+)	11.21	27499	35182	31003	28882	34306	26016	25353	36594	41639	35708	28080	24483	41691	31555	11964	16277	10394	32441	30100	31433			505
10.94_914.82				914.824	ESI (+)	10.938	36635	44374	20484	39818	25532	13421	29598	56631	50111	46295	15051	23515	39137	23582	6491	7336	4103	18272	26337	18079	104
11.89_985.91				985.905	ESI (+)	11.889	48026	38686	24768	26536	32642	23209	29037	50280	39689	30773	30009	16155	50960	31407	3512	4167	2406	27138	30054	35040		20
12.00_970.92				970.918	ESI (+)	11.997	33518	45750	27707	25719	39953	17912	24412	41505	51442	35903	23355	25572	39464	28355	6157	9404	6099	29077	29319	28773	72	103	89
11.94_1097.02				1097.02	ESI (+)	11.94	32417	39118	30592	29203	31759	24481	27775	44308	51708	34675	34449	18971	47991	28166	2684	4296	1634	29911	30765	30518	105	124
11.89_984.91				984.906	ESI (+)	11.895	30382	65995	34541	23645	37282	17305	37741	49279	48699	30576	8957	13779	46518	22120	3982	4583	4745	37533	36166	39614	182
11.73_941.87				941.867	ESI (+)	11.731	31140	45656	26932	27643	40926	15346	21662	43828	39234	36536	20431	28790	31118	24338	11055	18350	10329	27815	29794	28887	99	104
11.30_943.85				943.851	ESI (+)	11.301	33381	37785	30305	27390	30102	25874	29380	44107	51038	34099	27572	16324	52185	29599	3528	5513	2455	28627	28564	27716	177		102
5.68_790.56				790.561	ESI (+)	5.679	51448	38291	20493	40487	36927	10535	11520	27943	25205	18198	15542	12144	14391	9524	31345	55403	28743	24611	23766	23113	930	673
10.71_903.82				903.816	ESI (+)	10.71	34017	45386	28721	19488	44418	17159	25337	46581	56153	34746	16638	32140	35271	28821	1948	5884	3615	28000	28394	28001	167	129	155
3.57_904.69				904.693	ESI (+)	3.566	41294	21827	27937	35478	17132	95116	27039	16635	18886	24234	16808	17784	21643	11172	23050	22861	14917	27229	27468	26654	19792	18718	19818
11.11_907.80				907.798	ESI (+)	11.111	20139	48693	46074	15704	14722	32646	41218	20356	52696	38017	26846	22748	55793	26691	5398	5838	6534	35285	32844	35427	258	401	128
11.83_916.87				916.873	ESI (+)	11.834	17469	27224	35470	16811	33070	11449	27250	55255	61625	50214	16142	53490	25310	21739	6214	10705	5738	29081	21813	28023	105	142
11.21_959.82				959.816	ESI (+)	11.21	31655	40391	30224	21936	27460	23115	31259	46563	53480	33929	26214	16914	47084	33565	2053	2637	749	29968	28377	29474		118
10.30_942.85				942.85	ESI (+)	10.3	29019	37728	25032	22646	46372	19130	22444	36713	44598	31780	20643	43528	32016	26421	6746	11234	6969	30741	30480	30215	593	179	548
3.61_816.64				816.641	ESI (+)	3.612	46181	23914	27053	36350	16142	87743	24181	15746	17252	23421	15631	16082	21357	10677	21518	22840	14807	26867	25725	25679	17131	15781	15594
11.64_912.84				912.84	ESI (+)	11.637	40996	40950	21140	30515	38705	18676	34290	36773	40874	27162	21886	16058	51459	36032	2637	3141	2345	25307	25487	27150		53	77
6.93_817.65				817.654	ESI (+)	6.928	62491	51857	23810	31791	41343	9083	12739	45340	41267	26309	14095	14418	15668	9532	10413	17537	9101	21709	21919	22525	130		49
5.70_1572.18				1572.18	ESI (+)	5.7	62847	50610	18381	37765	53372	3233	4003	27919	31017	16121	6153	15899	1698	2246	25756	49637	17509	20120	19762	21334			25
10.79_888.81				888.812	ESI (+)	10.785	30979	38636	35150	19293	50065	13815	16866	48289	63471	30755	16042	16164	45609	15787	4469	9799	5382	17826	41010	25492	756	505
12.10_1061.02				1061.02	ESI (+)	12.101	22751	24024	22297	33971	24385	24928	26697	29793	32116	33299	29174	16180	46291	28490	17851	27356	16095	37157	37722	38546		387	167
11.11_978.87				978.866	ESI (+)	11.113	10135	19776	29071	34958	17969	26926	63284	43356	47932	34839	40617	8112	60013	19862	2133	3401	2209	20799	28609	24587		169
4.95_653.55				653.55	ESI (+)	4.952	28505	28975	28320	34753	34680	15945	17450	30477	25945	24768	21951	22185	24544	16068	24672	33823	25969	27989	28749	29345	99		75
10.86_931.79				931.786	ESI (+)	10.863	31148	41584	27273	21350	29569	24069	32673	44370	52703	31599	23849	18324	30042	32776	2377	5017	3335	27255	27789	28297	216	150	187
11.15_974.90				974.905	ESI (+)	11.15	21465	35182	28786	21177	31562	25917	25659	36594	40425	35708	26750	26833	39130	30361	8564	10634	9052	31275	30565	31884	544	666	103
10.68_930.85				930.85	ESI (+)	10.675	28130	37013	26040	20482	38847	18100	23561	37985	44637	32070	21443	30827	34522	28517	6480	9942	6376	26103	27268	27529	210	276	212
11.60_1040.96				1040.96	ESI (+)	11.6	25957	25317	27354	27762	19036	26149	36124	38581	44659	33124	31183	14389	54271	38093	2212	3652	2662	28648	30795	33014		84	77
11.02_906.84				906.844	ESI (+)	11.023	24449	25333	28894	21931	22814	33175	9588	24594	33117	22066	28121	36478	40957	38473	17220	18161	14264	22387	33783	22436	1345	1103	998
3.64_772.61				772.615	ESI (+)	3.637	44806	22425	26792	36599	15418	80331	21916	15378	15508	21397	13968	16245	20031	9585	21103	20240	14011	25636	24743	24756	15680	15349	14096
11.84_1037.94				1037.94	ESI (+)	11.843	32543	26586	29687	28790	19852	21860	25716	42829	51660	30904	33169	13249	52774	25846	1940	1853	1116	27526	26048	28552	37	101
5.26_759.57				759.572	ESI (+)	5.265	52992	34978	16425	42763	32058	8520	6877	21778	20930	14788	9639	10492	7881	6924	30623	59075	26556	20319	20180	20954			96
10.88_914.83				914.83	ESI (+)	10.885	35016	38095	23233	17497	34982	18124	29598	37164	53208	30193	19241	18217	48271	19655	3089	5995	4685	24102	22632	18839	104	267
11.70_956.87				956.865	ESI (+)	11.695	26770	37316	24264	28720	20855	19415	33374	41131	42436	26630	27736	13997	52988	33977	2562	3469	2457	25968	33614	32600	71	202	106
10.52_942.85				942.846	ESI (+)	10.519	26627	27714	21447	24718	25455	25766	26790	31921	35411	27424	23877	19489	64734	33734	6925	10379	6230	26614	28600	29328	57	80	111
11.06_958.88				958.878	ESI (+)	11.063	27463	43895	28035	20004	18646	26081	14876	31204	41226	25719	25509	30075	36547	34803	7318	9264	6721	22165	28789	34566	869	532	492
10.61_878.82				878.818	ESI (+)	10.605	26877	35059	24430	21980	36876	16903	19615	34685	40025	33167	21527	29277	29469	22614	8740	12283	7816	25164	27328	25552	741	896	681
11.46_860.81				860.809	ESI (+)	11.462	21972	34954	21370	17885	38729	20469	29690	32994	38717	29618	19641	28297	44201	32895	4771	7423	4424	27149	27159	26378		67	53
11.40_946.89				946.886	ESI (+)	11.403	20429	26791	28633	23078	33019	20725	24782	41040	46508	28545	24029	23813	36005	30732	5297	8012	4591	27739	28680	27959	130	505	242
11.08_998.91				998.906	ESI (+)	11.084	33680	49011	26121	18179	25297	19309	12292	36478	48741	28436	22187	25150	35448	23871	4229	6279	3447	20278	26901	30043	234	208	391
10.45_930.85				930.845	ESI (+)	10.45	26470	31678	23578	22929	29315	23850	25331	33730	38091	28178	23291	22161	38135	28239	7143	10938	5858	25336	25582	26513	374	155	201
6.84_800.65				800.649	ESI (+)	6.838	41229	47851	22345	20221	56251	1694	4484	35373	33750	32701	9626	22333	7612	1610	16558	31894	13833	21923	20902	22694		120
10.86_836.79				836.788	ESI (+)	10.862	46026	32361	44826	35391	47818	21691	13015	25046	24064	31659	14093	9765	7216	3916	12083	19597	6250	23389	14964	9043	3140	649	1189
11.91_1016.95				1016.95	ESI (+)	11.91	27391	35517	25733	24617	28590	18777	21367	39873	44222	32121	26284	19017	36925	24776	3992	5505	2945	28022	28789	27820		114	146
5.70_809.59				809.586	ESI (+)	5.704	42137	38915	19682	32320	40877	5957	6612	29309	29169	19919	9665	18302	6190	6018	24953	39713	20933	22287	22131	22619	75	133
10.44_916.83				916.832	ESI (+)	10.441	24866	29820	22925	23728	27998	25903	27625	31600	35993	27165	23790	19707	42595	32230	6496	8711	5063	25653	25812	25883	135	154	333
10.65_977.84				977.838	ESI (+)	10.65	22293	28501	26317	22144	23533	19086	51149	36218	37878	26456	22101	11756	44030	31714	2463	5267	2640	23226	23588	22635	122		55
11.33_911.82				911.817	ESI (+)	11.334	23131	30810	23348	20700	29511	19757	30308	32062	36852	31451	21944	19180	37562	32032	6858	9774	6417	25106	25924	25023	132		91
3.55_948.72				948.718	ESI (+)	3.547	33573	19801	23866	31881	14320	82072	22382	15167	16407	21826	14205	16126	17869	9628	18395	20042	13778	23367	23756	23839	17794	16137	16513
3.66_728.59				728.589	ESI (+)	3.664	42006	20600	22875	34622	14577	81995	19951	13614	13521	19424	12830	14277	18297	8873	19128	18723	11151	23199	23129	22989	12877	12805	11773
11.53_1066.98				1066.98	ESI (+)	11.532	27529	30450	29211	23819	22306	23934	25786	37694	41280	30505	29009	15714	39979	28295	1126	2600	1408	26169	26510	27324	82	150	129
12.10_1101.06				1101.06	ESI (+)	12.095	24613	23575	27894	27823	25246	27399	26032	30063	25173	12311	30946	17641	51139	28096	9173	12138	7831	33186	30555	34872	65
10.52_1008.89				1008.89	ESI (+)	10.52	21941	27208	24653	25396	27942	21118	28857	31172	35194	26620	23947	18069	36666	30743	6543	10259	6221	24647	25295	24181	93	69	62
11.52_961.84				961.836	ESI (+)	11.52	26816	32796	25556	21094	22832	22873	28765	37509	40303	28029	24929	13109	43842	29802	1994	971	2313	23548	24333	25198	527	422	376
11.91_968.90				968.899	ESI (+)	11.913	23018	34218	23575	23069	29095	15422	18756	33899	37840	28500	20747	22497	30705	23733	8122	12873	8815	25949	24226	24562	102	59	64
11.47_912.84				912.84	ESI (+)	11.475	20713	30891	21500	21354	35776	12044	18716	29314	31260	29226	16155	22255	27311	19943	14288	26357	13030	22741	22542	23871	111	95
10.24_931.85				931.849	ESI (+)	10.244	25948	33510	21341	18334	42605	13724	15374	32604	39622	27887	17250	37125	23392	19647	5332	10442	6874	24672	24472	23784	77	95	84
10.21_878.82				878.815	ESI (+)	10.208	29217	32328	23859	21807	32680	14369	14382	31594	34629	31078	20891	23621	23876	18455	10163	15397	9049	24357	24636	44412	1233	918	872
5.62_784.58				784.575	ESI (+)	5.623	31399	36069	23050	32135	31687	8256	9874	29380	28940	20585	13829	15025	9654	7632	22026	32408	20468	23864	24143	25222			80
0.60_680.37				680.372	ESI (+)	0.598	1230	1678	732	1511	3710	1960	3262	338	788	458	1012	1900	868	707	156496	140033	34357	22614	23286	22327	94	160	48
11.17_959.83				959.826	ESI (+)	11.168	32110	40391	25761	11680	27460	13208	20162	44082	44051	33831	11895	17590	26276	33565	148	3544	1616	26015	28377	17202
10.77_996.90				996.898	ESI (+)	10.768	21353	30597	23307	18036	27518	18388	20871	33139	41146	27319	21226	22697	40997	27325	4909	6939	4945	26548	25454	24455	159	346	326
3.46_149.02				149.024	ESI (+)	3.465	25736	29240	21123	26597	35028	18216	21188	24341	25741	21459	22737	19493	23670	17019	12398	18973	13291	21330	22313	21227	4933	4524	4192
11.20_834.80				834.795	ESI (+)	11.202	20172	35632	17664	17164	57750	6967	9195	25544	31309	29138	12641	50439	14408	12394	10696	18109	9433	22972	22873	23747	104	168	211
5.63_818.64				818.636	ESI (+)	5.628	12751	19892	24778	18674	21342	20796	24246	23987	27717	27500	26144	23875	29544	23562	18285	17218	22528	27847	27756	27038	143
10.85_972.90				972.902	ESI (+)	10.849	24676	33279	23408	19598	29452	22142	26317	31349	35757	29084	22085	16979	16603	29444	5265	7995	5905	27225	23455	26202	133	88	81
12.10_1075.04				1075.04	ESI (+)	12.104	16675	23447	21237	30009	16435	21928	23245	24688	25805	27394	24169	14737	39269	23574	13949	21813	14298	31683	31897	33723		202	168
11.74_987.90				987.904	ESI (+)	11.736	26076	30281	27099	19571	25576	19908	24021	35872	41711	28204	26237	16711	33418	25121	1288	2029	1252	24488	24526	23897	61	154
4.32_638.43				638.433	ESI (+)	4.319	63566	18888	18624	35730	28749	15505	35256	24067	24142	18980	29140	18466	15732	11466	581	990	1311	21151	21299	20028	1380	1013	914
5.63_1542.14				1542.14	ESI (+)	5.63	44804	42345	17700	38369	34707	3196	4625	23031	22854	13942	6527	7490	2385	1882	23946	46206	18603	18577	19375	19949		90	35
5.36_716.55				716.553	ESI (+)	5.358	39943	37949	16721	23424	41512	8739	11613	26102	28774	22608	10770	13155	14412	8223	16600	31550	11283	20074	19452	19480	295	368	117
5.70_770.61				770.606	ESI (+)	5.699	21979	20450	9290	14406	26718	1571	1873	12675	10897	12977	4627	11959	1021	1515	56334	93505	50475	18161	18441	19686		89	141
11.90_917.88				917.883	ESI (+)	11.896	23708	41377	21421	18729	39739	12085	8559	35169	38497	30141	15223	34031	21871	7650	6021	12479	6545	23792	25244	25160		80	85
10.92_908.83				908.83	ESI (+)	10.924	22600	18523	20364	15016	31975	13576	20554	35352	39054	36471	19737	22449	36049	16784	8491	12758	9387	19750	26852	20906
1.78_284.33				284.331	ESI (+)	1.776	15003	14154	82835	15827	25613	14907	11006	11866	10774	11076	19775	16751	12282	9620	33496	47356	8200	20632	22222	22004	13487	12223	12669
5.59_631.57				631.565	ESI (+)	5.592	31577	37400	16430	18374	62820	7640	8579	24313	27825	22097	13466	34251	13995	8147	10336	17334	8892	19243	20644	20187	108		90
10.93_996.90				996.903	ESI (+)	10.931	28371	15582	16514	12544	9532	36129	39959	22965	37351	25318	22716	6980	34469	45179	7571	9110	4922	14882	38062	28446	103	160	217
6.44_824.65				824.649	ESI (+)	6.44	44087	45735	21134	21974	35100	5826	6949	36167	38747	27024	10575	12879	10419	5862	9178	17477	7593	17390	17224	17299
3.69_684.56				684.561	ESI (+)	3.691	41522	18321	20618	33731	11458	74782	17724	12264	12043	16516	11246	12334	16511	8901	16465	16513	10531	20565	21904	21687	10806	10759	9785
12.10_1069.99				1069.99	ESI (+)	12.096	22315	26417	20107	25931	18085	27165	22753	34811	33239	23245	29778	11725	50539	22370	2127	3036	2218	22199	27710	26383		82	95
5.63_1563.21				1563.21	ESI (+)	5.631	35189	28308	21537	27253	24735	11087	14741	22977	20994	20165	17104	15623	9065	8223	22072	30789	21529	20797	21044	21813			44
5.32_716.55				716.547	ESI (+)	5.316	39943	37949	16721	23424	41512	8739	9945	25088	28766	17539	8030	11601	11980	7489	17127	33070	13331	20074	19452	19480	482	321	159
11.05_369.35				369.352	ESI (+)	11.052	13718	13464	10044	20720	22947	24729	21548	4926	4397	7342	11640	9398	7471	6488	45167	73051	49508	14005	14700	14650	2103	1384	1014
11.09_439.23				439.229	ESI (+)	11.086	10970	13668	19432	22724	15509	25281	11687	15468	11929	17705	19569	24282	25523	20181	30698	35021	41986	22375	27508	21131
6.40_550.63				550.627	ESI (+)	6.4	18201	23661	18575	9170	39474	18888	72546	7306	17263	18636	10696	6894	18358	7965	20973	27259	19443	31004	14905	10007	12938	4942	4299
10.86_944.87				944.872	ESI (+)	10.864	23326	29107	21173	20452	26423	22622	26651	26601	33412	26209	21721	18544	20821	28962	5699	8243	5807	24815	21531	24986	384	188	61
11.07_855.74				855.743	ESI (+)	11.071	13194	21851	20460	21632	8997	8715	12953	13762	18817	16426	28397	28819	26513	32646	28360	35244	25211	19935	29529	33117	269	474	539
11.79_987.91				987.913	ESI (+)	11.794	21841	33268	27099	21590	15185	19908	24021	34624	42244	19711	26237	13743	37691	25121	1755	2612	1766	24951	24906	15355	63	51	112
6.30_812.66				812.656	ESI (+)	6.299	43018	38950	14697	27991	32193	8519	13809	27367	24350	18659	10716	11009	11861	7574	14045	27475	12676	18144	18600	18978	91	89
10.47_948.80				948.804	ESI (+)	10.47	24196	27481	20163	19874	24643	17905	29455	34655	36746	22042	18189	11262	41322	30590	2568	3747	2145	20270	20720	22860			65
4.98_1210.81				1210.81	ESI (+)	4.976	20380	20852	20587	19930	22075	17626	24006	23515	23180	22215	18976	17132	27240	16450	18190	22071	19602	20379	19817	20662	2416	2172	1696
12.09_1044.99				1044.99	ESI (+)	12.094	24120	21702	28599	19294	19849	21737	18346	31555	33206	27429	31231	15425	36918	19068	4026	5145	4015	19587	21843	57469	310		77
10.53_956.85				956.854	ESI (+)	10.525	22639	23587	20588	20726	23321	24971	22193	27949	31812	23373	19582	15510	36400	26169	6086	9177	6286	21480	23111	35066	235	88	245
11.12_908.80				908.804	ESI (+)	11.119	20678	27349	30904	19602	10332	22798	29631	18412	34063	26170	23040	23437	40143	24435	1787	4659	3874	21373	22458	28425
10.64_890.81				890.813	ESI (+)	10.643	23672	33034	21889	16376	33709	12409	16035	30655	35361	28360	16433	25413	25616	18798	5365	8160	4446	21623	23298	21202	127	235	160
5.13_834.60				834.6	ESI (+)	5.132	43988	27369	13741	30858	28408	4788	5072	15467	13098	9673	7849	6930	3878	3026	29617	56956	25615	15612	15840	16905	64	309	198
11.33_886.82				886.82	ESI (+)	11.331	19235	28436	17998	18321	38200	9227	13661	24286	28526	24086	12673	31000	19025	18091	10180	25056	9645	21613	22604	21826	65	58	63
10.61_894.83				894.834	ESI (+)	10.609	21220	15234	21700	21006	22143	17936	18701	28265	17468	27500	21866	23868	27212	22024	13728	16617	11664	23511	24268	24410	1514	1496	1094
11.58_988.92				988.919	ESI (+)	11.576	23467	23812	23564	22903	16131	19457	17735	31211	33032	28314	24066	14542	35407	22504	4396	7979	4223	22963	24294	24792	122	272	92
11.46_938.86				938.863	ESI (+)	11.459	19333	27942	19753	19390	30505	11209	15291	27530	26047	26012	13937	20062	24261	16642	13778	21828	13292	21789	22104	21522	111	160	125
12.13_974.95				974.948	ESI (+)	12.128	22371	35075	21384	18411	31361	12179	15339	31136	35349	30097	17581	19710	26165	18248	4519	7373	3771	21985	21604	21301	152	53
4.99_629.55				629.549	ESI (+)	4.99	25133	27054	16554	22736	55076	7421	8021	19181	23710	20545	9521	26843	10093	5813	12782	19788	27349	19138	18098	17475	131
11.55_563.55				563.551	ESI (+)	11.555	20525	35507	17054	15533	49317	7024	8833	24803	27777	28632	12319	35493	11924	11166	9737	16983	8179	19294	21042	20717		36
6.05_768.59				768.588	ESI (+)	6.048	26295	25990	15284	16385	30235	10290	11284	18957	18658	19980	11232	18054	11756	10968	24017	39358	21763	17848	17757	17902	6835	6490	6709
11.47_1002.94				1002.94	ESI (+)	11.471	19707	27491	22687	15928	24893	16962	19205	31569	35107	26453	19042	20868	29786	23672	4167	5650	3559	23307	23346	23797	172	65	58
4.94_783.57				783.567	ESI (+)	4.939	29738	33708	15801	27306	37675	6484	6930	28002	27869	19328	10187	17623	7982	7129	14664	25537	13526	17916	19226	18978		147
10.30_956.86				956.864	ESI (+)	10.303	21979	28593	18135	16653	36220	13665	15263	28561	34261	23617	15027	31837	22631	18119	5086	7949	5091	21435	21563	21737	457	382	493
6.30_1576.23				1576.23	ESI (+)	6.302	63932	45019	10715	30025	27843	1839	5401	26137	20472	12702	4506	4629	3418	1646	13225	33289	9064	12902	13401	13788	97		35
11.97_1018.97				1018.97	ESI (+)	11.974	33045	12499	13647	44380	13138	10584	42628	17592	20053	14827	12039	10000	71323	12351	4353	6384	4400	17936	18052	17638	357	160	188
11.78_862.82				862.823	ESI (+)	11.78	16931	27744	16478	16171	24244	17779	30751	26152	31130	25632	18288	15916	38425	32126	2539	3827	2146	21489	21362	20476	190	72
4.99_577.52				577.518	ESI (+)	4.991	34056	22837	11804	23765	27490	5444	10081	14459	12273	10949	8536	12173	9966	6399	32055	50590	25545	19940	17856	17299	39	68
11.07_927.82				927.82	ESI (+)	11.073	15481	25460	23443	21603	7016	12252	20953	19396	27242	16410	32623	14943	48453	60574	2110	3043	599	19412	24549	33479		136	136
5.20_690.54				690.542	ESI (+)	5.198	40317	36947	14525	19938	33653	7180	10878	25474	25652	19934	10402	10188	14126	8009	12496	24011	9524	16916	17281	16927	66	155	139
10.96_888.80				888.801	ESI (+)	10.958	21186	25889	17947	22431	19395	18095	15773	32731	28908	28166	19693	15301	31431	12117	7045	11304	9643	21485	23737	20175	335	429	46
11.13_979.87				979.872	ESI (+)	11.132	12584	21107	25857	18788	6008	26782	40008	27496	29466	19647	20417	7670	54208	32733	1023	2075	1548	14000	21420	20208	69	202	190
4.91_764.58				764.585	ESI (+)	4.909	25710	28746	19141	22433	26315	5720	7110	26841	25862	18842	10820	14047	5585	4314	24592	30132	23871	23571	24411	23120	1077	1286	639
3.72_640.54				640.536	ESI (+)	3.721	39750	16079	17259	30807	10566	73355	15218	10572	10449	14159	8411	11205	15302	7412	13954	13398	8578	19266	18361	18615	9052	8370	8127
11.09_1012.93				1012.93	ESI (+)	11.093	26264	37625	21832	15657	20844	15511	12879	27424	37627	22939	18518	22804	28582	19235	2079	3645	1525	16141	22165	25479	188	193	185
9.56_880.72				880.718	ESI (+)	9.563	25988	31016	17410	18625	23845	10732	14790	23854	24702	22028	12397	14559	20434	15044	15015	22972	12786	18176	17743	17610		48	36
11.27_1050.94				1050.94	ESI (+)	11.272	20511	25196	23756	20955	20120	18838	20212	28650	32443	24560	24072	13633	32728	23178	2142	3261	2080	23365	23499	23605		131	55
12.08_946.93				946.933	ESI (+)	12.077	7890	10537	9599	9523	13032	31661	36891	14869	10753	24877	47848	7143	20272	55322	9705	15451	8861	10927	11333	15865	120
3.46_803.54				803.543	ESI (+)	3.464	26263	28872	16730	25611	35213	13286	17614	20290	23110	17374	21109	15173	17094	11320	8710	14694	8136	16498	16135	15629	1440	1334	1308
5.01_603.53				603.533	ESI (+)	5.008	33901	21465	7271	28546	43301	4366	5760	14134	17533	14888	6188	19950	8670	4229	15544	54196	10658	16265	14716	17566	75	53	129
10.87_1022.92				1022.92	ESI (+)	10.868	22803	27218	22538	19334	23639	17566	22137	27982	35325	24150	20496	13394	15366	22327	3032	4577	3964	23039	19748	19293	147	105	127
10.58_976.83				976.833	ESI (+)	10.583	20385	25814	22036	19789	22397	15121	24628	32605	30758	23037	18648	13319	31815	23095	1220	3722	1661	18145	19615	18626			70
10.86_864.80				864.8	ESI (+)	10.858	24196	28568	21436	19876	29809	16115	14329	28905	25560	22897	17472	17750	12783	14126	7003	11519	6547	21478	21161	18703	428	611	436
10.59_866.82				866.817	ESI (+)	10.591	15728	19555	17460	19413	19123	17684	15946	18627	20210	20777	18595	18660	24801	16559	18290	23815	15807	23059	23355	24348	3126	2709	2547
11.06_944.86				944.86	ESI (+)	11.059	21301	33954	21840	14670	14194	18344	10514	26080	33939	20849	19104	23483	27232	25961	4601	6670	4113	17137	21476	26417	211	180	291
11.51_985.90				985.898	ESI (+)	11.505	24616	27102	22283	17217	18931	16095	19883	33248	37491	23519	20377	11316	31131	20202	1229	1564	897	19673	19548	21021		165	61
5.96_532.44				532.438	ESI (+)	5.957	56109	13925	8963	42727	9498	79735	8338	8449	8936	8903	6704	8079	9144	6202	7826	9005	6223	17362	17922	18232	4925	4719	4366
11.58_939.86				939.861	ESI (+)	11.579	18812	26878	15572	16116	19767	16393	26959	28502	29843	21759	15906	14060	36679	27003	3633	4793	3068	19256	18663	20341	97	224	84
11.44_964.91				964.91	ESI (+)	11.438	15984	18870	18952	12935	16974	20106	15062	16555	17921	21540	18742	21252	26070	24297	19199	16204	17394	24401	22382	20268	142	108	268
11.43_1006.90				1006.9	ESI (+)	11.433	11943	20733	32338	19444	22947	32984	18985	24831	25276	16319	32083	8370	40431	14016	1004	1706	1031	34340	32581	34744	80
0.74_209.15				209.154	ESI (+)	0.745	2397	2764	2999	3147	3604	3685	3040	3416	3278	3926	2545	3038	4974	3692	117295	49707	80578	26690	24936	27339	2340	2322	2061
11.03_603.55				603.545	ESI (+)	11.028	16163	26341	24331	18666	25992	4376	17176	35060	36852	29110	16897	18523	30798	15850	1420	4285	1502	23769	24493	18345		110	127
7.16_782.61				782.609	ESI (+)	7.163	28243	31704	18489	21237	24762	14177	15100	26513	30194	22211	13205	11330	22774	12726	5836	9529	4142	17878	17569	16771	104	183	177
11.01_1004.89				1004.89	ESI (+)	11.005	13759	18462	24547	23725	15687	23159	23767	31383	35229	22445	20624	10720	32029	18093	1151	2811	2245	19147	19429	14548
11.33_1012.92				1012.92	ESI (+)	11.334	20920	19899	17871	20428	15272	19984	23682	24739	25291	22682	20880	12143	36892	26179	3477	4917	3039	20900	23351	23947	121	63	121
0.57_716.40				716.403	ESI (+)	0.574	9050	11986	6202	6709	16723	8780	12898	4869	5384	5450	6698	5060	9394	5049	32898	91282	58886	17347	17625	18435	80	150	67
12.02_996.93				996.928	ESI (+)	12.021	22277	29075	19925	17471	22886	11966	16674	28260	33229	23067	16914	14394	26763	17929	3867	5586	4014	18997	18717	18990	77	216	83
11.84_940.88				940.88	ESI (+)	11.843	18513	18988	15227	18062	13505	17380	29124	29743	32833	23765	16692	12938	43969	29713	906	687	422	20119	18943	20257	81	52
10.94_915.82				915.82	ESI (+)	10.944	20246	25109	18114	20676	15034	22139	19861	32973	31394	26076	22795	15543	19430	9861	2893	5392	3263	21304	25379	22887	111		54
5.37_889.58				889.577	ESI (+)	5.365	30631	30662	17246	17801	37719	7698	9286	25886	29644	21479	9678	19587	12882	9129	7039	11537	6470	17180	16708	17302		124
10.40_974.82				974.82	ESI (+)	10.398	20423	23844	19607	18170	21140	14797	28331	29831	32218	20421	14634	9361	32412	23774	1777	3298	1706	16212	17052	16584	86	67	29
11.22_946.87				946.874	ESI (+)	11.223	14409	14078	18758	19255	19998	18279	17784	30252	24647	22062	19274	18664	22043	22695	9510	12286	8619	22091	21552	21910	3450	3856	3624
1.28_352.31				352.306	ESI (+)	1.281	45608	10399	10860	40546	10244	87002	9225	7222	4870	9346	5345	6810	7817	4957	9658	11400	6185	15845	16671	16215	3396	3754	3782
6.40_824.66				824.659	ESI (+)	6.397	27461	45735	21134	15748	19952	5116	6043	36167	38747	27024	10575	4166	7345	4329	9178	17477	5859	17383	15328	17299		37
11.77_966.89				966.888	ESI (+)	11.771	17719	25059	18423	19281	23905	11797	16174	23889	27536	22070	15340	15492	23996	17501	8703	15017	6473	19767	20344	19292	89	57	38
5.96_616.53				616.531	ESI (+)	5.956	41020	14111	10011	41105	10150	71504	9600	8865	9769	10175	7388	9669	10590	8073	8813	9391	7915	20298	20410	20970	5989	6011	5445
10.32_898.80				898.795	ESI (+)	10.323	23445	34482	13089	8048	50364	5656	5506	34377	64880	17403	3770	23155	11797	8102	649	1585	606	11903	17718	12131		188
6.48_686.71				686.713	ESI (+)	6.481	22565	23730	17001	19985	22689	12991	13437	20122	19966	19127	14248	14631	12195	11799	15464	20640	14322	16400	15649	15968	4673	4843	4502
5.83_774.60				774.601	ESI (+)	5.833	38635	29938	12732	25989	27795	6488	5768	18202	18309	12040	7569	8965	7757	4898	15901	30373	14037	14120	14473	14422	76	77
12.06_964.93				964.934	ESI (+)	12.056	11551	21315	8889	19756	15112	9288	18099	26615	30940	14926	22283	13818	30731	10374	6786	20515	23697	38779	21133	13412	655	195	277
10.87_1036.93				1036.93	ESI (+)	10.867	20858	25567	20337	17656	22286	16569	20400	26817	32430	22408	18665	13789	13976	19793	2769	3493	2818	19671	17457	19291	48	93	157
10.68_916.83				916.832	ESI (+)	10.675	21036	26209	17748	13499	28467	11531	15410	26529	31285	21971	13902	22402	21826	17564	3529	5589	3290	18317	18702	18681	222	164	180
10.94_1011.93				1011.93	ESI (+)	10.94	5661	6816	22493	7068	5298	25381	34404	35568	39921	6973	19352	16879	46522	32230	3386	5239	2847	21971	22678	22186	168	81	103
11.62_939.85				939.853	ESI (+)	11.617	17326	23397	15572	14501	18497	14222	26959	27217	27455	20257	15906	12940	36679	27003	3165	3149	2232	18595	18663	20341	95	118	38
12.02_1111.04				1111.04	ESI (+)	12.024	20717	24334	19212	18118	19501	15900	17915	26893	33424	20279	21253	11557	30557	16969	2033	2633	1538	18876	18759	18782	93		84
11.84_591.58				591.582	ESI (+)	11.843	19776	32692	14975	14705	34426	7377	9766	24009	25828	24322	11190	22685	16856	12115	7866	12110	5846	17707	17891	18363	148	167	144
5.09_754.53				754.535	ESI (+)	5.088	37916	19700	8396	23181	19937	3381	3556	12385	9895	7686	5255	6331	3520	3300	30463	56378	24237	13381	14555	13138	371	104	387
5.82_657.58				657.582	ESI (+)	5.822	29566	29096	17051	21069	28285	11490	12486	23894	27395	18513	13848	14042	19400	11158	3312	8826	3796	15524	16113	15181	45
10.86_946.89				946.887	ESI (+)	10.864	19697	24139	20154	18957	24850	16713	16193	20594	22422	21531	17888	13571	4772	15993	9606	13708	9844	19391	17129	17972	1304	3736	2103
11.61_1041.97				1041.97	ESI (+)	11.608	20243	26794	17933	18036	15634	10766	19134	29234	30689	22310	19867	9179	35888	20879	2676	1307	1691	20339	20694	21840	52	40	94
10.92_1022.92				1022.92	ESI (+)	10.924	22803	13443	14643	12972	6737	21679	25682	27759	27059	17102	24705	16441	31492	22660	5051	5180	3892	19397	19996	20331	137		72
11.96_1109.02				1109.02	ESI (+)	11.957	21652	24315	19280	18645	16562	15103	16779	27535	33626	20708	23061	8715	31697	16466	1498	2030	1286	18432	18758	19035	62	90	115
10.88_915.83				915.832	ESI (+)	10.885	23814	26820	16770	13893	24611	12929	14328	25799	36395	20811	12557	11605	31457	14658	2621	4453	2994	16445	15387	12137	140	74	217
3.75_596.51				596.509	ESI (+)	3.755	35834	14103	14933	28931	9181	64793	12343	8779	8425	12103	7167	8740	12385	5951	11166	12134	6972	15444	16901	16620	6668	7031	6721
11.16_984.89				984.894	ESI (+)	11.162	18460	23125	18648	15078	17209	16527	20201	24943	29005	20696	16635	12708	30106	22300	2187	3410	2352	18220	18691	19319	77	65	63
11.54_1002.94				1002.94	ESI (+)	11.54	17635	15068	20356	17065	21650	17606	19281	24290	26083	21475	18247	12317	29077	20087	1733	5415	2763	18503	18831	20989	137	142	100
5.86_794.59				794.589	ESI (+)	5.864	45400	31568	14851	23794	25110	7257	5218	21410	16381	11703	9299	7081	5750	4711	9681	18520	7247	18546	17510	17639		140	100
8.48_751.76				751.764	ESI (+)	8.476	14909	18782	9860	14977	21592	14364	25022	14271	15895	15764	13248	12513	29697	20467	10923	18270	10049	15390	15643	15196		118	79
10.79_976.85				976.852	ESI (+)	10.789	7965	23614	28009	18130	20384	18889	16376	23570	30387	11691	20095	10561	44204	6542	2969	2366	2519	19019	17864	11215
11.34_998.91				998.91	ESI (+)	11.335	19074	16581	15157	18927	13981	17929	21987	21083	19149	20549	18984	10441	33248	26608	3697	4566	710	19358	22364	24889	97	94	126
8.04_650.65				650.645	ESI (+)	8.04	14174	20222	8732	13022	23367	19724	31312	17301	21578	16606	12999	14072	38123	22421	3485	4594	2658	15072	15377	14305	227	258	220
10.68_912.81				912.812	ESI (+)	10.684	17601	21025	16913	16122	18268	14363	19564	25297	28052	18735	14926	10630	28842	18855	3128	5581	3306	15914	16330	17710			57
11.26_1064.96				1064.96	ESI (+)	11.263	18730	21897	19739	17755	16050	15646	16549	24630	28383	20456	18944	11021	26418	18917	1104	2558	1785	19065	18351	19768	47	113	30
10.77_889.80				889.805	ESI (+)	10.774	17519	22580	18633	14275	21457	10517	12727	27735	27111	20763	14581	16169	23861	16031	3918	5749	5200	19836	19179	19780	164	107	156
10.66_886.79				886.791	ESI (+)	10.657	17000	20999	17771	15692	18116	15029	19558	24142	27133	17918	14867	10313	30318	18623	3482	5729	3427	16327	17001	17032	84		76
10.48_834.75				834.754	ESI (+)	10.485	21282	22245	21121	14787	23832	11536	10719	23089	26122	17822	12180	12437	18273	14182	7456	10665	6010	15279	15469	15685	1138	853	344
6.30_846.67				846.668	ESI (+)	6.301	16299	20773	15811	19055	20835	7722	11843	20940	21739	18326	11712	11847	11909	8806	16669	20269	14322	19426	19040	18922		71	143
1.63_590.43				590.426	ESI (+)	1.634	32101	13588	14478	23503	8498	61267	12418	8042	7101	11812	6586	14333	10471	5104	11654	13267	5833	14448	15409	15692	6379	5561	5946
1.62_634.45				634.451	ESI (+)	1.624	29946	14415	14946	23203	8716	58763	13569	8421	7068	11721	6997	15553	10578	5049	12899	12301	6452	14436	14924	15220	5962	6362	5985
5.03_754.53				754.535	ESI (+)	5.033	57250	19700	8396	23181	19937	3381	3556	12385	9895	7686	5255	8195	3520	3300	16841	32782	14074	11199	11508	12067	203	364	453
11.59_1028.96				1028.96	ESI (+)	11.59	21211	23687	19595	18652	13609	12103	18702	23527	31779	24100	20857	8771	29661	4078	2251	1371	1293	22687	15776	20087	46		84
11.21_1050.94				1050.94	ESI (+)	11.213	15837	19633	20127	14727	14862	17966	16707	22590	32443	19498	17292	13633	26293	20734	1615	3261	1353	19231	18639	16218	112	131	91
0.56_389.24				389.244	ESI (+)	0.556	5262	3207	3468	4902	4606	3304	5959	3224	1637	2958	5305	1413	2445	1379	51837	97114	56105	14869	16523	16077	640	1486	632
5.47_708.51				708.513	ESI (+)	5.47	43281	14800	14217	26688	18892	12835	25409	15761	18007	12679	20395	13776	11410	8359	1121	558	1714	14858	15368	15278	1715	1431	451
5.62_790.56				790.559	ESI (+)	5.621	34721	24069	12266	22011	22188	3683	5188	15859	11946	12834	7571	4565	4608	310	19122	35624	17300	13234	11819	10094	408	409	312
10.49_974.82				974.818	ESI (+)	10.488	17371	19890	14594	17058	17349	14361	26073	25612	25724	16368	15250	6914	30333	21778	1701	3387	1400	13658	14216	14243		54	24
5.96_602.52				602.515	ESI (+)	5.956	29307	11855	9876	34015	8776	64100	10318	8358	9766	10781	8247	9112	11561	8172	8413	7032	7491	19755	19959	19973	5340	5261	4547
11.90_1042.97				1042.97	ESI (+)	11.903	18077	23520	16273	15637	18790	12178	13275	26325	30354	21029	17209	12270	23779	16274	2188	3097	2098	16322	17202	16709	122	63	43
11.45_887.83				887.828	ESI (+)	11.45	13657	21231	12724	12314	24419	11316	16676	20189	23487	18464	12005	22811	26614	17601	5235	7992	4804	17007	17626	16589		33	57
10.79_864.80				864.8	ESI (+)	10.79	18551	22609	18916	12928	21818	11870	11092	24013	29282	19961	12863	14582	23068	10409	5221	5962	4815	15636	17902	13549			374
5.20_629.55				629.55	ESI (+)	5.196	21439	20676	10295	18005	34519	4897	5311	14334	16008	13585	8930	20022	7622	5331	15432	25699	14582	13572	14123	13759			118
10.85_956.87				956.868	ESI (+)	10.85	17577	24240	16089	13392	17906	15680	21278	23649	29757	19977	14506	11675	13463	21759	1440	2793	1686	16982	17497	17587
10.59_880.82				880.816	ESI (+)	10.593	15624	18762	15803	19578	12209	10737	15198	18752	15515	19990	16967	10822	23890	14572	6222	19718	10046	22747	22658	25374	387	946	508
5.96_515.41				515.412	ESI (+)	5.958	44756	11007	7472	34373	7734	62879	7424	7017	6598	7945	5554	6897	7740	5796	6318	7635	6208	14387	15415	15501	4774	4085	4060
12.01_1045.99				1045.99	ESI (+)	12.006	17314	21392	15301	17521	18094	12083	14261	21124	24866	19123	18092	11623	25183	14541	3988	5440	3569	18686	18536	18415	47	137	407
11.45_986.91				986.911	ESI (+)	11.45	16279	21983	18069	11751	19089	12125	14838	22793	27894	19102	14429	15441	24356	17538	2096	3517	2469	16711	16813	16683	135	243	140
1.61_678.48				678.477	ESI (+)	1.613	26991	13611	14392	21010	8744	53524	12958	7727	7075	11571	6275	17585	10221	4739	11785	11060	6396	13982	14418	14512	6643	6428	5629
5.83_629.63				629.63	ESI (+)	5.829	12914	16057	15977	15912	16191	12500	13656	16388	16319	16286	14420	15693	13044	11040	15201	14993	15793	17154	17080	16443	2069	2285	1850
11.79_1081.00				1081	ESI (+)	11.788	16593	20575	17436	15488	15806	14435	13634	23647	27925	18442	18636	9716	28027	16656	529	1502	975	18407	16925	16309	44	177	145
11.35_1032.90				1032.9	ESI (+)	11.35	18135	19880	16227	17790	9383	15372	17519	23751	28011	14454	20280	7082	28861	17203	1162	1415	950	15904	15348	15748			95
11.92_990.93				990.933	ESI (+)	11.917	15061	20813	15841	15874	16602	12968	14452	22271	24429	19267	15155	12118	24778	15585	3229	4599	3584	19370	20263	19167	112	289	88
10.55_369.35				369.352	ESI (+)	10.55	16823	17312	11881	15704	24572	21919	23858	7717	6543	9152	9777	9010	8284	7272	13224	24982	14789	14965	14528	14161	635	552	499
4.94_909.55				909.546	ESI (+)	4.937	13718	15529	12569	16436	15627	10191	13046	14842	13818	15046	12256	10552	19585	11696	16399	21942	16621	14880	16895	15949	94	123	100
0.81_585.34				585.34	ESI (+)	0.808	25514	14553	14606	25203	18066	13754	24692	15741	17656	16271	19344	14923	13597	12361	342	514	427	15297	14788	14654	279	395	146
11.96_1123.04				1123.04	ESI (+)	11.962	18471	20531	17039	16797	13873	13036	14346	24376	27672	17957	19890	7611	26246	13836	1116	1748	1310	16120	16741	16205	114	74
11.41_986.92				986.924	ESI (+)	11.41	14154	21764	18524	11942	20526	10349	13875	26183	29036	21901	14324	15441	20766	14211	790	1548	633	12406	17351	16924	240	251	212
8.48_737.75				737.749	ESI (+)	8.476	13811	17088	8744	13344	20129	13308	22714	12931	14575	13275	11449	10428	26573	18352	9793	16637	8610	13040	13785	13316	108
12.03_1125.05				1125.05	ESI (+)	12.031	17049	20596	16074	16076	16288	14358	14740	20686	27119	16702	18002	9320	27565	15304	1562	1709	1462	16224	15210	15608		213	129
11.03_1004.86				1004.86	ESI (+)	11.033	11815	5818	19253	18601	6131	23159	12908	19292	24436	14434	23602	9283	36342	27103	2348	3187	1423	14062	17405	21675
1.64_546.40				546.4	ESI (+)	1.644	30723	12071	12639	22254	6817	57470	11280	7104	6129	10482	6114	11335	9527	4790	10585	11612	5026	13689	14183	14182	5718	5177	5422
10.26_922.79				922.788	ESI (+)	10.258	17904	21692	13852	13961	19851	11562	17207	23463	26604	14537	11871	10056	23239	15371	2711	4663	2585	12998	13370	12706
5.90_748.59				748.586	ESI (+)	5.896	35436	23827	10942	27837	16242	5023	5770	15558	11768	8407	7955	4180	7915	3876	12827	23744	10308	12072	11487	11698		63	61
5.15_601.60				601.599	ESI (+)	5.154	18030	19629	14640	18759	19966	8498	8366	16206	15007	13062	10198	11377	7069	6168	17555	15943	17165	14707	15834	14594	2361	1694	2210
5.94_822.64				822.635	ESI (+)	5.944	23147	20905	13249	18734	19646	2770	3643	16955	15339	14126	5794	7098	4608	2262	16804	33669	14561	12318	11897	12359		65
12.13_948.93				948.932	ESI (+)	12.132	15599	21043	13615	15429	20298	8609	12049	20763	22140	20802	13157	13726	18441	14211	3963	7681	4533	17761	17882	17540	87	291	134
12.09_1113.06				1113.06	ESI (+)	12.092	16502	19023	17541	18179	11283	12306	14780	19038	23150	17202	18863	10527	25095	16247	2320	3892	1176	18237	15652	17740		129	39
10.87_998.91				998.906	ESI (+)	10.867	10252	23041	18093	10522	17610	14159	17812	18795	29138	19415	14926	12426	11927	19119	1911	3372	1612	17759	16590	17302	99	199	82
10.60_864.80				864.801	ESI (+)	10.597	16802	20831	14488	12722	21330	9162	11346	19218	22841	19378	12292	15883	15922	12758	4746	7191	3750	14053	14924	15262	469	389	284
10.94_1010.92				1010.92	ESI (+)	10.939	12443	17140	7866	13694	10613	18026	19046	22141	19402	11926	18473	7306	8653	37502	6937	5047	5735	9855	13202	13867	134	109	52
10.58_977.84				977.837	ESI (+)	10.583	14908	17744	17022	14706	17347	10906	17678	23434	22073	16789	13411	11756	21957	15739	1896	3266	2640	13575	14365	13554			65
12.01_994.90				994.903	ESI (+)	12.012	19030	15865	8461	12004	16564	11047	19181	14362	27040	22129	13532	6211	30251	15580	3180	4435	3178	20953	18983	14948		86	77
5.71_844.65				844.653	ESI (+)	5.714	12269	16693	15201	13824	17546	7491	7614	18599	22657	17731	12075	16965	8688	7991	12943	13202	12288	17131	17086	16367	29	57	57
10.92_1036.95				1036.95	ESI (+)	10.918	11724	12584	13696	15308	15639	14010	20967	25447	26619	17849	19910	13710	9751	14189	2372	2712	1035	8479	16721	13887	78	129	202
12.00_1112.04				1112.04	ESI (+)	12.001	16549	17553	15700	14163	15558	12898	14634	20869	24940	15884	17984	9123	23165	14669	1642	2051	1709	15694	14749	14588	54	96	59
11.05_910.82				910.82	ESI (+)	11.054	4057	22300	14551	12214	13427	8701	7021	15191	21842	16497	11437	16450	14602	11083	13766	22466	10971	11678	15716	17850	71	82	124
4.97_766.57				766.572	ESI (+)	4.967	18056	14762	7765	9982	12174	1765	2250	7490	8579	6390	3652	3606	3880	1354	32798	57436	28463	15000	14240	14282	31	100	173
4.91_1412.07				1412.07	ESI (+)	4.914	53573	28921	5958	17699	13769	1028	1354	14978	8973	4966	2474	2174	899	541	14348	30015	9608	7806	8023	7831		26
10.77_1002.85				1002.85	ESI (+)	10.768	14660	17861	15390	16438	13591	13040	19851	22811	17845	15521	15314	6915	25626	17689	1278	2290	1542	13925	14171	13731	73		86
1.52_324.36				324.362	ESI (+)	1.524	23686	32517	11467	5350	6272	12146	21473	26284	39236	9145	4778	3254	9911	25489	828	1350	854	13432	13653	13413	36		38
11.73_974.91				974.91	ESI (+)	11.728	15740	21305	15022	12765	17151	10494	12882	21093	24725	18927	13843	11088	18719	14741	2188	3132	1840	14506	14388	15594	139	172	118
4.82_627.53				627.532	ESI (+)	4.818	19527	20735	12229	14188	30534	4906	5920	14969	17939	13689	6516	17537	7017	5716	9668	15339	9228	12601	12105	12500	112	109	55
5.15_1108.07				1108.07	ESI (+)	5.15	20315	17439	13932	15486	15613	11014	12252	13294	11343	12102	11249	11389	6365	6704	14527	14129	15132	11847	12181	12333	3433	3355	3323
10.07_844.74				844.741	ESI (+)	10.075	19144	19666	13695	13974	17550	11516	13285	23777	22559	14682	9999	11993	18318	11625	2514	4415	2533	11113	11885	14030	96	87	100
4.93_765.55				765.555	ESI (+)	4.935	13146	28757	12871	2114	34436	3741	5512	27278	32760	22506	6681	22315	8079	6330	2183	2098	1963	14893	16104	15344	556	508	562
0.58_430.27				430.269	ESI (+)	0.579	6715	6399	5232	1743	11898	1476	1794	4574	6101	6416	2904	2636	932	1730	45863	66041	43939	16198	15162	14811		398
11.36_887.83				887.825	ESI (+)	11.357	11933	17800	11012	11271	24761	6994	7920	14703	17764	15067	9930	20607	11646	11281	9900	16430	9588	14132	13633	13126	47	92
10.33_957.87				957.867	ESI (+)	10.33	15465	19558	12441	10858	24439	9039	10115	19333	22927	16130	9900	21833	14729	12300	3188	5252	3475	14244	14095	15206	143	125	89
3.79_552.48				552.483	ESI (+)	3.79	30100	10768	12219	24787	6736	51269	9079	7003	6034	8956	5609	6944	9773	4861	8830	8796	5526	12617	12873	13035	4979	4777	4750
11.46_939.86				939.858	ESI (+)	11.455	12905	18391	13469	12052	19562	6983	9530	17731	18621	17436	9608	13579	14448	10193	9166	15368	8455	14435	14214	14292		64	44
12.11_1095.01				1095.01	ESI (+)	12.106	12941	15166	15940	18675	12896	15127	12838	19086	22869	13170	22090	7443	27091	13020	1613	1453	959	14688	15130	15944	116	90	78
0.56_364.22				364.223	ESI (+)	0.562	6126	5434	4595	441	7465	1063	543	3144	2668	4121	833	744	757	817	54115	74772	43159	15347	15441	15863	1274	553	567
4.59_632.53				632.528	ESI (+)	4.587	29231	14078	10998	19825	9845	30538	9939	11406	10016	9742	7995	7596	9528	7920	8623	10707	8094	12783	12431	12948	4740	4587	4449
6.44_840.65				840.645	ESI (+)	6.437	26475	27406	11889	13689	29017	3944	3547	19920	20203	13635	6915	12301	5340	4855	5580	9622	4378	10887	11229	10909	69	145	39
5.34_793.58				793.581	ESI (+)	5.338	24094	17746	15362	17984	12104	5609	7221	18143	14248	11561	4693	4418	7535	4898	14422	24362	11850	9170	8164	9889	162	78
5.37_911.56				911.56	ESI (+)	5.366	15860	19427	13869	12199	23577	7345	8116	19081	21627	17870	9015	16300	11041	8908	6104	8307	5742	13621	14335	13737		52	45
10.46_877.73				877.725	ESI (+)	10.46	16303	19607	13373	9931	15393	11359	14484	21453	25692	14952	11016	11102	21012	17009	1503	3041	1815	13416	12479	13951	208	51	69
12.19_1099.03				1099.03	ESI (+)	12.19	15325	17369	15013	17349	15975	10477	10380	18723	23315	15000	20720	8278	22118	10274	1810	2889	1611	16634	16295	16095	81	188	92
11.12_1004.88				1004.88	ESI (+)	11.115	10921	17357	17393	15120	8022	11372	23939	14537	28505	11749	19921	8330	22799	15051	975	1841	891	9589	15642	21794	64
10.72_956.85				956.854	ESI (+)	10.719	14487	19331	13532	10932	18186	10604	9383	20454	24393	15141	11904	13052	20268	15896	2727	4412	2674	14582	13891	14692	296	131	32
11.30_988.91				988.911	ESI (+)	11.299	10935	20006	13045	14716	13002	12457	14366	17535	17119	14978	12608	9282	21222	15667	7971	7810	2549	16822	15471	14465	207	278	244
11.40_922.88				922.881	ESI (+)	11.402	3882	6198	7312	9845	6532	10897	6071	11434	10603	9233	12073	13878	14394	10019	24235	35583	27968	21016	17913	22062
5.78_795.60				795.598	ESI (+)	5.78	26585	22707	14218	22069	20947	5666	5673	13226	11086	9924	8388	5519	8350	4813	8236	18060	6020	13077	12464	12869			161
11.03_917.83				917.827	ESI (+)	11.032	17880	11653	14985	10419	15528	15507	7792	15563	23299	12785	13147	15177	17803	19762	4244	5428	3150	11665	13123	18988	238	157	155
10.61_549.49				549.491	ESI (+)	10.613	15484	20027	13426	10393	20465	7979	9904	19922	23128	18559	9716	16597	16037	11565	2474	4560	2638	12380	13916	13129	62	93	99
10.52_1020.89				1020.89	ESI (+)	10.524	11796	14801	15094	13868	14855	11803	15129	18834	19534	15809	13648	10979	20988	16335	3188	4528	3314	13585	14696	14109	54	87	44
11.44_911.81				911.813	ESI (+)	11.438	9197	17824	10968	18700	16326	11070	14811	20170	21335	19555	12368	7556	23674	19705	590	2462	528	13054	15099	17273	47	93	104
6.60_798.63				798.634	ESI (+)	6.597	21238	23520	10790	11302	23069	3952	4591	17423	18789	15793	5726	10539	7027	3933	10147	16878	9154	10536	11329	10884	69
5.72_1574.20				1574.2	ESI (+)	5.725	31094	24734	8458	18735	26870	433	1127	15479	15754	8038	1807	7832	312	699	12933	24931	6360	9616	7914	9686		49
10.47_861.77				861.773	ESI (+)	10.472	16859	19753	12720	11017	22237	8397	8909	19790	24141	14486	9342	11513	15633	9557	4044	6903	4029	11331	11443	11748	112	243	118
10.13_838.79				838.785	ESI (+)	10.135	13087	17373	13788	13299	15711	10052	10456	16218	17707	17718	11976	13684	16536	12070	6794	8194	5011	15969	15758	15029	1845	1848	1331
3.20_788.61				788.609	ESI (+)	3.199	20900	12471	14031	17016	7565	37924	11752	8112	8442	11927	7636	8059	10121	5169	11254	10825	7033	12509	12893	12885	7826	7354	7328
1.60_722.50				722.503	ESI (+)	1.605	21300	10444	11809	18240	7766	45287	10575	6827	5913	9734	5359	16496	9510	3855	10813	9815	5581	12173	11795	12490	5407	5478	4913
1.28_335.28				335.279	ESI (+)	1.281	32070	7336	7675	28409	6749	61589	6968	4782	3420	7075	4057	4999	5409	3511	7060	7839	4272	11508	11575	11561	2946	2284	2456
11.39_1032.91				1032.91	ESI (+)	11.393	12567	13791	15714	14829	11294	13447	14586	20319	25052	15109	17687	5557	22420	16455	1104	1617	1080	13320	15348	15179	46	151	116
7.36_782.58				782.584	ESI (+)	7.364	12651	11924	14102	18037	18117	13026	21009	15324	18689	15441	20504	14543	11853	10910	397	316	288	11652	11670	11641	176	118	98
11.09_948.93				948.93	ESI (+)	11.09	18369	10868	10531	15186	19271	8896	9258	12271	11637	18660	15087	9222	15076	18988	3945	10118	8671	18586	25672	9932
1.50_504.31				504.311	ESI (+)	1.497	17116	19510	11127	15130	16980	5726	8255	20974	22059	13261	11051	15089	9501	11871	5447	5549	6243	11884	11553	12647
10.54_1000.83				1000.83	ESI (+)	10.545	13346	15325	14079	13532	11524	12604	21153	20660	21138	13008	12465	5108	26394	18105	965	1315	708	11966	12188	12401		74	94
11.06_914.82				914.817	ESI (+)	11.062	12076	17841	14609	14313	6848	12277	9947	13961	19546	12356	16661	9360	27244	21183	3545	7297	2695	12126	14637	18179	107	219	44
11.06_1005.87				1005.87	ESI (+)	11.064	12774	17247	14809	15048	6427	17359	10196	15775	19517	11651	18251	7909	27188	20820	1505	2949	1956	10796	13620	17250	93	95
5.56_792.60				792.602	ESI (+)	5.559	17603	19147	12412	19061	15934	5972	8209	15788	15076	11167	8916	6595	7926	4460	12469	17023	10722	14795	14241	14255		168	97
12.14_1097.02				1097.02	ESI (+)	12.143	14924	18192	12968	16712	14638	12040	10321	18586	21974	14377	19387	7661	22031	11034	703	1040	271	14309	15035	13752	197	170	127
10.62_891.82				891.818	ESI (+)	10.617	14211	18682	12672	10361	19206	7817	9756	18958	20366	17273	10255	16388	15499	12381	3342	5155	3355	13881	13681	12768	134	325	200
5.58_757.56				757.561	ESI (+)	5.585	27825	21549	10319	21308	15429	3825	4492	15412	12337	8674	4141	4790	4963	3159	11624	21677	9865	10952	11920	11881	132	74	84
10.87_957.84				957.836	ESI (+)	10.871	16061	20750	14711	11536	16131	9916	12886	20569	26100	17177	12176	8182	11550	10431	1478	2757	1270	12817	15405	15523	146		241
11.79_1095.01				1095.01	ESI (+)	11.786	15194	17071	14562	12094	13111	12015	12959	19433	24189	15109	15443	8155	22706	13678	418	532	627	14943	13886	13985	142	262	97
6.20_798.63				798.635	ESI (+)	6.2	21603	28211	13261	10342	31120	1403	2543	19408	20829	15983	5492	12938	3829	978	5073	9104	4486	10336	11398	11027			88
12.20_1073.03				1073.03	ESI (+)	12.195	12188	15630	11921	16318	13188	11660	11529	17351	20008	14583	16213	8202	22314	12621	2702	5344	3897	20897	20604	20704	109	169	115
11.85_941.88				941.882	ESI (+)	11.85	12597	10635	10672	10029	9876	12078	19973	20889	22380	14585	12021	8492	30400	21820	796	1833	796	13725	13551	13906		22	18
4.32_624.42				624.418	ESI (+)	4.318	34818	10336	10379	21070	16542	9339	20119	13465	12929	10290	16182	9958	8693	5901	372	574	773	11699	11522	11522	297	425	312
4.92_729.57				729.568	ESI (+)	4.919	34450	19215	10034	18163	10328	1083	1781	11067	21379	4265	4984	1949	4038	7494	11115	23453	13696	7656	10047	8866	90	153	125
11.75_989.91				989.906	ESI (+)	11.748	15255	24280	17719	11279	15192	11338	10015	20715	23548	13806	10816	10393	6024	15195	925	2246	1411	14395	18216	17132		168	117
4.39_704.52				704.521	ESI (+)	4.39	22858	19094	8901	13159	20558	2838	2748	12891	12535	10034	5698	10375	3252	4616	14246	23898	12442	10957	12021	10656		274	422
5.54_1264.89				1264.89	ESI (+)	5.545	4763	10621	15078	9699	11604	12023	13649	14669	14689	15518	14220	14291	13596	10346	11699	10160	14601	14705	13498	14131	1934	1477	1956
3.21_744.58				744.584	ESI (+)	3.214	22588	11429	13481	16570	7274	36973	11301	7125	7591	10765	7003	6547	10545	4622	10424	11016	5856	11619	12188	12010	7065	7323	6896
9.75_862.78				862.783	ESI (+)	9.746	17113	21005	12848	8422	25010	4969	6490	20867	23955	17384	8017	19161	9620	7224	2023	2527	1791	13323	12432	12296	111	151	32
11.88_1062.95				1062.95	ESI (+)	11.878	13023	13818	13585	15283	10765	12185	12111	18920	18754	13980	18702	6578	26604	12993	1614	2307	1572	13260	13618	12862	64
10.36_992.87				992.866	ESI (+)	10.358	9815	12330	11453	15168	12292	12622	16510	16257	15219	14434	13894	8215	22699	17850	3712	5899	3610	13138	13403	12742	114	87	82
4.95_338.34				338.341	ESI (+)	4.946	7454	11507	11924	9738	11554	13280	13391	13068	13857	14515	13150	11975	21100	14778	10007	9499	10284	13441	14166	13077	3129	2599	2850
0.59_190.13				190.125	ESI (+)	0.588	32382	5342	9318	12076	2798	43058	12010	11467	4898	8389	10418	6917	13457	5383	6160	8721	5634	13955	14671	14957	5341	4872	4908
11.07_856.74				856.741	ESI (+)	11.075	8434	12736	12811	12628	5157	5416	6939	9068	12046	9975	16544	17582	16600	19394	7292	21237	15083	11457	14912	20248	276	286	210
11.66_986.92				986.916	ESI (+)	11.662	10296	21669	8721	13288	18665	8176	10191	27311	21603	21216	6700	19068	12086	7720	502	1376	1167	10134	15739	13382		80	38
11.59_886.83				886.827	ESI (+)	11.593	12295	18237	8683	10328	14146	12353	15299	16799	20038	15480	13434	9238	26332	16013	1465	2123	596	12245	12945	14083			142
5.67_1570.18				1570.18	ESI (+)	5.674	28480	20989	9662	19354	20040	2848	3866	11522	4873	7103	4914	3088	1514	1624	13472	26140	11716	10901	11214	10632	93	37	60
1.65_502.37				502.373	ESI (+)	1.652	25533	9878	9468	19254	5517	49089	8981	5878	4870	8494	5341	8427	8100	4104	8797	9066	4380	11847	11777	12283	4383	4209	4247
2.45_342.37				342.373	ESI (+)	2.454	399	318	88	76	333	384	190607	145	41	256	84	122	257	142	55	171	153	11361	11245	11822	294	426	348
6.52_772.59				772.593	ESI (+)	6.517	21362	22910	14545	11466	24965	4318	3244	19061	23487	15626	5798	14393	3823	4715	3209	3437	3623	11274	12463	12087	120		231
5.59_768.59				768.589	ESI (+)	5.59	16315	18066	9523	14876	19544	3675	5714	12330	12928	10895	6026	7337	7209	3855	13548	22863	11439	10454	11419	11523
10.57_927.81				927.813	ESI (+)	10.566	13460	16123	12187	11566	15287	9563	15362	18936	20338	14002	9650	7835	19430	14727	2126	3414	1920	12171	10796	11695		132	151
1.58_530.32				530.323	ESI (+)	1.584	20160	15824	11312	19320	14169	3965	5225	15951	12732	8699	10404	9237	6193	5562	9391	11861	12993	10751	11668	11749	285	228	186
11.97_946.91				946.91	ESI (+)	11.972	14178	20459	12073	9939	22793	4354	6677	17940	21084	16227	9344	15356	13249	9425	1960	4515	1360	12960	12709	12594	178	130	171
3.23_700.56				700.556	ESI (+)	3.231	22276	10394	12123	16876	6717	37876	9741	6870	6395	9585	6154	6802	9964	4781	9296	9773	5464	11964	10315	11179	6269	5931	5932
5.96_537.39				537.394	ESI (+)	5.956	27083	7872	6064	24459	6296	55506	5992	5552	5804	6283	4589	5916	7013	4549	4846	5464	4649	12256	11764	12705	3900	3673	3496
4.99_1464.10				1464.1	ESI (+)	4.987	38887	23184	4601	11949	24361	548	364	9182	9395	5038	1215	3915	413	206	11362	30573	6519	5442	5346	5190		71
0.62_774.44				774.444	ESI (+)	0.616	6011	7763	3923	4401	10549	6415	8732	2322	2302	3886	4490	3447	5742	3198	21340	57753	36968	11173	12028	10764	247	116	241
11.46_834.79				834.794	ESI (+)	11.457	10978	16914	10850	9296	18702	9833	13728	15943	18167	15252	9989	12735	20262	14920	1522	2788	1244	13214	12972	13066	25	136	114
0.94_270.32				270.315	ESI (+)	0.943	28172	23967	11463	6147	8919	2957	3734	30841	32194	11980	3611	2623	1264	1450	5793	10379	6228	10388	11801	11398	455	492	504
12.10_998.95				998.952	ESI (+)	12.097	12014	12355	13633	12169	11994	12213	14101	16053	17939	14265	13199	7233	21171	14489	2656	3585	2752	13189	11575	13599	153	139	83
11.16_970.89				970.886	ESI (+)	11.16	13247	16521	12224	10295	12467	10341	13817	17311	21656	14267	11275	9158	20407	15280	1447	1438	1005	12418	8871	13076	186	54	123
5.79_820.64				820.635	ESI (+)	5.794	23850	25159	10302	14825	23923	1565	5463	19535	19635	12851	6004	9072	6164	4823	3409	3034	2255	11278	11319	11150			107
4.62_730.54				730.537	ESI (+)	4.615	17873	11363	8758	17425	12630	2861	1775	8140	7537	5690	3904	4906	1781	3018	20088	35905	19406	9942	10579	10567	243	83	220
11.23_1001.93				1001.93	ESI (+)	11.235	12027	14743	13362	11032	13698	10729	11139	16334	18426	15031	11456	10052	17098	12929	3000	3960	2718	14152	13205	13394	127	81	161
10.28_899.78				899.782	ESI (+)	10.276	17248	18150	8772	8062	26513	4930	7700	18061	26339	11530	5746	19366	12595	5893	871	2087	855	10400	11429	9691	54	214	162
11.56_537.54				537.535	ESI (+)	11.559	11498	19742	8451	9273	26424	3438	3590	10758	13042	14741	6437	19427	6058	4444	9502	15657	7879	11449	11178	12131	73		87
12.05_1126.06				1126.06	ESI (+)	12.051	13679	16706	12464	11249	12672	10787	12268	17463	21717	13588	9023	7982	21297	13353	874	1694	726	13894	11881	11414	47	122	90
12.10_1019.97				1019.97	ESI (+)	12.1	10475	9721	12123	15948	10783	12239	11845	14302	15664	13802	14530	7544	22587	12449	3027	5742	3814	15697	14142	15714	70		155
11.19_1010.91				1010.91	ESI (+)	11.188	12598	15523	12571	10485	10552	10454	13567	17863	21409	13860	11345	7452	20351	15375	978	1718	994	12667	12358	12879			95
9.67_836.77				836.771	ESI (+)	9.667	17615	19872	12331	8201	18975	6253	6248	19127	23896	16021	7848	13756	8271	6975	1914	2476	1274	11869	11621	10894	153	244	48
10.73_1003.85				1003.85	ESI (+)	10.73	12292	13278	12928	11710	10851	9838	15795	18626	18714	12435	12180	5379	22597	14499	1289	1934	1140	10914	11918	11253	46		66
10.87_918.86				918.862	ESI (+)	10.872	14167	17157	14317	13804	16423	14964	12858	10979	7773	10755	12102	7785	3429	5973	9215	9894	2951	8843	11753	13749	1602	918	1404
10.87_1023.92				1023.92	ESI (+)	10.867	7546	14808	13966	7625	13422	10537	14437	12178	25192	17869	13138	9619	11197	15998	1905	3788	1113	12188	11761	12788	58	271
12.13_1000.96				1000.96	ESI (+)	12.126	12795	19482	12343	9130	16166	6355	8127	18764	21681	15558	9806	10195	14353	9912	2175	3403	1934	11887	11185	11453		239	176
4.95_913.58				913.579	ESI (+)	4.954	11663	12150	11529	14429	14179	6806	7543	12546	11899	11246	9709	9087	10108	7034	11051	14310	10800	11749	12893	12352	45	46
5.54_1236.85				1236.85	ESI (+)	5.537	4617	10763	12356	8986	11559	10881	11432	12735	13233	12881	13282	12834	12621	10362	10601	8960	12448	12901	12245	13058	1220	793	355
5.33_768.58				768.577	ESI (+)	5.332	16150	21083	11048	17893	12924	3787	4874	18086	9049	7885	4880	4810	4625	3804	10976	17325	11716	22410	15524	7705	1519	1117	1243
11.15_910.83				910.826	ESI (+)	11.148	9612	14131	9570	9272	15819	6726	11161	14293	15693	14402	9733	11489	14124	10726	7253	10133	5847	11919	12655	11920	212		109
11.68_996.90				996.9	ESI (+)	11.679	14122	16010	12799	12060	11489	9704	10288	18059	21037	13370	12710	6513	19762	10682	914	956	970	11416	11784	11242	125	93	80
3.25_656.53				656.529	ESI (+)	3.248	21500	9937	11284	16502	6605	35514	9025	6347	5842	8210	5738	7098	8923	4338	8434	9280	5442	10340	9814	10785	6106	5624	4855
0.63_571.32				571.324	ESI (+)	0.629	14486	9727	9598	20948	16376	9187	18628	13669	12235	10535	18389	9607	7810	6824	1613	3611	1313	11141	11738	10968	499	489	227
11.94_890.85				890.851	ESI (+)	11.943	10219	16406	9457	9132	15481	9191	14345	15869	16751	14653	9414	9740	19678	14991	2053	3072	1642	11534	11488	11175	68	148	139
5.75_796.62				796.62	ESI (+)	5.748	17599	17291	7381	13164	19646	1375	2771	12412	12584	9738	4395	7548	2828	1174	13912	23715	11360	9525	9788	9980	49	58	78
3.83_508.46				508.455	ESI (+)	3.829	23500	7845	9377	19074	6832	40048	7320	6304	5544	7517	5559	7140	8659	5252	6675	7603	4578	10811	10883	10840	2194	2072	3365
10.57_887.79				887.787	ESI (+)	10.574	13893	17178	10747	10322	15700	8721	9170	17793	20992	13133	9141	8575	15157	9626	2590	4368	1780	10898	10566	10847	103		72
10.33_369.35				369.351	ESI (+)	10.334	15131	16750	8777	13836	20973	19452	21740	5704	4766	6684	7171	6843	5787	5343	4144	10218	6000	10811	10287	10586	229	149	160
5.47_605.55				605.551	ESI (+)	5.471	16283	13637	6535	8021	23691	4444	5159	9610	10462	9580	5618	14382	7139	4813	12443	19232	9734	9971	10269	9846	94	34
10.68_913.80				913.803	ESI (+)	10.683	12217	14449	11785	11007	12073	9572	12855	16441	19260	12109	10203	7364	19595	12524	1794	3886	2099	11219	11551	11114	70	87
1.59_454.37				454.374	ESI (+)	1.595	12438	4059	6474	25369	23100	26278	13769	2641	1809	3096	9889	6137	3459	2565	4435	18651	12121	10052	10367	10514	1164	1106	1182
11.75_1056.98				1056.98	ESI (+)	11.746	10735	12503	13876	10742	12438	11216	12402	15179	18466	13812	14015	9679	18998	11846	1143	1556	1069	14312	14291	13398	68		68
6.26_1550.21				1550.21	ESI (+)	6.264	39623	22775	6701	23399	11230	1462	2843	14823	11312	5624	3119	1538	1472	707	5529	13985	3659	6543	7253	5553		31	56
10.38_1018.88				1018.88	ESI (+)	10.376	9694	12288	11331	10236	12261	10169	14702	16111	15667	13652	11000	7957	21339	16662	2179	3384	1387	11438	12122	12169		105	52
10.44_918.85				918.847	ESI (+)	10.442	11524	13809	11883	10152	14355	9631	8881	14454	16094	12500	10650	10616	15813	11062	4439	6145	4289	11747	11226	11609	524	455	259
1.59_498.40				498.399	ESI (+)	1.587	11405	4087	6477	26237	23309	22801	13183	2956	1432	3042	11676	6523	3167	3109	4814	18797	12306	9964	10688	10568	1252	854	980
7.07_826.67				826.667	ESI (+)	7.069	17441	18364	10082	11620	15144	3165	3593	14910	15807	14272	6416	7180	6137	2517	9438	14331	8698	10004	9939	9490	72	101
5.03_809.60				809.601	ESI (+)	5.031	22004	15979	6183	14793	7870	7320	12529	6262	12335	8066	7765	7787	7161	5985	10425	13587	10212	11511	7057	7259	2381	2545	2459
11.20_1064.95				1064.95	ESI (+)	11.204	4790	10492	9390	14637	14434	12475	13696	9756	18499	19750	12951	9548	16496	18917	849	2308	978	13872	12884	8957	47	72	142
11.40_577.53				577.529	ESI (+)	11.403	10967	14108	11491	11375	13116	9985	11725	15430	15265	13929	10954	9598	17065	13810	2049	3982	1621	11889	12648	12827		63	70
10.93_980.86				980.864	ESI (+)	10.934	17240	11072	11629	3680	10232	9300	19149	11754	24710	13482	9234	3304	23772	15481	1363	1103	1793	10932	14153	9949
7.34_802.67				802.666	ESI (+)	7.345	14873	15568	9508	7804	19601	2205	2457	13492	13446	15709	4471	10384	3634	2229	12169	18417	11440	9889	10077	10119	44	75
11.61_1078.98				1078.98	ESI (+)	11.607	12619	13568	13150	12368	7876	10362	11834	17021	19444	13148	14089	5959	21338	11700	780	1091	608	12513	12027	11933	105		136
10.87_982.88				982.882	ESI (+)	10.867	12385	16319	11465	9442	12981	10860	13506	17992	21456	13683	10073	7954	8518	13769	761	1902	962	12135	11431	12130
10.59_860.77				860.766	ESI (+)	10.586	13988	14930	12151	12696	12681	10326	9037	16045	10994	12717	10284	6844	17247	10021	3608	5819	3285	11472	11732	12788	141	118	123
9.85_818.73				818.726	ESI (+)	9.851	16408	20201	10241	7540	21273	5032	4766	18534	22047	13301	6127	16209	7729	5627	1861	2977	1611	9838	10029	9849	199	77	73
5.26_716.54				716.541	ESI (+)	5.256	26659	17798	7583	11297	18508	1849	2700	7155	10499	8734	5162	8826	2201	3606	10568	19106	8909	8860	10152	10089	390	321	153
10.94_972.92				972.924	ESI (+)	10.941	20094	8960	10420	8538	11865	9424	9276	12108	16200	22006	8336	9936	12907	12592	2902	3385	2796	11408	11411	7265	89	8
2.73_719.42				719.423	ESI (+)	2.725	20608	10732	14110	12383	15369	13024	15662	12094	9430	9474	15425	10884	9348	9089	96	56	170	10160	10163	10898	239	153	202
5.58_1236.85				1236.85	ESI (+)	5.581	4617	10763	12356	8986	11559	10881	9233	12735	11286	12881	11915	12834	8492	10362	10601	8960	12448	12901	12245	13058	1220	475	220
10.97_984.89				984.886	ESI (+)	10.974	10012	12806	8964	12285	8539	10483	11768	17459	16323	13551	11890	7617	19960	9061	4213	5365	2786	11642	12720	11657	67	104	191
10.33_974.81				974.813	ESI (+)	10.333	11041	13170	11072	12238	11317	9109	19214	16261	16233	9445	8544	6471	17049	13118	1777	3493	1891	9387	9304	8645		67
10.72_938.82				938.818	ESI (+)	10.722	11538	12838	11088	12277	11609	9323	11706	16389	17947	12615	10836	6125	18182	10772	2155	3879	2313	10549	11263	10495		94	51
10.36_1006.88				1006.88	ESI (+)	10.36	9042	11152	10351	13119	9899	10163	14192	14893	13627	12666	11803	7624	19076	13981	2685	4706	2728	10884	11065	11532	38	67	45
4.71_463.33				463.331	ESI (+)	4.711	17434	14921	10226	4151	11194	4819	8040	12619	2636	10910	3177	8538	9274	9995	6380	24338	14168	11210	11063	10644	408	450	329
10.69_938.81				938.813	ESI (+)	10.692	11538	12838	11088	12277	11609	9323	11353	16389	17947	12540	10836	5113	18182	11165	2155	3843	2305	10549	11263	10495		94	51
11.40_945.88				945.876	ESI (+)	11.396	13550	14416	10076	8753	13812	6466	10221	19403	21754	15426	8052	8209	13938	12180	1471	2296	446	10866	10830	9974	43	140	89
5.55_1221.83				1221.83	ESI (+)	5.547	4928	10092	11945	9013	10597	9723	11165	12299	11055	11692	11800	11897	11420	9373	10444	9024	11627	12226	11276	10728	2188	1378	2016
5.56_1468.13				1468.13	ESI (+)	5.564	41667	19940	5290	20641	10725	843	1376	10475	6624	3259	2080	1095	726	609	8329	20918	4998	6397	6241	6810
11.66_1052.96				1052.96	ESI (+)	11.665	21677	22944	9523	10479	7591	8404	9649	13972	14663	11005	11592	4688	15429	11042	879	1368	928	9516	11407	10638			99
10.53_1034.91				1034.91	ESI (+)	10.526	10161	12788	11909	10875	11870	9213	12096	15736	16770	12788	10259	8277	16189	13702	2339	3047	2080	10695	11576	10979	47	178	73
5.63_184.07				184.073	ESI (+)	5.63	19458	16943	8938	14885	14720	3305	3884	11710	11049	8322	5361	5425	3756	3043	10416	18286	9015	9971	9939	10617	259	117	116
5.70_1596.19				1596.19	ESI (+)	5.696	24429	19830	8117	16467	18067	1917	2011	11009	9055	6450	3224	3805	815	509	10583	19490	9198	7050	7073	8969
11.91_1028.96				1028.96	ESI (+)	11.908	11554	15955	11010	9901	12533	7924	8989	17695	19699	13424	10203	8291	15941	10769	1213	2213	990	10796	10456	11721	93		72
6.50_841.65				841.653	ESI (+)	6.504	22620	20102	8940	13882	18475	3740	3365	13969	16050	9401	5390	7038	4646	3130	5081	8548	3899	8625	8824	7927	56
10.87_942.86				942.856	ESI (+)	10.865	12342	15707	10151	9171	12573	9874	14765	16517	19964	12976	8736	8136	6765	14728	381	1957	959	11031	10651	9382	133	119	151
3.24_552.44				552.439	ESI (+)	3.239	13039	11056	10214	21291	12383	10281	15873	12774	13177	12041	16555	6951	8667	7773	288	136	331	9670	9549	9849	165	112	96
10.14_852.80				852.801	ESI (+)	10.139	11340	15268	12009	9777	13869	7618	7663	13422	15331	14031	9189	9856	12535	9032	4675	5928	3718	12648	12273	12625	1206	835	920
1.59_766.53				766.531	ESI (+)	1.594	15509	8450	9570	14953	5927	35973	8807	5476	4731	7911	4248	15784	7132	2741	7733	7877	4691	9732	9911	9240	5054	4707	3888
11.74_1015.94				1015.94	ESI (+)	11.736	11845	14927	12118	8999	13421	7688	9341	16297	18567	14075	10702	9475	13724	10410	1480	1832	1293	10974	11605	12033	74		116
1.58_542.43				542.425	ESI (+)	1.579	9987	3813	6361	25412	21954	19890	13144	2779	1625	2519	11729	5865	3442	2345	4785	17910	11341	10116	9841	9893	863	630	361
12.04_1092.99				1092.99	ESI (+)	12.041	11641	9181	10933	14730	10959	11358	10479	11793	16015	10667	18707	5269	21300	10365	562	1798	652	6423	10473	10782
7.06_696.64				696.645	ESI (+)	7.06	12933	13999	10740	10588	12155	5879	7065	12077	13884	11295	7561	7451	10220	7921	7697	11645	7230	10581	10874	10316	269	460	132
10.21_876.80				876.798	ESI (+)	10.205	12485	16004	10641	7734	18131	5592	6994	15750	18269	13605	7870	13967	9945	8044	2359	3848	1610	10194	11133	10522	201	71	140
5.86_814.61				814.613	ESI (+)	5.855	18751	19959	6037	11500	23896	2656	2100	11112	14848	9404	4412	8778	3228	2622	5892	13720	5916	5771	5176	8404	41	32	85
11.55_589.56				589.561	ESI (+)	11.547	12552	18511	9975	6991	21708	4671	5738	15045	16511	14438	6506	15455	8090	6753	2394	4141	1389	10012	10590	11366	82	82	49
1.62_358.37				358.368	ESI (+)	1.617	114	297	203	189	199	352	157509	310	308	191	315	109	559	519	107	156	419	9318	9087	9975	336	280	427
9.24_688.67				688.674	ESI (+)	9.236	30218	9144	9573	12892	14497	9274	13904	12218	10119	6816	12091	8078	7303	6243	120	45	38	9363	9528	9719	97	119	61
11.29_885.81				885.809	ESI (+)	11.289	9666	14279	7824	7493	12827	9332	14101	14899	15835	12398	8771	8279	20771	15106	965	1755	812	10855	10079	9662	37	55	74
10.10_940.83				940.831	ESI (+)	10.102	10668	12589	9315	8985	13421	8600	12094	14464	16455	10933	9117	9915	15228	12001	2583	3841	2050	9800	11006	10680	37	137	73
6.09_754.57				754.575	ESI (+)	6.087	11039	11910	8955	8037	9642	4375	6675	9869	10022	9531	6702	7885	6365	6411	13824	20004	13841	9593	9083	9617	2786	2156	1998
10.94_986.92				986.924	ESI (+)	10.935	5598	11162	12605	8640	13926	5621	12008	22204	21157	14201	5647	16552	9064	8198	2405	1940	1780	8380	13661	16137	84	161	112
10.62_855.74				855.745	ESI (+)	10.619	13317	17052	9494	7986	18146	5787	9797	16505	16922	7665	8247	13330	8551	10692	1300	2471	1024	9519	12621	8785	58
5.73_734.58				734.581	ESI (+)	5.73	20061	15036	9612	10332	10651	4080	4178	9878	8834	5461	3842	4466	3408	2384	9530	27954	9374	8063	9354	8355	87		71
6.57_799.65				799.648	ESI (+)	6.569	15501	17124	8435	8234	19116	3209	3484	12643	15093	12476	3729	7951	5145	3187	7806	13430	7281	7614	10011	9913		45	70
0.58_721.36				721.36	ESI (+)	0.576	5092	6589	3135	3549	8732	5636	7216	2082	2632	2883	3806	2373	5316	2727	17974	46143	34622	9537	9778	10711	91	133
5.54_1235.84				1235.84	ESI (+)	5.542	4014	8254	11049	7389	9700	9956	11223	11347	11486	12043	12215	11921	12574	8015	9462	7663	11373	10905	11289	11319	511	186	286
5.35_655.57				655.566	ESI (+)	5.35	18919	14059	9649	15484	14730	4353	4540	11655	11144	9013	6716	5676	6580	4212	6966	11958	6029	8839	8717	8863	26	101	75
11.16_988.91				988.908	ESI (+)	11.16	9319	9912	13713	10939	10629	11154	10130	975	20291	17014	11890	8353	6065	12308	4589	5912	4270	14610	13557	841	244	335	603
0.64_357.21				357.215	ESI (+)	0.636	10937	9846	11796	13713	11961	11103	16313	11989	12454	11085	11713	10474	10968	10577	497	1445	585	9807	9956	10218	209	439	212
0.56_618.44				618.441	ESI (+)	0.565	3612	1768	972	3084	3304	1543	3060	2025	430	1420	3634	109	295	683	34062	63531	31865	10493	9620	10071	78		105
11.90_1063.95				1063.95	ESI (+)	11.902	10843	11247	11105	12366	8159	9690	9946	15198	13707	11264	15389	4622	21721	11185	1197	1780	1161	9599	10345	10883	84	33	86
12.02_1022.95				1022.95	ESI (+)	12.016	11986	14709	11360	10339	11019	7374	10074	13914	16426	12521	10245	6928	15821	9810	1759	2738	1231	10380	10155	10687			53
11.39_1008.91				1008.91	ESI (+)	11.389	10884	13253	7808	10927	9514	4899	12657	15052	19967	12838	11460	1792	22420	12658	1907	1651	1362	7314	4365	11606	76	83	73
3.27_612.50				612.505	ESI (+)	3.265	19548	8633	9320	15846	5510	32833	7300	4965	5038	7201	4933	5397	8550	4156	7395	7294	4744	8582	8901	9497	4148	4049	4498
2.87_172.12				172.115	ESI (+)	2.865	47339	3630	2524	14671	1305	54934	3784	2377	471	2263	753	2444	2708	1465	3107	2972	414	8844	8301	8627
10.36_925.80				925.803	ESI (+)	10.359	11105	14911	9585	9438	14738	6077	11752	16053	16712	10619	7727	8398	13362	9825	2560	2689	938	8764	8799	8515		86	63
10.48_1034.91				1034.91	ESI (+)	10.479	10161	12788	11909	5544	11870	9213	12096	15736	16770	12788	5881	8277	16189	13702	538	3047	2106	6856	11576	5417		74
9.74_876.80				876.8	ESI (+)	9.742	13264	17534	10263	6554	18921	4365	4755	17071	18521	13278	6272	15549	7559	5624	1503	2419	1159	10103	8867	9735	155		85
4.91_863.62				863.616	ESI (+)	4.914	21308	13698	5258	8866	5048	2493	3394	10513	7445	6940	4847	1065	3394	504	17432	29070	12425	11972	12215	10864	86	107	41
11.93_995.92				995.922	ESI (+)	11.93	9895	13965	9931	10628	11964	7496	9303	14093	15483	11807	9373	7555	15708	9639	2622	3801	3232	10202	10883	10257	111	102	93
10.76_929.81				929.813	ESI (+)	10.764	11225	13124	9837	8180	10777	9144	10986	15025	19064	9520	8840	6326	16662	13268	991	3427	1064	9919	11874	11313		92
9.98_888.80				888.796	ESI (+)	9.979	13170	14468	9592	9727	11616	9610	9187	15457	18373	11150	7798	7802	12800	9651	1563	2115	911	9503	9673	9708	78	104	87
5.49_820.62				820.621	ESI (+)	5.492	16364	12367	7206	11137	13676	1609	1932	8586	7783	7274	3276	3984	2053	1099	15341	27995	12574	7704	7399	8268	159	145
5.00_805.57				805.574	ESI (+)	4.997	19068	12993	8179	11899	12257	5377	7174	9583	8276	7638	6783	4141	4621	2776	10293	14733	9481	9127	7510	7232	1001	935	449
5.26_767.56				767.558	ESI (+)	5.261	16656	12753	6921	15430	15076	2339	1579	9574	8503	3946	4205	4304	2489	1820	12832	24630	10787	9025	7584	9743	74		347
11.67_1078.98				1078.98	ESI (+)	11.666	12619	13252	8580	12493	6050	8911	11567	11844	19444	8956	13883	3865	21338	11700	583	902	590	8943	9354	9322	18	44
11.05_941.84				941.835	ESI (+)	11.054	9291	13063	13078	10979	10069	11189	7985	11507	14738	8844	12123	1934	20542	14727	1155	4649	980	8125	13239	14170	127		95
11.76_1015.93				1015.93	ESI (+)	11.762	10793	13436	12206	7816	12396	7730	9519	13288	18815	12185	11239	9418	13417	9028	791	1505	1029	11318	10057	12104	74		49
5.99_802.62				802.616	ESI (+)	5.986	13977	11938	8549	10706	11706	6451	7809	10087	10097	8791	7477	7626	7187	6085	9123	12218	7679	9031	9380	8794	3193	3555	3244
11.85_838.83				838.825	ESI (+)	11.848	9739	4878	9434	7182	13432	3384	5055	11518	10365	12991	7362	14491	5903	6212	11134	18050	7973	13669	10085	13386
10.38_1032.90				1032.9	ESI (+)	10.376	8955	10974	10067	9085	11101	8269	13317	13945	14390	11970	9317	6831	17582	13448	1699	2472	1601	9350	10037	9981	48		62
5.78_789.61				789.611	ESI (+)	5.782	21285	14818	7048	14787	14561	2395	2895	10423	10770	7254	3895	5456	1948	1654	8926	16910	6905	8515	8287	7637	185	85	76
4.94_776.58				776.579	ESI (+)	4.941	19789	18314	7557	9899	14371	6058	9049	12946	10795	10440	5889	6441	7000	3616	2704	6982	3501	8688	9302	9489	215	177
11.59_976.93				976.932	ESI (+)	11.588	10329	10867	11036	13162	8960	6491	9210	10083	14426	13480	11184	6462	17382	6440	3732	5828	2942	12555	11838	11159	191	215	83
11.98_619.61				619.606	ESI (+)	11.976	10162	16496	9052	8251	16593	4994	5983	13771	15604	13913	6952	11789	9285	7441	2844	5195	2218	10713	10741	9986	99	59	155
10.15_850.78				850.784	ESI (+)	10.154	12332	15014	9932	7410	14613	5636	6445	14995	16686	13691	7930	11187	9705	7312	1964	3167	1541	10106	10192	10063	292	126	159
5.32_750.58				750.58	ESI (+)	5.324	15539	12447	9188	11434	10354	6258	3599	9416	9880	9756	6380	2806	7103	6177	10757	12897	9486	7382	9153	9295	1421	2443	1888
11.85_914.85				914.855	ESI (+)	11.85	6057	7821	9157	6100	6191	10895	18475	12247	8589	12742	11258	7105	23574	21643	932	2156	915	9248	8964	9417	214	39	68
11.14_940.84				940.84	ESI (+)	11.141	8474	9616	10205	9762	8504	10058	12580	14435	15520	10287	10407	5629	20347	11934	1636	1960	1768	10234	9749	10062		76	56
10.66_887.80				887.798	ESI (+)	10.665	11307	13516	9984	9939	11308	5002	12014	15324	17030	11827	4432	5910	19666	12561	613	1014	878	8618	10827	7780	185		75
11.40_919.86				919.863	ESI (+)	11.4	10923	14529	9682	8888	11421	7703	10878	14491	15564	12757	6734	7179	15844	11040	783	1838	506	10065	9473	10409	248	135	183
10.90_909.85				909.847	ESI (+)	10.905	8301	10214	10800	7305	21120	6451	7152	8816	6330	15780	9050	14104	3941	6135	5436	8742	5503	11193	10873	8363
11.75_950.91				950.91	ESI (+)	11.746	3578	4060	7302	10536	3542	6403	9833	6520	4566	7850	8186	8123	12552	11281	11339	22991	17054	19195	19578	18446	645	315	515
11.74_948.89				948.894	ESI (+)	11.74	8599	11497	9289	10122	9118	9415	10690	11830	12972	11997	9075	6918	16126	11313	2500	4548	2775	11421	12062	11606	195	286	45
11.61_1092.99				1092.99	ESI (+)	11.612	10904	11839	11011	10502	8154	8562	9593	14110	16684	11235	12206	4697	17799	10273	230	962	591	10238	10040	9692
11.97_1090.98				1090.98	ESI (+)	11.972	11097	9687	10483	12829	9106	8810	8037	13349	14933	10464	15371	4880	17841	8505	833	1119	886	9624	10098	9478	126	51	63
5.45_746.56				746.562	ESI (+)	5.445	21665	9228	5583	12691	6245	3127	2773	6201	5570	4575	3761	973	3130	2135	15386	25706	15289	7091	7856	9302	328	227	241
4.93_184.07				184.073	ESI (+)	4.935	16451	15466	6857	12172	12270	3063	4270	11721	9744	8243	4961	5241	4587	3076	9277	14256	7036	8556	8360	8930	112	121	129
5.47_694.50				694.496	ESI (+)	5.468	25388	7865	7467	15740	10829	7316	14561	9202	9508	7211	11859	8221	6103	4840	257	696	718	8631	9110	8399	421	1012	447
10.08_914.82				914.817	ESI (+)	10.077	10067	11371	10050	10293	10133	9257	10043	12211	13365	11091	8998	6704	14464	10516	2308	3277	2274	10197	10595	11304	40	90	86
12.02_1049.00				1049	ESI (+)	12.015	11763	10346	11546	10394	9773	9137	6411	14533	12230	10564	12814	9917	3181	10812	2584	3431	3433	9677	11987	2701	196	348	150
10.01_845.74				845.736	ESI (+)	10.01	15655	14168	8271	8478	12378	7425	8675	14999	18132	9251	5728	7547	11322	8096	806	1954	1419	7775	8113	8611	119	37	61
5.37_818.60				818.603	ESI (+)	5.367	15064	13141	7717	12524	15312	4113	5764	10481	11342	8432	5252	4557	5887	3400	7210	13469	5535	8263	8160	8172	99	142	195
2.35_360.36				360.362	ESI (+)	2.353	8984	8358	9108	8782	7574	8498	6449	6523	8703	20322	9962	5044	9360	7475	8673	11648	7914	7959	8316	9273	4961	4634	818
1.02_494.32				494.324	ESI (+)	1.023	11355	10862	6245	10020	12641	3481	6027	12623	11212	7036	7879	10225	6047	6578	7746	9921	10952	8606	8591	8442	319	129	145
11.79_1034.91				1034.91	ESI (+)	11.79	8682	10128	9469	14668	9115	8987	10354	12956	9842	10781	13166	4644	17277	9964	1854	2188	1938	11468	10246	10046	140	55
4.58_618.51				618.512	ESI (+)	4.585	21702	10011	7560	13035	6466	18572	6580	7890	7129	6762	5391	4566	6447	4711	6188	7907	5180	8034	8101	8329	2822	2446	2245
11.92_1003.94				1003.94	ESI (+)	11.916	10039	13716	9558	9781	10232	7312	7593	14593	16557	12250	9526	7394	13498	8642	1469	1961	1427	10098	10117	9923	81	106
5.54_1222.83				1222.83	ESI (+)	5.537	4122	8687	10663	7704	9531	8646	9369	9322	10183	9859	10513	10220	10288	8305	8613	8082	9837	10513	9163	10357	1877	1379	1827
2.72_741.48				741.478	ESI (+)	2.724	16691	9172	12015	11439	12901	10574	12942	10236	7713	8662	12699	9392	7117	8023	73	79	205	8814	8640	9185	79	86	132
10.72_957.86				957.864	ESI (+)	10.716	10250	12779	8654	6949	12873	6839	6706	13650	17090	10817	7744	9833	13540	10501	2050	3178	2154	9566	10018	9786	120	209	152
6.23_820.64				820.644	ESI (+)	6.234	11610	12351	9187	13988	9405	5013	7706	12051	10519	8441	7887	3875	7061	4613	7832	10650	6864	9290	9476	10093		84
10.82_938.89				938.885	ESI (+)	10.825	6722	4962	9632	9035	5788	8804	10023	22579	11706	5328	10163	8366	20068	11123	3354	6008	3546	9513	9618	11270			2993
10.41_983.88				983.878	ESI (+)	10.409	8621	13021	9854	7129	12918	6744	9013	13667	15552	10856	7558	10555	12459	9356	2307	3235	1940	9452	8757	8818	12	124	132
11.51_889.84				889.836	ESI (+)	11.507	9106	12376	13437	5794	10688	4620	7821	10560	16419	14971	6746	14935	10197	8468	2132	4255	1929	8234	11101	10892		122	102
12.05_1028.97				1028.97	ESI (+)	12.051	8763	11159	8618	4614	10329	9558	8813	12410	13850	11669	11665	7128	18545	8239	3049	4869	2656	8285	10068	7414	75
11.69_998.94				998.941	ESI (+)	11.685	9985	17472	9738	6884	15403	1509	3833	15302	18053	13532	6421	11627	3576	6162	3351	5257	3284	10558	11686	10983	56	33
1.28_620.44				620.437	ESI (+)	1.28	4594	2558	3310	62075	11831	3182	3522	1043	320	2288	33332	5341	2065	2420	1264	2344	1457	8101	8270	8726	581	400	310
5.98_820.62				820.62	ESI (+)	5.984	13277	11719	7592	14062	11949	3934	5561	8852	8494	8014	4016	3449	6618	2123	9842	18247	7515	8044	7954	8109	110	231	159
10.50_1001.83				1001.83	ESI (+)	10.498	9781	11184	10668	7547	8292	9545	16061	15745	16059	10094	6313	3716	20221	8934	116	626	274	9204	9162	5722		54
9.67_850.78				850.784	ESI (+)	9.669	13352	15554	9555	6249	15581	4801	4775	15279	17893	12541	6286	11355	6643	5774	1424	2054	1384	9225	8904	8809		111	83
11.55_1078.98				1078.98	ESI (+)	11.549	10224	7051	13150	9639	6539	8263	10301	13020	19280	11189	14089	5891	19635	3249	780	882	402	12513	6003	11933	74	70	50
11.44_1007.90				1007.9	ESI (+)	11.442	11926	17716	19961	12589	4371	3448	8528	12553	14094	12497	7347	2713	17274	4148	307	876	272	3214	25512	26500	124		38
11.87_999.92				999.918	ESI (+)	11.874	10056	11066	9959	9991	8460	7732	8051	14696	13980	10725	11000	5593	16498	8970	1646	2237	1418	9953	9864	9514
2.87_478.33				478.331	ESI (+)	2.865	41465	3275	2378	13643	945	50752	3168	2009	312	1946	775	1806	3062	1332	2555	2787	409	8422	7681	8427	252		195
1.60_410.35				410.346	ESI (+)	1.601	11484	3383	5394	18084	17178	24104	10495	1869	827	1643	6957	4772	2918	2944	3271	14160	10597	7909	8665	8485	533	832	404
12.14_1026.98				1026.98	ESI (+)	12.142	10064	13910	8184	8324	10492	6277	7306	13623	15269	10543	8885	5056	12958	8433	2935	4166	2722	9066	9153	9519	118	96	196
10.36_877.73				877.728	ESI (+)	10.355	11033	13771	6218	6676	17512	5705	6308	12901	15897	9382	6633	12933	9438	6907	1673	2970	2338	8920	9045	9069		131
10.72_942.84				942.845	ESI (+)	10.72	10271	12839	8561	6641	12276	6000	8030	14199	16436	10995	7006	9855	11520	9467	1459	2650	1465	9120	9174	8987	139	91	83
6.36_812.65				812.646	ESI (+)	6.358	16240	15039	6779	11040	7484	2568	7136	14806	7345	7397	2968	2686	4281	4848	8041	15184	7382	4451	9205	5230	48	41	121
1.29_576.41				576.41	ESI (+)	1.288	4410	2752	3399	57827	11420	3144	3963	1478	762	2205	30805	5865	3254	2595	1801	2535	1703	8493	7885	8362	270	620	286
4.91_577.52				577.519	ESI (+)	4.907	10561	9531	4757	7535	16573	3467	3547	7949	7927	6523	4612	13416	5722	3176	11381	18187	8161	8406	9610	10504		54
1.57_586.45				586.453	ESI (+)	1.571	8410	3025	5499	21332	19560	14763	10569	2698	1041	2371	10421	5269	2270	2115	4391	15147	9433	7857	8783	8109	594	615	421
5.12_720.55				720.554	ESI (+)	5.115	19751	13146	5454	10724	12002	2847	2352	8010	7285	5249	3115	3524	3794	2746	10395	18585	8037	7562	6927	7262		79
11.67_1066.97				1066.97	ESI (+)	11.668	11247	11235	7671	10180	7246	8263	9607	12738	14357	10517	10484	5024	16669	9876	948	1159	752	9253	10020	10773	91	45
10.31_968.86				968.862	ESI (+)	10.309	8538	10853	7950	7394	12017	7732	8993	11089	12736	9203	8263	10457	13067	9651	2481	4184	2548	9229	9120	8492	544	764	614
0.79_288.29				288.289	ESI (+)	0.793	12263	11665	9489	8260	9047	2844	2585	11906	12358	8373	6131	3647	2731	1799	9304	16728	10850	13000	12332	12974	246	82	150
11.06_915.82				915.821	ESI (+)	11.063	8508	12308	10271	9630	7246	7914	6711	10656	13280	8732	11653	7289	19603	14803	305	811	257	8009	10022	12244	102	64	70
3.29_568.48				568.477	ESI (+)	3.286	16931	7555	8076	13991	4728	30121	6121	4619	4397	6486	4027	4444	7421	3536	5933	6109	4012	8360	7895	8393	3881	3362	3324
10.87_916.84				916.837	ESI (+)	10.867	10831	13168	9607	7413	12008	7165	8887	12961	16201	10225	7159	7534	6159	8654	1555	2980	1696	9165	7878	9342			129
11.11_884.81				884.811	ESI (+)	11.107	605	12906	8440	642	15105	6379	9525	11075	13790	11646	7538	11690	13733	6290	6012	7399	5817	10343	10365	10157	54	151	41
10.26_876.79				876.792	ESI (+)	10.255	9975	12950	8375	5322	13166	5569	6994	12174	14314	13605	6538	13616	7985	8044	1682	2628	2303	10194	11133	7756	129	91
11.64_1079.98				1079.98	ESI (+)	11.642	9391	9809	10616	9205	7219	8111	9033	13319	15990	10884	10089	4376	17135	9950	608	1101	677	8249	8855	9202	39		50
11.40_579.54				579.542	ESI (+)	11.402	7489	9448	8558	9479	8183	8908	10268	9985	10288	9703	9226	6940	15326	11989	2226	5334	2957	10149	10286	11336	139	141	144
6.49_657.66				657.661	ESI (+)	6.485	12776	13100	7954	11094	12481	3310	4051	10692	10691	8648	5149	6305	3968	2989	7414	11584	6526	7873	8313	7818	377	400	509
4.94_737.64				737.638	ESI (+)	4.942	8065	8463	8168	8895	7735	8277	9993	8952	9234	9277	8206	7703	9330	7809	7799	7350	7087	8315	8985	7361	652	410	883
10.87_908.84				908.837	ESI (+)	10.874	9256	7714	11147	9177	11246	9937	8925	4779	2276	10190	10788	10520	6801	9635	3204	12325	3127	17159	11049	8741
5.35_834.60				834.602	ESI (+)	5.347	18207	13360	7645	14496	12537	2719	2896	9276	8574	5921	3966	3642	2723	1799	7063	13330	6836	6954	7374	7416	167	188	223
10.77_947.88				947.879	ESI (+)	10.771	8690	12109	8761	7446	9970	7076	6800	11434	14186	10721	8333	8160	12515	8204	2976	4172	2965	9689	9520	9630	302	64	100
5.02_792.59				792.586	ESI (+)	5.022	13789	12143	5884	9474	11518	4396	5007	8335	8201	7230	4929	4956	4118	2930	9605	15180	8248	7579	6783	7174	2380	2560	2604
4.94_753.54				753.544	ESI (+)	4.938	5745	7251	8710	7337	6848	11228	10979	7975	8305	7962	10071	8043	11751	10674	6515	6358	7024	8450	8306	8857	1354	802	1193
12.10_947.92				947.918	ESI (+)	12.095	5548	7214	11572	6424	5817	18823	8411	9795	10793	6561	4984	5090	9873	9423	6981	8509	6255	7623	7659	7292			123
6.48_643.65				643.645	ESI (+)	6.483	11238	11324	7804	9588	11078	5791	5971	8982	9933	7929	6679	7065	6436	5229	6951	9827	6536	7639	7492	6998	2787	2352	2680
10.03_928.83				928.833	ESI (+)	10.034	11173	12218	7727	7608	10917	6794	7656	13258	15275	9075	6720	8295	10985	8349	1610	2807	1780	7308	8624	8674	96	55	54
6.74_800.65				800.654	ESI (+)	6.74	13299	15224	6985	5585	19379	1528	1887	11659	12742	11128	3381	9687	3375	1677	5527	9554	4846	6563	7693	7276		140	88
3.05_652.50				652.498	ESI (+)	3.052	9646	5007	6752	2438	5995	9240	7516	9453	2105	5419	4995	2069	34399	17275	2875	7161	15455	7752	7907	8047	625	356	173
9.99_902.81				902.814	ESI (+)	9.987	10972	12259	8305	8031	10586	7592	7681	13851	15254	9850	6670	7128	10463	7514	1778	2254	1492	8472	8175	7903	36	46	131
3.04_696.52				696.524	ESI (+)	3.038	9440	5318	7152	2531	5901	8961	7667	9723	2249	5297	5740	2103	33158	16956	2728	7242	15073	8084	7637	7842	820	383	592
11.78_973.91				973.911	ESI (+)	11.78	8587	16139	9336	6897	16436	5737	6439	10724	13490	10142	5898	5724	11384	9430	1598	2122	1966	8593	8176	5966	32		63
11.19_996.90				996.895	ESI (+)	11.186	9094	11977	8933	7220	8091	7176	8673	13846	16293	10331	7568	5628	15214	11094	535	1316	1032	8770	8979	9290	109	55
0.80_230.25				230.248	ESI (+)	0.801	1025	1666	1238	17203	2111	1392	1603	25030	1221	1496	1253	63947	2009	1414	1353	14835	1473	17549	19427	18437	3255	1369	13010
10.66_575.51				575.506	ESI (+)	10.662	9581	12641	8233	6580	14492	5186	6538	12011	14033	10164	6375	10895	9475	7392	2133	3453	1800	8259	8774	9130	136	113	141
4.36_568.46				568.456	ESI (+)	4.357	11030	8673	6525	26284	13084	5346	9970	9842	12335	9751	10398	4879	4266	3303	101	240	133	7279	7343	6826	160	130	248
11.66_1092.99				1092.99	ESI (+)	11.664	10904	11676	7879	10390	8154	8667	10127	14110	11587	7933	5727	4697	17799	10273	349	902	905	7779	8690	9965			93
12.05_970.92				970.924	ESI (+)	12.054	3437	9857	13351	4824	7658	12726	16278	828	1485	1101	7817	4281	31912	25044	3675	1454	1976	5632	9330	7099	21	61	140
2.87_464.32				464.316	ESI (+)	2.865	39132	2105	2125	13009	1487	47207	2894	2127	257	1792	856	2066	2361	814	2561	2290	810	7839	7230	7541	178	221	174
9.80_888.80				888.799	ESI (+)	9.801	10688	13493	7814	5226	17893	3384	3523	13831	15418	10427	4421	17090	6048	5103	1602	2088	921	8324	8226	8116	132	33
10.72_1426.39				1426.39	ESI (+)	10.718	2365	6078	8164	4464	6355	13621	10085	4189	2088	7425	14801	7055	6036	2895	2719	6416	31405	9486	10430	9999	2849	1424	1373
5.57_770.60				770.604	ESI (+)	5.569	10821	13153	5862	6804	19347	842	2421	8147	8780	7758	3288	9365	2406	1404	9533	16049	7141	6390	7749	7828		89	178
11.14_966.85				966.854	ESI (+)	11.137	8125	9233	9920	8207	8005	8847	9149	12193	13290	9878	9413	4785	16256	10023	1228	1996	932	8995	9401	9345			110
5.26_766.54				766.54	ESI (+)	5.261	14404	10298	6390	10465	12230	1590	721	8603	5118	8799	3721	3639	642	1455	13037	18008	10894	6826	7672	7614	287	150	274
6.89_818.65				818.65	ESI (+)	6.895	18401	15467	7144	9309	12354	3175	3893	12937	12774	8466	4717	4183	4933	3295	3437	5653	2874	6846	6843	6902		80
1.27_664.46				664.462	ESI (+)	1.274	3394	1946	2674	56926	10047	3057	3420	1274	798	1904	29778	4587	3160	2547	1526	1775	1380	8163	7380	7233	639	537	629
11.97_1046.98				1046.98	ESI (+)	11.97	6975	4497	15857	12583	4070	8192	9247	4903	10993	10904	7902	3939	16358	14760	2073	3325	3791	6695	22416	7152	151	112	186
4.41_625.52				625.519	ESI (+)	4.41	11245	8059	4900	8451	10584	1330	1832	5900	4196	4386	3262	4633	2250	1648	15607	27055	13848	8031	7517	6851	46	85	71
5.16_816.60				816.604	ESI (+)	5.161	14443	13097	5887	15264	14045	1313	1178	7575	8309	4742	2366	3559	1438	507	9672	16745	8486	6798	7421	7398	265	128	82
4.92_730.56				730.564	ESI (+)	4.918	13557	13608	9896	15676	6154	1492	1154	13632	4743	3526	4180	2075	3346	3386	8461	14684	9530	7653	9494	8496	138	141
12.10_1103.06				1103.06	ESI (+)	12.1	7924	8017	7840	9070	8437	9003	7793	9798	11705	8414	9262	6234	15682	8658	3459	4340	2544	10427	9943	10268		176	90
11.33_1076.96				1076.96	ESI (+)	11.327	8708	8767	9291	8491	7149	9263	9124	11472	13556	9728	10297	4653	15872	10425	784	736	730	9327	9468	8917	189	34	68
10.26_948.80				948.804	ESI (+)	10.257	10445	11877	8321	8530	10975	5843	8814	13064	14620	8037	6378	5621	11317	7777	1193	2827	829	7370	7106	6443	120	65
10.27_902.81				902.814	ESI (+)	10.268	9484	11321	7994	6306	14927	5387	3945	12119	14360	9542	5881	12711	8503	6249	2160	3224	2074	8516	8271	8347	144	42	80
5.79_844.65				844.652	ESI (+)	5.785	12269	10808	7000	11362	11716	1960	2452	9549	11690	8246	4072	6225	2635	1224	8520	13202	6856	9366	9343	8822	93		47
10.78_890.82				890.822	ESI (+)	10.776	9527	12653	8879	6242	14148	3688	4978	10808	17585	11191	6306	9576	12060	1006	1366	3557	2595	7401	11273	4245		143
10.95_998.91				998.912	ESI (+)	10.951	6411	8532	6917	7050	5387	11191	7009	10807	11231	8729	11474	4177	25839	5973	3250	2775	3246	8088	9629	10523	26	133	112
10.96_425.21				425.213	ESI (+)	10.96	5648	4212	6830	10445	5976	7439	6192	7777	11519	11669	7463	11155	10260	5737	6637	6966	9153	10376	5907	11535
6.44_811.66				811.663	ESI (+)	6.436	16130	15452	6474	9642	11737	3214	4184	12190	10915	6902	3195	5004	4357	3053	4608	8221	3996	7144	6938	6734	60	48	33
10.66_603.54				603.536	ESI (+)	10.664	9166	12305	8047	7568	10928	5952	6340	12017	12463	9183	5798	7834	9624	6027	2867	4957	3186	6965	9194	8576		256	150
7.81_692.67				692.667	ESI (+)	7.808	7443	9766	5196	7803	10157	8295	12216	8866	10029	7939	7041	6733	15110	11860	2388	3635	2026	7877	7424	8000	107	112
12.14_1141.08				1141.08	ESI (+)	12.139	9037	11621	8972	9600	8833	6114	5632	13416	14853	9773	10398	5270	12545	6479	814	1283	921	9669	9381	9707	111	76	82
10.76_1020.89				1020.89	ESI (+)	10.764	6156	7560	7761	8452	7056	9004	11879	9972	10186	9341	9272	4338	16455	14083	1925	2343	1691	8640	8878	8698		26
10.62_889.80				889.803	ESI (+)	10.615	9469	12870	7573	6103	13144	4747	5614	12469	14531	9938	5805	9343	9545	6103	1718	3300	1976	7527	7904	7880		40
10.87_968.86				968.865	ESI (+)	10.868	9135	11604	8426	7199	9251	7704	10173	12607	15434	9931	7295	5691	6298	10619	868	1121	718	8442	8556	8634	62	124	95
10.68_942.85				942.852	ESI (+)	10.684	10271	12839	7994	6217	10546	4798	6816	12129	13799	7165	7006	9694	11520	9467	1206	1858	1416	7438	9174	8382	116	177	83
11.32_984.90				984.897	ESI (+)	11.316	8915	9774	9988	7426	5116	10083	9308	9294	17322	9233	7373	4919	13648	9634	1462	1109	669	8147	7911	9209	126	67	61
10.08_928.83				928.827	ESI (+)	10.079	7902	12218	7727	7608	10917	6818	7656	10176	15275	9075	6720	6278	10985	8349	1847	2534	1780	7522	8624	8674	46	169	71
11.75_882.83				882.833	ESI (+)	11.751	2302	2850	6107	9992	3429	5515	8599	4273	3745	6646	6186	6970	10080	7516	9434	20494	16620	17858	18404	17325	380	659	476
10.60_865.80				865.797	ESI (+)	10.604	9360	10473	8105	7539	11051	5199	6792	10225	11149	11748	7072	7110	9773	7446	2808	4022	2544	8203	8857	8484	321	237	230
10.77_1034.91				1034.91	ESI (+)	10.765	6723	7973	7944	8597	6475	7852	12485	9954	11901	8642	8549	4541	16193	12646	1845	2003	1176	8257	8317	8404	135		120
11.53_965.88				965.88	ESI (+)	11.527	7896	9550	7583	7713	9318	5458	6743	10140	11357	8720	6128	6369	10693	7859	4325	8228	4235	7924	7636	8165	82	101	70
12.14_1115.07				1115.07	ESI (+)	12.144	7454	9603	6770	10394	7805	7540	6583	11298	12618	9864	8680	5204	14264	7289	2560	3617	2136	13748	13632	13172			88
10.60_1000.83				1000.83	ESI (+)	10.602	7112	6276	8114	13532	4590	8294	13044	12388	7568	9179	9341	2261	17773	11905	993	1567	619	7936	5737	12401		83	104
11.16_1030.88				1030.88	ESI (+)	11.161	8569	9152	8821	9512	6625	8134	10135	11267	13010	8610	9161	3597	16656	10070	419	327	439	8221	7954	7765	147		50
8.69_652.66				652.658	ESI (+)	8.691	6780	10517	4241	6277	11259	7875	11846	7765	8573	7478	5891	6313	16055	8731	4271	6072	3168	7215	7167	7230	164	111	119
3.24_451.32				451.319	ESI (+)	3.239	11109	7968	6725	16454	9587	7617	11440	9556	9556	8440	12377	5681	6024	5534	218	288	156	6626	6626	7482		546	516
4.96_1438.08				1438.08	ESI (+)	4.959	29674	18738	4135	9922	10531	324	330	6783	6917	3809	1530	1451	603	156	6037	13829	4104	4883	4752	4776		59
12.09_1024.97				1024.97	ESI (+)	12.087	4654	9028	10003	9318	9281	7953	10560	11554	6560	5115	7557	5494	15202	12042	2153	4488	2336	9805	8628	6355	66	96	67
10.62_577.52				577.519	ESI (+)	10.616	8557	10959	7323	7221	11993	4855	6046	10490	11802	9570	5969	9502	9270	6779	2706	4826	2540	7716	8231	7877	94	59	118
9.81_1202.33				1202.33	ESI (+)	9.811	3196	5516	9587	5212	5318	10669	8071	4393	4662	7685	10843	7970	7773	2758	4084	6134	24737	9672	10572	10667	5740	3101	2836
11.98_593.59				593.587	ESI (+)	11.984	8512	10010	6867	9437	12280	3215	5110	8767	10673	11086	5744	8849	6674	5988	3983	7537	3966	8491	9522	8441	149	136	56
9.72_836.77				836.767	ESI (+)	9.72	9754	12359	7954	8201	11310	3154	3573	12021	13194	16021	7848	7925	5413	4491	1749	2517	1742	6537	11621	10894	110	165	48
5.92_638.61				638.607	ESI (+)	5.917	3871	5581	4049	4194	6034	8588	3517	5147	3692	2787	3536	3284	26037	3814	2416	43536	1935	3328	5004	6433	997	1683	2379
1.58_810.56				810.556	ESI (+)	1.585	10443	6019	7454	10930	4321	26796	6014	4088	3867	5893	3330	13769	5052	1891	5503	5865	3452	7344	7385	7351	3591	3216	3117
10.87_983.88				983.884	ESI (+)	10.87	9453	12435	8805	5102	6294	7487	10522	12353	13380	9909	7175	6331	6622	10169	790	1326	558	8369	8755	9149		153	183
10.47_928.82				928.823	ESI (+)	10.468	8991	10546	7132	6135	9290	6454	7875	11654	14054	8734	6419	6776	12154	9434	1012	2159	1095	7785	8022	7821	77	47	62
5.66_1571.17				1571.17	ESI (+)	5.657	11110	12285	8305	10426	14261	1500	2456	8499	8020	5234	2361	3366	1536	1311	9294	15950	5386	7853	7813	5611	47
7.14_685.69				685.693	ESI (+)	7.137	13280	12375	7446	8607	10880	4055	4765	10272	10511	8410	5795	5520	5336	3501	4069	5923	3052	6364	5957	6677	1314	1351	1125
10.11_954.84				954.845	ESI (+)	10.109	8203	9952	5565	7202	10122	6204	8895	11195	12269	7884	6250	7597	11461	9247	1770	3198	1694	8596	7454	7578		77	47
6.45_822.63				822.635	ESI (+)	6.449	12551	11887	6199	12002	9834	4430	5843	9474	9056	7362	5091	3373	8500	3584	4024	7782	2922	6935	6297	6627	119		61
5.68_1569.16				1569.16	ESI (+)	5.678	15736	13767	5398	11378	14027	937	1016	8833	7857	4599	2211	3219	663	572	8088	14402	6149	4917	5884	6333	45	52	31
10.78_838.77				838.774	ESI (+)	10.78	8792	9921	9314	7788	7951	6164	5526	6947	11976	10268	7628	7162	10638	6900	2673	4450	3236	9431	7047	8688	1051	795	934
5.65_844.64				844.641	ESI (+)	5.647	10634	15037	6157	3335	10564	4611	5280	14253	19071	9458	2346	9807	4214	4089	2182	2174	3019	10131	7469	8269			94
5.76_625.62				625.622	ESI (+)	5.756	4848	7035	5412	8305	8696	6588	10828	10068	9880	7306	8616	6324	11926	7168	4876	5385	4549	8077	8734	8165			72
11.19_1030.89				1030.89	ESI (+)	11.189	8569	9152	8614	9632	6625	5512	10135	11267	12684	8610	7707	2769	16656	9001	511	754	711	7605	7954	7765	147		50
5.58_776.56				776.557	ESI (+)	5.577	14468	12959	7708	10611	11433	3486	3764	9204	9470	7062	4306	3972	5029	2372	4362	7438	3375	6764	6768	7330	236		251
1.66_458.35				458.347	ESI (+)	1.659	15942	5870	5762	13061	3481	29170	5428	3584	3188	4605	3062	4671	4933	2637	5442	5229	2793	7078	7396	7075	2615	2576	2183
11.09_910.86				910.862	ESI (+)	11.087	10469	6479	4934	6800	11901	2759	3397	11213	7485	11233	3790	5474	8958	7378	3617	9251	9247	9802	4796	5153	272	523	182
11.51_1068.98				1068.98	ESI (+)	11.512	8942	8225	9446	7759	6114	7788	8333	11633	12985	8665	9366	5094	13113	8745	229	548	407	8257	8203	8920	124	45
5.66_1568.16				1568.16	ESI (+)	5.657	15926	13802	4540	11569	13691	918	687	8280	7643	4606	2205	3441	480	232	8193	14636	5891	6076	6471	6040	24	29	39
1.29_532.38				532.384	ESI (+)	1.294	4708	2510	3648	45345	10483	3305	3925	1830	475	2743	22408	5638	3304	2651	1693	2554	977	6710	7049	7099	375	394	284
5.62_605.55				605.549	ESI (+)	5.623	10675	8299	4247	8932	10455	2876	4271	5319	4775	4182	3348	5029	4251	3816	10085	18507	9199	6156	6422	6753	56	56	44
11.75_913.83				913.827	ESI (+)	11.752	6279	9488	6643	8418	6515	8214	11034	9207	8998	8931	8013	4825	13175	11609	1329	1930	1401	9092	9104	8806	35	55	84
5.02_836.55				836.546	ESI (+)	5.017	28019	8478	4379	12998	7997	2245	2849	5746	3495	970	3337	2230	2034	1632	2874	15966	6644	6580	6505	6409	1424	1377	1280
6.90_756.59				756.59	ESI (+)	6.899	11084	14017	6675	5889	17429	3296	3730	9548	10928	9524	4329	8240	5994	3460	2122	3737	1646	6932	6520	6671	157	112	31
10.57_1021.90				1021.9	ESI (+)	10.573	8449	5378	10829	10370	2892	8986	6634	13808	4870	3741	10177	3415	14961	12266	2178	3403	2352	10505	11210	10215	92		50
0.86_288.29				288.288	ESI (+)	0.864	11736	11492	8628	6153	10011	1374	2618	11232	11523	7223	4881	4558	735	2938	7859	8052	6767	4419	4038	3380
4.99_630.55				630.551	ESI (+)	4.994	10331	11527	5184	5313	24047	1714	2418	7951	9380	7527	4067	10277	2884	1957	4747	6262	3490	7467	6889	6607	88		116
11.91_940.85				940.854	ESI (+)	11.915	6079	8879	6450	7518	6545	8006	9227	9105	9769	8334	6961	4759	16982	10469	2367	2726	1405	11201	7630	10809	176		227
4.71_462.32				462.324	ESI (+)	4.705	7211	8480	8844	2630	7253	4574	7712	9203	1926	8094	3088	6687	8902	8680	4392	12072	10744	8758	8314	8566	258	166	337
12.03_1004.96				1004.96	ESI (+)	12.026	6348	6538	7462	5813	7889	7624	7610	9320	8972	8397	9011	5135	13704	7258	4285	4515	3383	9135	10608	9511	100	194	102
11.52_1033.91				1033.91	ESI (+)	11.516	8110	10504	10024	7714	8982	4252	8702	12356	13367	8273	7617	3949	10477	5610	470	1143	573	7213	6558	7053		34	91
11.05_826.78				826.775	ESI (+)	11.052	1796	2861	4251	4307	774	15444	2980	1852	2533	2758	6509	8215	5559	8203	15667	19109	15457	6373	7788	13446	154	260	316
10.67_827.72				827.721	ESI (+)	10.672	12415	12004	5640	7207	11102	5800	2330	9864	10139	2939	5260	8237	9061	5956	1876	6384	2899	5642	3343	20975	209	364	596
11.06_966.84				966.841	ESI (+)	11.058	7432	11127	8328	8448	4701	8595	4744	9426	11540	7327	9048	5061	12713	8548	1515	1447	1942	5844	8521	9836	80		55
11.77_1040.96				1040.96	ESI (+)	11.767	8011	9494	8026	6760	7757	6542	8169	10236	12180	8253	8614	4915	12574	7742	729	1252	700	8008	7523	7548	77	36	49
11.87_962.92				962.921	ESI (+)	11.866	2731	28014	7096	2944	8402	1819	2285	10363	13494	19976	4912	5530	8775	3450	988	1183	499	7047	14987	4267		90
11.03_891.81				891.814	ESI (+)	11.026	7008	4650	7727	7153	6112	7083	7122	9173	12507	8758	6683	8797	9806	8892	3292	4031	1270	5942	7910	10097	118	76	181
9.56_950.80				950.796	ESI (+)	9.562	8799	10514	5972	7007	8803	3513	5410	8548	8620	7567	4624	5414	7360	5536	5578	8390	4465	6686	6902	6530	45	7	70
12.03_1137.05				1137.05	ESI (+)	12.031	7432	9411	7640	8764	6725	6981	7055	10172	12979	6757	10404	3789	12369	7605	513	830	310	6886	6525	6944		22	61
11.91_1068.99				1068.99	ESI (+)	11.909	8353	9333	7491	7652	7043	5586	6608	14381	11463	7904	8182	4298	10458	7114	903	1355	806	8522	7348	9534			50
12.07_502.33				502.333	ESI (+)	12.066	5288	6715	8559	7442	7282	6654	9064	8707	8280	9990	7030	6383	7333	8655	2842	5529	2390	8308	9515	6792
10.44_1018.88				1018.88	ESI (+)	10.439	6106	6490	6781	7001	6731	10159	8665	8814	8938	8688	11000	4316	11542	9880	1713	2101	694	7227	7394	12169		105	52
3.31_524.45				524.452	ESI (+)	3.307	14652	5927	6726	11860	3568	26673	4412	3753	3004	4608	2819	3612	5698	2211	4630	4547	2792	6513	5991	6257	2882	2761	2814
1.56_630.48				630.477	ESI (+)	1.562	7275	2310	4336	16717	15715	10916	9113	2212	929	1878	8249	4457	1743	1666	3873	11930	7891	6913	6230	6075	515	417	610
6.10_823.64				823.639	ESI (+)	6.103	11456	8003	4594	7831	8327	482	593	5903	5296	6666	948	3277	850	235	11934	22666	10854	5657	5623	5356	94	76
11.77_993.92				993.924	ESI (+)	11.766	7189	9338	7482	7536	8454	5213	6076	9791	10993	9229	5076	4960	10659	7375	2638	3938	2360	8199	7033	7323	84	91	68
5.83_1164.13				1164.13	ESI (+)	5.828	9678	7593	6887	7996	7191	6376	7963	6754	5721	6506	6712	5807	4489	3346	6568	6659	6697	5960	5801	6115	1639	1443	1015
11.52_369.35				369.352	ESI (+)	11.516	3397	3541	4333	7297	6366	3794	3394	3144	3128	4297	4733	3906	3898	3757	14871	23293	15040	5423	4932	5464	2521	2267	2695
8.43_634.65				634.649	ESI (+)	8.43	9568	11524	6215	5889	9553	5051	6945	10921	11378	7694	4668	5289	8289	5912	1756	3451	2196	6776	6155	6903	47	127
12.15_1155.09				1155.09	ESI (+)	12.154	8121	9993	7472	8499	7920	5821	4795	11375	12216	9013	8804	4830	11159	5499	779	957	584	8012	8617	7015	94	128	95
0.75_643.34				643.345	ESI (+)	0.746	8263	7289	7353	9982	8451	7378	10357	7655	8737	8404	8276	7698	6069	6234	1805	471	946	6050	7173	6739	411	135	129
10.96_985.90				985.9	ESI (+)	10.961	8293	10342	3297	8628	5647	3510	7074	12335	10436	9570	6024	4643	10894	5366	3421	5477	1342	4883	6061	6570	71	113	141
5.88_766.55				766.548	ESI (+)	5.879	10604	11275	6509	8123	11768	3029	1543	7857	9008	6987	4087	5487	2123	2447	5736	9600	5193	6708	6757	6678	213	353	323
11.10_927.84				927.836	ESI (+)	11.1	5219	6071	6677	6005	3628	6664	15429	7373	11445	7078	8136	4314	14617	14098	984	683	1169	8020	7307	8498	127	100
10.68_961.88				961.884	ESI (+)	10.682	7399	8156	7201	5576	9153	5290	6464	9958	10070	8598	6263	8682	9233	7797	2164	2929	1792	7827	7071	7579	145	108
1.28_379.31				379.305	ESI (+)	1.279	15048	5439	5743	11557	4071	25771	5459	3523	2435	4752	3404	3058	3593	673	6072	5517	2076	6211	6747	7089	1992	1149	1778
11.26_893.83				893.826	ESI (+)	11.259	5335	7313	9659	9059	8158	5141	5129	8980	15983	10427	8226	2442	9252	5438	1665	3614	1140	7015	10027	10137	391	730	212
0.58_322.23				322.231	ESI (+)	0.583	4439	7695	5792	5947	5820	5642	7560	1410	3473	6215	5771	2722	9349	3925	9387	15272	12325	4661	4388	4290	2202	1946	854
5.34_775.56				775.558	ESI (+)	5.341	11390	11927	8542	10590	10417	4222	3608	9278	8379	6647	3089	3463	4483	2952	3544	5939	2546	6242	6496	5751	137	333	334
11.10_914.84				914.84	ESI (+)	11.1	4312	9088	10544	4521	2813	6690	11754	5969	12826	8017	6641	5486	18249	7658	1599	1454	1600	9348	7155	7731		223	80
10.87_960.89				960.895	ESI (+)	10.874	9345	11928	9232	6026	10956	8651	4818	9960	9280	11573	7241	5464	3622	2903	1209	397	306	6417	8242	7710	294	768	325
3.02_740.55				740.552	ESI (+)	3.022	7607	4460	5182	2007	4191	7113	6215	7860	1540	5074	4390	1544	27577	13665	2771	6014	12142	6270	6620	6388	442	334	422
10.08_966.85				966.846	ESI (+)	10.083	6434	8200	6236	6711	9151	5247	8027	9969	9303	7873	6564	6506	10292	8093	1848	3638	1363	6976	6873	6849	116	109	80
3.77_473.10				473.104	ESI (+)	3.768	32988	2205	1756	3300	189	38492	4563	2400	408	418	306	42	446	42	7863	5117	37	3747	4064	4109	51	59
12.15_1089.05				1089.05	ESI (+)	12.151	4778	9798	5026	7567	5493	5007	4849	12553	13356	7145	6216	3761	8992	5347	4181	6774	3916	10074	8889	8986	42	112	138
11.87_974.92				974.924	ESI (+)	11.866	7539	7841	10957	6119	1633	5849	6518	11908	7851	8347	9339	5315	12467	8001	2683	681	2121	6887	6797	6424	89	116	183
11.09_864.85				864.847	ESI (+)	11.094	4914	13110	4288	7641	11908	5111	5875	6009	5726	11368	3817	4507	12329	5071	3253	6159	3112	3143	6870	7352			112
5.75_792.57				792.572	ESI (+)	5.748	10325	9959	4362	6327	9076	1982	2697	6963	5523	6293	4103	4406	2925	1990	13260	12917	4846	5999	5545	5314	494	135	154
12.16_1129.08				1129.08	ESI (+)	12.157	6694	8641	6979	7883	6589	7078	5584	9704	11130	8172	7983	3190	12364	6550	1737	3025	1743	11881	10744	11382
5.21_835.61				835.607	ESI (+)	5.207	12500	9171	5800	9496	8732	2074	3476	6716	6152	4850	4332	3562	1566	2130	7302	12542	6693	5785	5789	5671	1846	1434	1612
11.30_1090.98				1090.98	ESI (+)	11.3	7692	7893	8164	7190	5825	7626	7591	10230	11506	8086	7818	3296	12785	8493	385	502	345	7712	8269	7617	49	105	41
10.63_974.82				974.818	ESI (+)	10.631	3947	2190	7085	8151	2473	8965	17900	9068	4765	7312	7892	641	21127	16080	236	260	458	7928	7770	7420	96		32
11.43_603.54				603.545	ESI (+)	11.427	6542	9548	6621	5704	8641	6437	7352	10145	10409	8739	6178	6375	11507	8655	659	641	740	6951	7395	7316	77	133	116
5.80_791.57				791.571	ESI (+)	5.8	10894	9553	3453	8776	8601	3270	3448	7908	9864	5195	3162	5420	4653	3246	4539	11251	5752	5611	7341	5606	199	215	250
11.45_882.83				882.831	ESI (+)	11.447	4945	5350	4850	7367	4405	9056	5062	4398	6527	8420	9421	9144	10712	11457	3763	5494	3692	9590	9133	9525	80	186
11.02_551.51				551.511	ESI (+)	11.017	6618	6550	6441	7028	7402	5688	6274	8501	7787	8354	6516	6802	9899	5849	3126	6482	2864	8133	7124	7467	58	103	90
10.69_810.76				810.757	ESI (+)	10.692	4963	6414	12987	4871	6419	5872	7517	8741	7009	6166	5162	4934	12479	7693	3377	4681	3955	6331	6176	5726	2761	1931	1107
10.57_953.83				953.827	ESI (+)	10.571	7411	9387	6989	6246	8069	4838	7746	11176	11609	7528	6351	4570	10127	7683	754	1477	567	6550	6754	6704			59
3.25_538.42				538.423	ESI (+)	3.246	8098	7435	5787	13564	8343	7038	9830	8492	8232	7227	9896	4248	5050	4964	353	351	182	5956	6049	6507	379	221	150
9.80_902.81				902.814	ESI (+)	9.801	8609	11055	6430	4124	13961	2395	3041	10760	12350	7599	3658	13392	4550	3780	854	1687	1216	6536	6433	6079	57	96	55
6.46_796.62				796.617	ESI (+)	6.458	11079	11702	5306	7143	8676	3756	5243	9907	10590	5845	4576	2503	7065	4106	2617	5717	1879	5615	4729	5378			87
5.86_746.57				746.565	ESI (+)	5.859	12029	9140	6419	7497	11211	2161	675	7045	8993	5996	3358	6600	1882	2002	5078	9205	5622	5334	5986	6503	512	155	214
3.07_608.47				608.474	ESI (+)	3.067	7790	2919	5606	1606	4091	7478	5702	7710	2177	3445	4334	1632	26021	13970	2008	5975	11970	6203	6147	6287	453	168	220
11.53_866.82				866.815	ESI (+)	11.525	5920	6643	7184	8333	3981	8026	6233	5351	6643	7268	6574	3459	13536	5914	4201	6361	4271	9444	8865	9550	662	604	393
10.21_862.78				862.782	ESI (+)	10.207	8002	10748	6871	4780	11774	2872	3593	10352	11497	8352	4870	9517	5599	4897	1608	2463	1279	6750	6766	6731	87		103
5.72_750.56				750.556	ESI (+)	5.718	12182	8656	5832	10086	8086	3293	3274	6404	5954	4062	3914	3056	4512	2390	6426	11051	4742	6072	5758	5865	1195	857	1021
11.84_869.80				869.8	ESI (+)	11.84	7530	6252	6335	6273	10248	3022	3925	8871	10159	9808	4970	8758	6225	4418	3459	5391	2829	7188	7296	7614	194	212
9.56_964.81				964.811	ESI (+)	9.561	7896	9611	5627	6367	8110	3767	4704	7821	8793	6741	3902	5644	6968	5006	4717	7177	4376	6345	5789	6254		85	88
11.15_926.82				926.822	ESI (+)	11.146	5210	8241	6212	2807	5679	8455	9842	10843	8402	7923	8077	3358	15272	10023	625	609	744	7442	6486	8924			102
1.06_288.29				288.289	ESI (+)	1.056	7574	13110	7923	2372	24863	123	1854	8311	11807	8257	2823	13683	513	540	224	1051	1438	5976	5690	6802	45	640	102
6.00_842.59				842.589	ESI (+)	6.003	14468	12864	5960	7584	6276	3613	3895	11182	8009	4834	6483	3006	4537	933	1861	5585	2300	5090	5049	3808		152
10.14_1276.35				1276.35	ESI (+)	10.14	3052	4066	7652	3684	4528	9409	7090	3093	3359	6362	10200	6174	6211	3097	2359	4855	20881	7101	8417	8988	3647	1572	1272
10.68_915.82				915.82	ESI (+)	10.678	7596	10574	6352	4129	10810	3159	4290	10160	12052	7426	4767	7225	8587	6866	1257	2419	868	6716	6199	6642	208	78	136
10.76_998.90				998.902	ESI (+)	10.76	6111	8489	6569	4914	7683	5239	6005	9793	10796	7786	5502	6512	10794	8588	1351	2030	1313	7391	7115	7280	107		180
3.69_540.43				540.425	ESI (+)	3.689	9180	4956	5131	20304	6829	5595	10450	6900	8027	6664	8500	1844	4776	2696	739	542	439	5976	6595	6319	430	310	897
11.44_994.89				994.889	ESI (+)	11.436	6464	7728	7834	7443	6670	6142	5810	9441	9989	7913	7058	2924	12225	6538	1454	1992	1137	6846	7338	7411	101	35	61
4.59_531.41				531.407	ESI (+)	4.587	13517	6226	5060	8949	4378	14184	4838	5129	4559	4882	3194	3925	4908	3920	4178	5522	3913	6034	5579	5875	3144	2849	3043
5.75_750.56				750.564	ESI (+)	5.748	11726	9348	5832	9616	8086	2627	3101	6404	5424	5141	3248	2723	4512	1916	5426	11051	4508	5851	5662	5998	440	542	599
3.46_279.16				279.158	ESI (+)	3.464	6671	8165	5547	6908	9229	5052	5900	6550	7203	6661	6712	5488	6759	5460	3803	4752	3653	6096	5628	5689	1783	1512	1365
4.91_784.57				784.574	ESI (+)	4.914	8292	12312	6175	5872	13227	909	665	10461	11219	6165	3719	6429	1759	1211	3639	6738	3503	6927	7754	5903			76
4.35_367.34				367.336	ESI (+)	4.352	6648	13481	5074	1359	30900	335	385	6741	10215	16812	1017	9785	704	270	43	83	337	2216	1966	2055	63		67
11.29_1027.95				1027.95	ESI (+)	11.292	6708	7796	7070	5944	7072	6297	6410	9478	10606	8086	6288	4191	10454	7117	991	1199	897	7348	7214	7547	79	48	29
5.96_588.50				588.5	ESI (+)	5.956	13812	5038	3694	14313	3968	21923	3337	3559	2699	3766	2881	3421	3774	3362	3289	3386	2652	6984	6634	7653	1559	1428	1662
10.20_973.81				973.807	ESI (+)	10.203	6815	8087	6194	6052	6962	5391	10372	10641	10360	6450	4653	2835	10881	9091	619	859	335	5699	5592	5551	51		65
11.70_919.83				919.825	ESI (+)	11.701	6051	13188	4940	3859	9967	1856	4766	9212	11139	8703	4882	5954	5409	6975	2299	3488	2337	5119	6512	6551	78	118	62
1.27_708.49				708.489	ESI (+)	1.269	2257	1109	2180	44717	7094	2380	2070	918	406	1250	25182	2822	1827	1595	908	1084	849	5753	5673	5519	160	171	265
12.18_1002.98				1002.98	ESI (+)	12.181	6868	10247	5882	5361	8784	3422	4309	9222	11292	8705	5494	5484	8030	5184	1424	3068	1928	7171	6954	7192		92
5.95_668.62				668.617	ESI (+)	5.95	4040	8790	6885	4979	4681	4181	4160	4397	7607	4842	3889	4099	5074	5315	5540	19247	4560	5761	5672	5389	2430	1967	1856
5.63_706.57				706.574	ESI (+)	5.627	9852	7472	4178	5305	8799	1196	752	6344	4417	5747	2522	3928	1242	807	9962	16467	9163	5970	5419	5908	135	88	38
5.37_933.55				933.547	ESI (+)	5.372	5698	7421	6668	5383	8730	4458	4427	8167	9564	8488	4583	7941	6950	5979	3133	3949	2837	5318	6760	7088	75	129
10.93_982.89				982.886	ESI (+)	10.93	12385	2293	5372	1819	4085	8743	11349	5373	11833	4760	5822	3476	16122	8917	793	1624	753	3334	7697	7471
4.99_889.58				889.576	ESI (+)	4.991	7570	8663	4449	6183	15387	366	2600	6408	7657	6313	3122	9566	3604	1790	4729	8049	4465	6554	6460	6462	192	109	27
12.12_1030.98				1030.98	ESI (+)	12.122	6181	7859	6709	7112	5564	5709	4737	7698	9685	8282	7167	2296	10773	5038	2721	4005	2843	8359	8298	8033	175	211	223
5.10_1490.11				1490.11	ESI (+)	5.098	17719	7417	1466	8457	9891	60	49	1929	2266	864	202	1613	111	68	9500	24858	6687	3332	3256	3038		58	38
10.31_982.88				982.878	ESI (+)	10.31	6179	8311	5985	5476	8623	5135	6250	8585	9414	6773	5169	7556	8707	6697	1410	2153	1671	6574	6735	6085	235	324	227
10.53_928.82				928.824	ESI (+)	10.531	6462	7461	5515	6542	6595	6454	7875	8286	9004	5988	6419	3891	12154	7083	1497	2159	1140	5603	6182	5613	88	76	85
7.03_697.65				697.649	ESI (+)	7.028	7023	7974	6096	6548	6797	4340	4371	6893	7954	6564	4788	4962	5605	5073	4747	6994	4504	5743	6268	6018	1346	1581	1268
11.11_966.87				966.865	ESI (+)	11.109	6981	8656	9525	5273	1831	4982	8272	8779	12717	6994	9199	1859	8897	5044	1001	1712	1786	6385	6872	4927		60	121
11.06_885.81				885.805	ESI (+)	11.062	4835	8882	5151	5300	5171	2076	3511	5826	6473	5770	4734	7087	4403	3910	7857	13382	6063	4588	6054	7897		99	35
11.39_631.57				631.572	ESI (+)	11.392	7587	8354	7187	4451	8532	4334	4790	10405	11470	8701	5066	6246	7643	6508	687	1280	329	6868	6574	7048	163	136	93
11.06_984.88				984.88	ESI (+)	11.06	3847	10313	7708	5934	3417	8171	5334	5406	9517	7645	7480	3437	11663	9878	1213	1467	1914	5543	8012	7095	135	147	94
10.77_1008.89				1008.89	ESI (+)	10.77	5674	6465	5469	6987	5557	4121	8229	8300	8804	6931	6706	3425	11071	8540	1796	2883	1823	6458	6735	6960		58	143
5.75_639.64				639.638	ESI (+)	5.755	4183	6196	3994	6485	7003	4723	8710	7670	7132	5456	7093	4617	9837	6054	4002	4332	3523	6295	5982	5650	69	92	119
11.90_1054.97				1054.97	ESI (+)	11.902	6181	9948	5943	5624	6198	3899	5516	8433	11075	8214	6805	4262	10689	6787	907	978	576	6840	6920	7194	30		44
11.47_994.88				994.88	ESI (+)	11.472	6464	6458	7348	6057	6575	6309	6458	8726	8623	6817	7029	3593	12038	6355	647	1533	705	5804	7263	6714	33	35	61
5.46_758.57				758.567	ESI (+)	5.459	12033	8808	3001	10142	6940	1295	3286	4295	5227	3860	3064	2013	3868	2674	6906	11830	5163	5034	5942	5294	96	152
10.83_914.84				914.839	ESI (+)	10.828	6762	9501	5359	5471	5759	7509	7267	8813	7584	7778	2965	2480	8191	4316	1598	5640	2287	5275	4704	6511
1.75_326.38				326.379	ESI (+)	1.745	10119	10776	5512	3905	4902	3903	5092	12987	13471	4799	2948	2042	3425	6508	2079	3574	2019	5234	5849	5777	268	214	214
10.39_951.81				951.807	ESI (+)	10.389	6421	7808	5663	6069	8105	4961	8457	8312	10321	6558	5372	4258	9584	7069	581	693	336	4801	5928	4235
10.77_908.82				908.822	ESI (+)	10.767	5911	7440	6049	5969	8422	4207	4426	6248	8736	7573	5719	5346	9279	5196	2631	4406	2214	6525	5669	5281			187
10.97_957.80				957.801	ESI (+)	10.966	6347	7511	5113	6585	4557	7165	7400	8292	10552	8378	6638	3642	12215	5254	572	557	287	6656	7939	6674	66	83
10.44_1032.89				1032.89	ESI (+)	10.442	5391	5962	5806	9085	6072	5227	7363	7730	7525	6890	6284	3914	9643	8108	1239	2323	1541	6349	5890	6162	48	52
1.91_186.22				186.221	ESI (+)	1.905	7293	8201	4947	4071	4871	5563	8817	9276	9826	4443	4006	2699	5440	8995	2631	4610	2872	5684	6177	6313	1395	1362	1096
12.04_1151.07				1151.07	ESI (+)	12.036	6436	7811	6849	7517	4825	6158	6188	8274	10068	7246	6890	2311	11800	6100	565	793	665	6194	6630	5723	93	82	80
11.99_977.94				977.945	ESI (+)	11.988	8294	4136	6557	7864	4890	3343	4563	7315	9271	7533	5821	5648	8126	5140	2550	4982	2391	8145	8116	8188	32	15	144
10.87_943.85				943.852	ESI (+)	10.867	3991	9789	6303	5170	4853	6127	8927	8389	11676	8115	5058	4207	5611	9091	622	1221	780	6054	6932	6822	62	90	163
10.15_836.77				836.767	ESI (+)	10.155	8262	9689	6258	4657	8884	3041	4005	9388	10449	8676	4647	6529	5234	3987	1246	1966	1035	6003	5980	5874	89	87	52
6.22_811.65				811.648	ESI (+)	6.218	12721	10455	4878	7649	6650	4426	3938	4847	3695	5302	2959	2551	2128	1816	4186	10338	3890	3194	3968	3981	74	67	60
5.72_866.54				866.543	ESI (+)	5.716	5908	7368	6174	6645	8111	2870	2835	7267	7775	6159	4409	6258	3023	3042	6190	6880	4969	6310	6572	6238	189	134	73
12.10_1139.07				1139.07	ESI (+)	12.1	4691	4916	6659	8712	3530	7117	6443	9040	10247	4683	8392	3971	13334	6624	905	989	395	7692	7368	7699	62	64
9.56_907.73				907.73	ESI (+)	9.562	7440	8470	5612	5609	6755	3096	4492	7286	7848	7086	3759	3509	6210	4380	4684	6302	3959	5324	5749	5723	56	45
1.63_326.38				326.378	ESI (+)	1.632	11899	13251	5840	3528	4462	2364	3146	12845	15101	5275	2593	1409	1434	3516	2406	3844	2248	5297	5673	5613	291	415	382
4.95_690.54				690.544	ESI (+)	4.948	5953	6284	2912	6193	7885	737	465	4467	3970	4481	1277	3562	633	663	11435	20777	10551	5718	5921	5373		75
5.14_933.77				933.774	ESI (+)	5.142	7590	7705	5189	6782	8451	2921	3412	6331	5269	4656	3884	3302	2959	2823	7226	8288	6752	5825	5690	5529	1610	1331	1075
10.74_943.84				943.845	ESI (+)	10.741	6479	8454	5434	4397	8489	4046	5415	9108	11370	6760	4680	6498	7844	6136	849	1735	700	5870	5183	6212	205	98	128
5.76_819.62				819.623	ESI (+)	5.757	7633	7233	4444	9360	7705	2911	3885	6203	5330	4317	3509	2524	3700	2184	6453	10459	5370	5745	6051	5865	142		122
0.62_186.22				186.22	ESI (+)	0.616	6879	6170	6210	10179	5844	6908	6088	5774	5311	4625	7305	3392	6242	4225	3320	3700	2959	5342	5185	5355	2101	1634	1760
12.16_1020.98				1020.98	ESI (+)	12.16	4433	5390	4502	8275	5061	5263	5494	6206	6679	7239	5191	3416	9070	3942	4334	7168	5221	9715	10026	9696	188	43	183
3.51_452.52				452.518	ESI (+)	3.513	3740	4247	3211	5305	5932	5525	16839	4645	5088	2954	6054	2662	5234	12599	3046	6095	3504	4948	5667	5094			37
2.93_413.32				413.322	ESI (+)	2.928	7349	10595	4878	7631	13940	3085	4397	7572	6805	5577	3265	8420	3436	3297	1404	2059	1184	5249	5250	5510	428	273	283
12.04_1138.06				1138.06	ESI (+)	12.045	6436	7637	6790	6177	5653	5934	5896	8571	8960	5188	8779	3153	10255	6336	801	1147	320	5790	6705	4773	100	76	47
11.49_968.87				968.871	ESI (+)	11.492	8612	10474	5398	6010	4572	3202	8710	7457	12018	6449	4419	2187	9523	5016	948	1577	412	3086	5445	4486	26		71
9.56_885.68				885.676	ESI (+)	9.564	7174	8608	5054	5557	7388	3369	4099	6793	7399	6480	3598	4456	6303	4416	4338	6549	3778	5414	5425	5368		36
0.72_796.45				796.454	ESI (+)	0.724	593	398	246	412	1321	909	886	272	232	283	377	386	644	326	37998	33816	9282	5871	5531	5457	120		67
1.05_470.37				470.368	ESI (+)	1.052	6637	2383	3638	16255	12120	11581	8313	1324	361	978	7256	2881	1926	1988	1691	6722	4813	5507	5305	5262	439		186
6.67_800.65				800.654	ESI (+)	6.673	9731	11994	4478	2942	13208	1227	1860	11659	8943	6791	3381	5938	1692	657	1878	4867	2242	6563	4639	7276	25		96
4.96_858.60				858.596	ESI (+)	4.963	10719	9159	5455	9928	7030	1708	1863	7113	4522	3274	3073	1913	1263	505	6094	10920	5564	5121	5601	5644	124	87	106
12.11_369.35				369.351	ESI (+)	12.108	3608	4834	4379	6124	5450	3672	3942	4729	4559	5153	5022	3650	5001	4327	8323	12966	8180	5122	5083	5249	2227	1843	1962
5.64_1545.15				1545.15	ESI (+)	5.64	10629	10952	3859	9307	9935	330	586	7614	5805	3988	2033	1830	787	249	5894	11315	4908	4354	5537	5397	103		24
11.09_1005.92				1005.92	ESI (+)	11.09	4432	5654	5260	8868	6558	4856	6113	6544	7279	4697	5475	2666	17449	11606	293	1533	454	4486	4706	4779	85
10.60_863.79				863.787	ESI (+)	10.602	6733	8205	5330	4832	9009	3486	4102	8181	9924	7305	4685	6368	6222	4714	2312	2671	1541	5544	5203	5276	191	245	198
1.30_488.36				488.357	ESI (+)	1.298	4207	3082	3058	30638	8850	3155	3220	984	522	2637	16319	4275	2955	1745	1501	2593	886	6090	6137	5565	392	263	319
10.52_917.84				917.836	ESI (+)	10.515	7021	6604	4835	6049	6135	6473	5120	6818	7866	6066	5486	4693	9232	6590	2137	2670	2048	6303	6782	7080	509	342	215
11.01_916.82				916.817	ESI (+)	11.008	2965	2800	7410	6907	1918	6539	6990	9502	12999	6928	6192	2948	12513	5333	1744	2240	2407	7190	9823	9161	94	128	135
5.20_818.60				818.598	ESI (+)	5.204	6268	9367	5832	8320	1285	2892	3012	3274	2554	3040	3482	4547	2879	2388	4216	22208	4501	4944	2579	3654	1652	1575	1504
11.55_845.81				845.807	ESI (+)	11.547	6323	9723	5173	4302	12817	2474	3143	8071	8939	7961	3491	9448	4210	2305	465	3088	1921	5792	6081	6010	57		50
11.82_1015.89				1015.89	ESI (+)	11.818	8376	10013	5482	6559	2380	4394	5910	9973	11562	5363	6262	2720	9772	5767	94	233	126	5514	5531	6570	60	56	63
10.56_955.80				955.804	ESI (+)	10.565	7149	7345	7350	4621	5271	4192	7772	9633	6884	7855	4227	4304	9099	6064	491	1749	760	6722	4132	6485		87	178
11.96_1135.03				1135.03	ESI (+)	11.96	6788	6873	6313	7251	5789	4936	4707	8358	9527	6669	7934	2628	9829	5199	677	984	459	5988	6390	5959	122		61
10.82_915.83				915.829	ESI (+)	10.818	8055	7657	16770	2075	5849	5422	4598	6719	6188	4590	3317	3095	4885	3233	3311	4513	1679	3959	5600	4116	660	226	284
10.94_942.86				942.859	ESI (+)	10.942	4477	5803	5824	3533	6384	3810	3888	13414	11390	2233	5131	4759	16771	7981	1095	1112	893	8533	6186	8098	52		76
5.69_1598.19				1598.19	ESI (+)	5.687	12565	11076	4453	8999	9748	1042	1421	6001	3691	3858	1607	1713	387	305	4707	10363	5052	4617	4725	3999	45	38	51
11.11_984.92				984.919	ESI (+)	11.107	3847	8637	11659	4766	4517	4720	2961	9202	9590	7907	4840	6971	4835	7158	833	1301	1085	6140	3114	6021	78	47	42
11.01_939.74				939.74	ESI (+)	11.01	4877	6978	7694	6298	7094	984	6367	9024	9544	9267	5210	3496	7127	7279	1242	1828	635	7765	7321	4994		50
11.91_1080.99				1080.99	ESI (+)	11.908	6611	5333	5376	6375	3403	6329	7773	7622	8803	6738	5322	3346	11916	8174	535	1379	534	5373	5052	6984	78
10.60_523.47				523.475	ESI (+)	10.596	6415	8360	5821	5015	7878	3711	4827	7983	9072	7436	4736	6094	6698	4915	1171	2335	1299	5506	6210	6443	222	266	284
4.76_339.29				339.289	ESI (+)	4.757	9990	12145	6279	2746	8696	984	820	12096	13205	8935	2525	4693	893	1183	2124	2586	1460	5216	5798	5487	118	191
5.84_791.55				791.555	ESI (+)	5.845	8662	6993	4281	7973	6716	3446	2619	4751	3566	3182	3580	2533	2523	2902	7067	10850	6901	6257	6149	5606	466	206	208
7.15_620.60				620.597	ESI (+)	7.151	5625	6948	2955	4332	10611	4594	8468	5968	6995	4896	3984	6892	9636	7442	1428	2231	1077	4817	5300	5280	61	180	83
10.80_810.77				810.765	ESI (+)	10.803	4747	5485	6821	8372	8206	7256	4206	2908	6438	5023	6696	3435	8956	2575	4396	2274	4497	3890	10977	8529	2255	1560	628
12.11_1153.08				1153.08	ESI (+)	12.107	4195	6502	6670	7130	4297	5939	5789	7959	7969	6774	7820	3859	12073	6373	493	867	590	6488	6616	7163			65
6.60_802.63				802.627	ESI (+)	6.604	10888	8498	4833	8244	7250	2634	3110	6518	5358	5061	3230	1730	3487	653	4674	7684	4205	4835	5117	4798	106	101
5.66_799.59				799.593	ESI (+)	5.656	9286	8520	4526	9160	7618	2144	2130	5053	5435	5045	2687	2052	1588	865	6719	10064	4521	6284	6086	6077		48
11.69_1026.94				1026.94	ESI (+)	11.69	6270	7651	5904	5658	5949	5471	5447	6642	9438	5598	6727	4108	10664	6391	367	738	1005	5088	7348	5896	89	81	110
11.95_1062.94				1062.94	ESI (+)	11.945	5210	6384	5600	8371	4483	4848	6082	7769	7383	6025	8583	2154	11056	5368	1048	1652	1407	5635	5918	5626		56	54
11.05_967.85				967.845	ESI (+)	11.049	5788	8388	8239	6393	4810	6086	3591	7863	8494	3653	6524	2728	9739	6882	784	2188	1052	3707	7128	6476		52
1.85_402.36				402.356	ESI (+)	1.849	2622	13056	9148	2669	2719	3768	2682	1613	6097	1754	2160	1985	2216	8835	5957	17560	4781	4221	4445	4345	3205	2920	2685
7.35_1136.80				1136.8	ESI (+)	7.35	8259	8520	5502	6034	8200	2394	3136	7623	8835	4983	4642	4273	4778	2696	2585	4594	2580	5090	5360	5322		45
6.21_760.62				760.618	ESI (+)	6.208	10760	9816	5021	5716	9703	2142	3949	6815	7131	5839	2986	3738	3446	1387	1641	6185	1708	5705	3163	4816
5.29_774.57				774.567	ESI (+)	5.288	12157	2544	7455	11093	5401	8507	2277	6929	5987	8016	5810	237	7664	1947	328	1659	739	1833	8201	5210	797	550	1103
9.54_964.82				964.819	ESI (+)	9.535	7896	9611	5627	4557	8110	3767	4704	7821	3002	1291	3902	5644	6678	5006	3258	4408	3739	5848	4920	6254			70
1.05_514.40				514.395	ESI (+)	1.049	5876	1856	3103	15072	12018	9122	7812	1996	519	999	7614	2725	1978	1845	2471	6307	4486	4596	5611	4826	465	424	324
10.77_973.89				973.893	ESI (+)	10.774	5815	7427	5210	4357	6955	3646	4782	8039	10122	7089	4800	6126	7258	5804	1298	1682	1163	6146	6371	5763			78
4.94_365.31				365.305	ESI (+)	4.937	7149	11108	7402	2222	8416	916	1249	12659	15387	9416	2905	5525	2119	2103	576	969	262	5691	6447	6230	122	134	74
11.53_1079.98				1079.98	ESI (+)	11.526	5782	5495	7133	5478	4563	8134	5504	9275	9425	6619	5120	3885	7165	6185	315	774	374	5723	5555	6366		98	35
11.64_894.83				894.833	ESI (+)	11.644	4310	6682	4658	7648	7615	3825	4022	9832	3236	6559	3539	4565	15695	2318	3011	2526	1986	2081	9343	9475	230	306
11.75_997.89				997.89	ESI (+)	11.749	6395	6854	7792	5310	3825	5545	5036	7009	9725	7344	6602	3219	9329	5468	419	940	599	5255	6773	5081	47	87	116
1.57_854.58				854.582	ESI (+)	1.575	6492	3881	4915	7533	2826	19186	3993	2778	2988	4287	2328	10686	3401	1633	3774	3776	2454	5110	5175	5120	2738	2642	2443
6.30_818.60				818.596	ESI (+)	6.303	9832	9468	5151	6535	7801	2539	3530	7936	8438	5569	3698	2674	4531	2266	1787	3575	2057	5242	4670	4766	184		150
11.73_993.94				993.938	ESI (+)	11.732	2796	4951	5770	8004	3209	6864	7391	2193	5225	7013	7096	3633	11076	9156	2295	3024	1789	8264	7927	8806	84	42	232
1.05_426.34				426.343	ESI (+)	1.055	6893	2183	3238	14768	10237	12719	7177	1408	432	987	5695	3076	2004	1742	2004	5594	4191	5154	4456	4900	508	640	428
10.96_956.88				956.884	ESI (+)	10.958	7376	5033	1159	5526	2294	6385	6193	11507	19981	7608	6011	4359	3934	1420	345	290	556	5108	9378	12886	131	83	53
10.47_945.86				945.856	ESI (+)	10.467	5870	7954	5220	4558	7819	4295	4208	7642	9488	6490	4269	4230	7941	5497	1264	2370	1170	5739	5970	6559	45	71	82
10.16_966.85				966.849	ESI (+)	10.156	4297	5285	4430	5688	4864	5744	8027	5174	6727	4864	5806	3509	9495	8330	2427	3642	2165	5954	5331	5709	13	43	37
7.08_868.67				868.674	ESI (+)	7.078	10299	9119	4707	6367	8403	2075	2224	7186	7672	4943	3150	4127	3689	1397	3088	4528	2987	4560	4721	4311		160	80
11.12_1030.90				1030.9	ESI (+)	11.122	1899	5099	7603	4159	4249	6769	7367	10123	7595	6323	7405	1960	13190	6904	511	1051	624	4564	6599	3230		76	56
11.58_996.92				996.918	ESI (+)	11.58	5066	8262	3294	4964	7873	3704	6412	7655	10770	8758	3799	3098	7840	6646	754	1069	668	5956	4771	5389	40	29	100
9.93_914.82				914.816	ESI (+)	9.925	6346	8241	5240	3778	8438	3331	3645	8172	9903	6011	3367	8342	5351	3969	935	2538	1461	5462	5278	4868	37		70
10.77_994.88				994.881	ESI (+)	10.769	4671	5163	5531	6196	2398	5016	7169	6928	7104	6106	6150	2933	9881	8597	2073	2775	1798	6036	5735	5842	54	114
2.71_430.39				430.388	ESI (+)	2.713	2444	9796	8195	3195	623	4212	2169	1002	8233	1437	2224	458	1278	7696	5758	23839	4028	4531	3838	175	3007	3509	3099
5.55_758.57				758.57	ESI (+)	5.548	11688	8789	2964	8827	7196	2079	1344	5398	4615	3936	2782	1807	2844	1614	5010	9317	3419	5040	4584	5576	57		168
10.12_941.83				941.832	ESI (+)	10.125	4293	4433	3813	4779	9039	5686	5364	9838	6572	4686	6066	3072	7587	8435	1768	2860	1721	4959	4834	3439	128	58	63
10.44_1019.89				1019.89	ESI (+)	10.436	4354	5580	5661	4911	6039	4744	5911	7536	7513	6397	6307	4173	10152	8554	1213	1448	525	6081	8922	9309		33	47
3.73_697.65				697.655	ESI (+)	3.732	12143	2798	6343	8517	5129	5885	4301	3818	3180	2942	3838	6850	2125	1253	7686	4416	1765	6314	6371	6138	2478	2043	2113
11.98_565.56				565.556	ESI (+)	11.982	5914	7617	4587	5241	9354	1485	2607	6262	6843	7096	3658	6354	3785	3254	3855	6014	3061	5581	6169	5451	43	56	109
11.62_887.83				887.828	ESI (+)	11.618	5591	6919	4335	4628	7232	3601	5973	7738	8990	7054	5340	3948	10738	6392	599	717	225	5776	5879	6369	92		76
11.87_993.91				993.914	ESI (+)	11.871	5652	6195	6938	3178	7293	3784	5447	5289	6541	7309	6157	4279	11495	6286	659	2241	1071	4902	8406	4408	53
6.35_864.65				864.648	ESI (+)	6.349	10715	8688	4976	7230	7968	1320	1302	6824	6598	4616	2669	2332	1471	785	4219	7796	3629	4320	4708	4413	82	99
5.18_716.56				716.555	ESI (+)	5.181	7633	5666	2384	6337	4016	939	1085	3367	1807	1501	1917	1035	1378	653	11182	20865	9662	3991	3846	4999	374	173	352
4.67_339.29				339.29	ESI (+)	4.672	10533	11245	6153	3631	5714	536	357	12454	13272	6391	2345	1911	763	878	1913	4203	2565	5390	5389	4383			67
5.82_834.60				834.597	ESI (+)	5.819	11523	9380	3992	6512	10551	1340	1188	6307	7136	3939	1847	4200	1083	1177	3501	6783	2432	4492	4408	4372	207	111	259
10.77_1035.92				1035.92	ESI (+)	10.771	4778	5592	3803	6190	5081	5926	5889	7738	8057	6396	5308	3205	10838	6968	1096	1357	951	5689	4496	4626	116	111
11.96_1036.93				1036.93	ESI (+)	11.962	5213	5166	5453	7510	4678	4138	6100	8185	6404	4556	6363	1659	11315	5506	1459	2586	1970	5764	6117	6149		92
11.71_876.83				876.828	ESI (+)	11.715	5342	7259	4996	4587	8624	2991	3303	6292	7806	6536	3689	6178	4907	3639	3082	5150	2104	5244	5549	5590	126	195	125
10.94_910.83				910.833	ESI (+)	10.935	4469	5659	4981	2914	8341	3129	6939	8287	9551	5282	2577	4634	9356	6392	1212	3126	2038	5512	5558	5066
11.27_1011.90				1011.9	ESI (+)	11.273	6942	6006	4827	5603	3952	4084	8049	8025	8973	7435	5322	2751	6122	6962	521	1148	486	4564	5458	6246	51	90	52
10.26_888.80				888.797	ESI (+)	10.262	6270	8493	5128	3872	10360	2690	3155	7274	9224	5712	3311	8381	4877	4129	1006	2280	605	5172	5171	4734	86	72	84
5.63_1162.85				1162.85	ESI (+)	5.629	8876	8818	4288	7795	7652	717	1448	6803	5917	3237	2404	2291	802	889	5213	9642	4874	4782	5186	5396
5.64_752.56				752.558	ESI (+)	5.639	6442	5417	2342	3230	5331	1108	334	3232	2852	2712	560	1870	1529	659	11988	20288	11087	4883	5168	5124		169	143
0.61_200.24				200.237	ESI (+)	0.609	4843	1465	2189	8899	9753	3267	5355	3066	2431	1295	5649	3633	1446	2018	10337	9295	6846	5197	5001	5107	596	260	212
4.88_864.62				864.624	ESI (+)	4.885	9800	6895	3200	6714	6102	1103	1220	5743	3046	2614	2478	1377	391	363	8766	12674	7318	4570	5702	6201		43	172
11.10_425.22				425.223	ESI (+)	11.102	2543	3336	3689	3693	3326	2239	5326	3696	2255	4103	4391	4155	5618	7042	8261	10130	10971	2831	2258	2100
4.59_704.53				704.525	ESI (+)	4.595	9136	6475	3592	7802	5429	2135	1984	5614	4905	3609	2662	2104	3052	2470	5059	10326	5389	4808	4842	4621	256	605	174
3.33_480.42				480.425	ESI (+)	3.331	10521	4337	4702	8645	2308	19135	3223	2885	2820	2648	2346	3175	4627	761	3434	3222	2418	4810	4195	5253	631	1734	2229
11.91_1095.00				1095	ESI (+)	11.908	4759	5215	4464	5969	3637	5676	6921	7327	7036	6159	5832	3900	11298	6616	984	1223	613	5429	6563	5462		93
4.96_792.59				792.587	ESI (+)	4.962	5667	7277	6196	5835	6269	980	952	8335	4907	7230	1797	2864	1223	770	6414	10253	5206	4737	5180	4274	110		179
4.92_718.54				718.538	ESI (+)	4.923	9538	6936	3374	8317	5086	4223	2024	4818	2548	3094	1943	1406	2779	1169	6856	10860	5140	5082	4951	5041		74	82
10.44_1350.37				1350.37	ESI (+)	10.44	2650	3462	7034	2226	3312	5191	6159	1561	2245	4112	9336	4574	3387	2148	1872	4354	19789	6633	6052	7023	1576	1198	883
10.09_980.86				980.861	ESI (+)	10.085	5255	5866	4849	5125	6078	3741	5489	7624	7813	5304	4856	4834	7846	6168	1253	2679	1439	5098	5649	5161	121	82	111
11.82_880.84				880.841	ESI (+)	11.817	8416	1476	2552	4573	9540	2475	1336	11352	2133	1209	1057	16711	4485	3299	4751	3574	4284	7012	9306	8459	143	431	1326
2.22_550.39				550.386	ESI (+)	2.223	5865	6911	4102	4529	7725	2283	4070	8029	8782	5560	4862	6546	4941	4445	1652	2205	2529	4509	5182	5032	188	145	164
1.55_674.50				674.504	ESI (+)	1.551	5035	1768	2943	12880	11399	7244	6625	1197	802	1320	6644	3129	804	516	3163	8714	5921	4682	5119	4719	251	323	180
11.22_963.87				963.871	ESI (+)	11.224	5204	3737	6255	4464	3657	4007	4850	8116	7490	6545	2134	3243	7895	3895	3888	6397	3379	6637	6196	6403		80	144
2.74_400.38				400.377	ESI (+)	2.74	1435	1357	2890	2550	1804	6513	992	1480	510	1145	2063	1638	31797	1169	942	30429	1761	3563	3790	3821	4765	4406	5097
6.48_1337.86				1337.86	ESI (+)	6.477	7863	6742	5266	6072	7812	2592	3111	7235	6781	6180	3495	4320	4651	2298	2560	4057	2076	4627	4436	4003		82
11.79_1060.93				1060.93	ESI (+)	11.788	2310	6555	5657	7335	5552	4797	6090	8256	6279	4606	8953	3008	8603	5803	782	954	840	6058	6206	4498	52	106
0.57_563.34				563.335	ESI (+)	0.567	1679	794	1138	1296	2166	1420	1021	359	694	1248	1521	671	765	383	16384	31638	15912	5466	5847	5019	298		156
11.84_563.55				563.55	ESI (+)	11.841	5216	9744	4245	3847	12039	1940	2190	7070	7910	7725	2842	8993	3567	2932	1146	2606	388	5189	5380	5438	99	54	48
10.72_1424.40				1424.4	ESI (+)	10.717	2886	3769	6995	1584	2802	8520	6052	2314	2114	5184	8347	3210	3159	2269	1446	2912	18994	5806	2635	5275	1232	496	449
6.04_790.57				790.568	ESI (+)	6.036	7099	5833	4505	6807	5422	3748	3844	5146	4741	4734	4354	4006	4817	3672	5381	4611	3310	4996	5538	5168	1336	1488	780
11.75_605.55				605.548	ESI (+)	11.752	4410	6743	4531	5260	5692	4330	6550	6925	7237	6051	4699	3629	8988	7128	993	1745	806	5455	6073	6495	128	101	118
11.60_997.92				997.916	ESI (+)	11.595	5724	5060	4647	4102	6713	3568	5787	7758	10488	6450	3677	3131	10525	5983	525	1322	608	5595	5341	4986			94
11.91_904.86				904.86	ESI (+)	11.915	5023	7074	4831	4410	8484	1653	2716	6469	6736	7094	3774	5994	5962	2931	3060	4555	2815	5184	5443	5617	209	148
9.95_928.83				928.835	ESI (+)	9.947	6033	8491	5334	4003	7197	3164	3762	7813	9515	5784	3560	6843	5022	3405	913	1806	1053	2891	5177	7139	58	70
10.88_969.87				969.869	ESI (+)	10.877	3809	7168	5895	4419	6127	4771	5262	8755	10357	6082	4123	4053	6237	6990	519	472	336	5866	5677	6163	95	45	52
0.58_955.50				955.504	ESI (+)	0.582	2279	2950	1225	1686	4068	2708	3707	583	1196	1367	1451	976	1592	974	9031	25355	17760	4605	4728	4889	62	94	44
6.28_818.59				818.59	ESI (+)	6.276	9832	9468	5151	6675	5729	1962	3530	7936	6878	4296	3698	2015	2336	1608	2255	4534	2167	3822	3300	4117			150
0.55_898.48				898.475	ESI (+)	0.545	2038	3581	1453	1746	4162	2825	3652	544	560	916	1406	1290	2140	1065	8434	23698	19444	4918	5319	5644		50
10.92_1048.94				1048.94	ESI (+)	10.921	5310	4826	4948	5594	6492	5135	6987	9147	9657	4074	6342	3385	4419	4038	1182	994	729	4707	6445	6171		140	55
10.71_1021.90				1021.9	ESI (+)	10.711	3104	4191	5836	4031	3263	6498	9035	4484	7896	4892	5486	3333	9677	10467	811	1476	1428	4548	3471	4411	71		52
0.55_518.32				518.322	ESI (+)	0.552	2178	2412	2418	743	2484	1135	317	1405	1604	2111	457	1447	965	869	17254	25580	14712	5743	5749	4262	410	597	556
5.37_819.61				819.605	ESI (+)	5.371	8597	7110	4577	6554	8402	2539	3196	6199	6261	4946	2862	2528	3369	1825	1710	6848	2881	4424	4366	4478	170	128
10.35_966.85				966.847	ESI (+)	10.351	4666	3420	4725	6596	4887	6821	5579	6122	5405	5595	6002	2560	8261	6104	2116	3039	1789	4760	5672	5620	51	87
11.49_1038.94				1038.94	ESI (+)	11.491	5857	6282	6328	4749	4480	5100	4930	8321	8647	4779	5870	2297	9263	6631	258	612	186	5595	5449	5737	85	144	31
5.72_824.61				824.605	ESI (+)	5.722	8513	7592	3951	7852	7235	1698	1461	5109	5019	3466	2235	2296	1402	535	5674	9991	4348	4549	4590	4227		105	155
6.57_666.64				666.638	ESI (+)	6.566	3822	4452	2886	1829	4696	4983	2115	3492	2783	2782	2364	2281	10467	2403	2166	27149	1904	3536	3714	3798	1526	1261	1766
5.18_746.57				746.572	ESI (+)	5.181	9481	7903	3340	7071	7837	2059	1244	4925	5882	3954	2394	2669	2715	1653	4678	8460	2826	4189	4481	4272	301	166	113
5.96_574.48				574.483	ESI (+)	5.956	11510	4260	2860	11535	2981	17899	2827	2760	2878	3272	1730	2787	1691	1395	2478	2486	2176	5879	5847	5408	894	726	937
1.60_366.32				366.32	ESI (+)	1.604	7086	1727	3234	10613	8656	12820	5304	1001	614	1423	3340	2413	1428	1747	2147	8277	6091	4656	4522	4608	474	655	204
7.53_996.73				996.733	ESI (+)	7.532	10025	3785	3649	6268	5963	2521	2800	5821	3208	4165	2684	2651	2643	1955	6072	8861	5363	5074	3621	5181		43
10.60_895.83				895.827	ESI (+)	10.599	3653	6815	5701	5662	6099	4481	3152	7074	4708	6892	5721	5381	7265	4928	1292	2748	1913	5665	5686	5633	206	89	99
1.59_468.39				468.386	ESI (+)	1.589	10626	3367	3850	6773	3272	16179	2920	2561	3046	3077	2708	5644	4044	2954	2392	2861	2650	4683	5196	4665	2673	2617	1881
11.06_855.78				855.781	ESI (+)	11.061	5359	3153	3363	4125	8125	3336	3601	5302	6518	5353	5331	5123	4487	9843	1798	3877	3620	6385	6406	3836		55	822
10.36_928.81				928.807	ESI (+)	10.359	6728	8620	3183	3492	8701	4034	2376	8912	9949	5983	2472	6000	5629	1637	1037	2037	837	4975	6432	5154	88	108	116
12.06_1152.07				1152.07	ESI (+)	12.058	5177	5988	5835	5973	4857	5349	4915	6560	9548	4767	7523	293	9811	5096	551	525	400	5714	5705	4959	115	89	92
12.10_1066.98				1066.98	ESI (+)	12.099	3780	2580	5259	7341	2660	5512	5627	4110	4430	3688	7727	2172	8906	5081	3850	5494	3476	3487	3348	5017	159	223	137
3.01_784.58				784.576	ESI (+)	3.006	5389	3622	4346	1359	3047	4976	4812	5037	989	3365	2805	1496	18394	9754	2038	4633	8641	4739	4154	4993	222		261
4.82_739.52				739.524	ESI (+)	4.818	7339	10989	4701	1599	12585	911	1590	8819	9852	7970	1399	7849	1573	1670	390	992	350	4678	4934	4632	133	96	241
10.46_914.81				914.815	ESI (+)	10.465	5930	7134	4855	4066	6181	3368	4947	7578	9631	5324	3999	3925	7611	5791	883	896	449	4650	4777	4746		62
11.90_1025.93				1025.93	ESI (+)	11.896	5861	6673	5331	5514	5496	4517	4967	8532	7713	4583	6471	2427	7960	4313	670	782	239	5141	5190	6277	47		46
6.85_866.66				866.662	ESI (+)	6.849	10211	9511	4731	6253	6775	2113	1769	7746	7877	4958	2477	2680	2981	1525	1782	3424	1689	4088	4441	4170	75	28
5.07_816.62				816.618	ESI (+)	5.07	5581	7502	4184	7854	10440	500	878	6002	6401	4370	2180	5806	265	407	5291	5708	4616	5143	5660	5445		153	132
10.48_955.82				955.824	ESI (+)	10.484	5895	5151	4187	3438	4005	4705	5637	7643	8872	5651	3888	3735	8812	8810	559	858	1457	5448	3919	6373	70	133	107
10.86_1008.90				1008.9	ESI (+)	10.863	5113	6939	5499	4602	5594	4677	6284	7833	8969	5514	5249	2858	4490	5995	452	835	556	5495	5262	5575	62		13
10.53_940.83				940.828	ESI (+)	10.53	4486	6280	4713	4649	5573	4220	6528	6881	7933	5148	3960	4109	8119	6383	1088	1430	885	4837	5129	4582	107		136
4.97_731.57				731.572	ESI (+)	4.975	8812	9548	3474	6969	6160	3307	1873	6919	5649	6257	209	2019	5795	3322	550	5655	2682	4970	4465	5917	239		97
11.15_992.87				992.869	ESI (+)	11.149	5799	5349	5867	5386	4687	4080	6320	8471	5500	6254	5487	2558	10288	4541	390	998	196	4482	5084	4824	102
11.96_1149.05				1149.05	ESI (+)	11.964	5376	6034	5270	6147	5236	4695	4298	5800	8224	5553	7240	2536	8934	4272	392	874	762	5159	5375	5091		78
11.10_750.57				750.574	ESI (+)	11.1	3084	5731	4573	3832	2250	6429	5444	5820	5826	3326	4452	5673	6287	4035	5249	3403	5008	4768	6751	2279
11.64_1104.99				1104.99	ESI (+)	11.636	5732	5879	5675	5164	4414	4910	4951	7626	7786	5282	6876	1306	10102	5354	271	473	124	5217	4878	5129	27	72
5.36_906.60				906.605	ESI (+)	5.364	7841	7983	4078	4851	9471	1433	2359	6756	8279	5858	2622	5013	3241	2252	2002	2839	1820	3572	4280	4156			69
11.48_902.83				902.825	ESI (+)	11.483	5218	6640	4439	3709	5980	3589	5235	7221	8163	5878	3559	3532	8682	5924	1118	1764	986	5508	4903	4745	328	50	337
10.51_603.54				603.536	ESI (+)	10.507	7269	6905	4348	7142	6062	2962	3847	6547	6677	3635	1206	1524	3617	1691	3665	6756	3515	4608	2589	3854	88	105
11.79_928.87				928.87	ESI (+)	11.79	5028	6842	4722	4344	6820	2384	3411	6912	7940	6234	3530	4742	5443	2115	2689	3981	2495	3876	5103	4855	115	84	53
7.39_828.68				828.681	ESI (+)	7.392	6746	7822	4799	3605	8761	773	1256	6687	7534	6966	2030	5210	1886	1186	3544	5475	3275	4470	4542	4640	110	40
2.01_644.39				644.389	ESI (+)	2.014	11845	6623	5109	2815	1471	4204	2346	5692	833	5384	2133	1312	5094	1226	9184	8741	1065	3415	3320	589	2643	1802	1679
7.11_837.68				837.682	ESI (+)	7.114	8795	8699	4260	4609	7597	2458	2889	7811	8634	6001	3497	3648	5055	2714	644	810	399	4255	4597	4264	63	37	43
11.98_591.57				591.574	ESI (+)	11.979	4655	7868	4166	4371	9100	2036	2688	6643	7186	7280	2942	6256	4214	3041	1907	3542	1325	4927	5325	4796	187	77	48
10.16_980.86				980.865	ESI (+)	10.159	4033	5058	4323	4882	4898	4718	6594	5668	6248	4327	4891	3392	8596	6358	1788	2874	1690	4718	4815	4556	121	77
0.75_301.28				301.284	ESI (+)	0.749	3837	2238	39272	2065	2108	2675	2239	2022	2607	2536	2024	2204	3494	1906	2384	2527	1572	5252	4671	5344	2517	2682	2626
12.02_932.90				932.897	ESI (+)	12.02	5284	7468	5156	4576	7142	993	2858	6676	8077	6757	4673	4247	6318	3165	1759	2736	1345	5015	5497	5319	137		241
7.36_975.74				975.739	ESI (+)	7.359	3957	4636	5229	6264	6362	4782	7091	6077	6425	5599	7730	5750	4680	4016	98	154	100	4675	4531	4447	29		37
10.87_941.85				941.847	ESI (+)	10.87	8303	7362	5703	4594	5519	5050	5757	6458	7575	7108	2795	1747	2011	2890	777	1405	1572	8563	5366	5018	545	351	449
5.00_762.53				762.53	ESI (+)	5.004	13047	6931	3627	4741	6489	1058	973	4132	3535	725	1375	405	431	499	6879	12713	4401	4186	3511	2619		286
11.98_1052.96				1052.96	ESI (+)	11.981	5986	6134	5065	5380	3841	4191	4083	7812	7193	4867	6454	2758	9653	4027	664	1072	399	5227	5824	4236	84		81
5.55_1250.88				1250.88	ESI (+)	5.548	2335	4562	5571	4041	4921	3928	4552	5868	4118	5685	4825	5244	4736	3678	4766	4253	5113	5031	5303	5068	518	642	742
6.75_801.65				801.651	ESI (+)	6.75	7242	8639	4113	2961	11467	1185	1342	6469	6786	6654	501	5112	2038	902	2845	5222	2783	4462	4290	4085		49	102
8.47_694.68				694.679	ESI (+)	8.474	4163	5296	3176	4178	5559	4406	6032	4184	4466	4293	3795	3767	8432	5612	3326	5020	3001	4721	4448	4923	133	148	182
4.32_537.31				537.312	ESI (+)	4.32	12869	4141	3780	6747	5955	3284	6611	4925	5172	4179	5627	3769	3915	2462	443	521	498	4582	4295	3781	248	480	503
11.06_1030.88				1030.88	ESI (+)	11.064	4975	6506	6408	6515	2805	5459	3082	5324	7406	4437	7492	1833	9989	5764	137	1091	499	3663	4892	6054	93	86	79
11.13_880.83				880.832	ESI (+)	11.127	3522	5952	3945	3822	5035	3690	6098	5902	7387	6206	4362	5784	7962	5505	1432	2178	951	5305	6223	5665	195	339	188
6.28_729.56				729.557	ESI (+)	6.281	7227	8166	3448	4955	8963	2672	2934	5582	6935	5277	4553	4483	4515	2211	1750	2637	412	4047	4075	2942
10.19_946.78				946.784	ESI (+)	10.194	5060	5805	4361	4860	5506	4402	8520	6344	7009	4709	3144	1965	8775	6952	370	945	473	4404	4098	4029	47		94
6.61_756.59				756.588	ESI (+)	6.609	5692	8025	3799	3392	9143	950	804	5018	5966	6061	2040	4856	2195	1114	4916	7247	4421	4346	4465	4388		40	96
6.41_841.64				841.64	ESI (+)	6.41	11600	6050	5364	2619	6586	2536	1878	7852	11072	5727	2224	2995	2259	1995	2395	1260	1169	3874	4367	4245		89	64
5.22_630.56				630.556	ESI (+)	5.223	6858	7864	3788	4572	13848	308	1233	5259	5456	4132	2440	8441	1344	729	1824	6086	883	2868	4611	5101
8.23_872.71				872.71	ESI (+)	8.232	7924	5829	3316	5332	5691	1860	2532	5216	4839	4092	3218	2976	3516	2015	4989	6876	4401	4619	4348	4283	23	130
0.57_587.32				587.318	ESI (+)	0.572	4419	4921	4648	4232	5622	4543	6311	5092	5852	4873	4916	4310	4948	5150	1553	3268	2696	4875	4514	4670	351	174	203
11.39_995.90				995.896	ESI (+)	11.393	5089	5299	5085	5519	5315	4652	3752	7377	7696	6031	5471	1043	8123	5259	952	1084	842	5314	5551	5400	67	55	39
7.85_719.74				719.74	ESI (+)	7.85	7619	8647	4057	4652	5505	3152	4454	8166	7885	5096	3160	2339	4918	3340	812	1788	912	4099	4684	4346	33	37
12.17_1103.06				1103.06	ESI (+)	12.166	3856	4012	3773	6858	3748	3837	4503	4761	5090	5945	4767	2695	7206	3691	3515	5359	3535	8042	7975	7668	79		97
1.61_576.42				576.416	ESI (+)	1.615	7089	6835	5782	5621	5742	3932	5087	4017	5223	4052	5130	4471	5195	4451	1095	1278	1066	3835	4089	3919		516	235
2.78_712.45				712.452	ESI (+)	2.783	8705	3922	5345	5784	5732	5125	7852	3955	4174	4276	7223	4017	5551	3661	113	97	105	3932	4383	4415	119	175	173
8.19_846.69				846.694	ESI (+)	8.191	7302	4893	3154	6498	4098	1884	2470	5061	3887	3277	3432	1725	3879	2026	6220	8366	5161	4184	4017	4166	148	144	97
11.30_858.78				858.785	ESI (+)	11.3	4407	6149	4104	4034	5704	4593	6695	5884	6705	5607	4361	3453	8718	6823	230	371	350	5292	4812	4786			77
11.18_1036.93				1036.93	ESI (+)	11.184	3611	5320	4961	4946	4317	4858	5975	6403	7128	5503	4840	2881	7976	6814	881	1004	630	4952	4932	4913	107	70
10.45_852.72				852.723	ESI (+)	10.448	5270	6419	4699	4399	5239	4539	5388	6487	7377	5243	4477	3412	7862	5461	544	450	138	4732	4576	4591
10.52_971.87				971.872	ESI (+)	10.517	4881	4592	3572	4463	5796	3991	5217	6493	6778	5353	4958	3654	6894	5603	1198	2171	1467	5299	4946	5276		80	118
7.39_767.56				767.558	ESI (+)	7.393	3511	3820	5317	6590	6566	3535	7682	5404	6613	4421	8093	5193	3722	4495	296	375	486	4589	3268	4942	709	595	387
11.91_1070.00				1070	ESI (+)	11.906	6298	7057	3652	5726	4638	4323	3597	11147	2346	8685	4528	1086	7602	4129	285	650	484	8060	6587	7022	77	69	97
11.97_645.62				645.623	ESI (+)	11.972	5733	7382	4682	3639	7339	2808	3038	7379	8285	6384	3481	4990	5310	4531	382	845	267	4837	5207	5476	81	74	67
5.72_769.56				769.564	ESI (+)	5.722	8011	7989	3909	6344	7230	998	681	5623	6002	3405	1317	4386	623	2049	3713	6674	3367	3085	3824	3909	75	85
9.98_921.78				921.781	ESI (+)	9.982	5373	5691	4476	5669	7047	4415	5336	7168	5496	4125	4093	3425	6072	4097	1077	1108	842	3467	4307	3185
12.01_1052.96				1052.96	ESI (+)	12.012	5986	6134	4563	5749	3841	3794	3906	7068	7409	4768	5791	2342	9370	3401	616	1403	407	3881	5824	4236	69	58	56
4.74_757.56				757.555	ESI (+)	4.74	7651	6392	3553	5414	6770	2341	917	3728	5670	4979	1942	2557	678	1153	5390	8037	4658	4659	4799	3924	1441	1351	317
11.68_897.83				897.826	ESI (+)	11.679	4785	7978	4521	4156	7163	1950	2251	6411	8073	5815	3280	5330	4944	3770	1679	2396	1285	4752	4952	4685	143	105	66
10.62_1684.47				1684.47	ESI (+)	10.624	5706	10304	4702	2414	9289	1392	2932	8062	7178	7365	894	7189	4132	3178	252	485	167	4676	4782	4301		21
5.67_842.54				842.537	ESI (+)	5.665	783	3899	5769	4876	4344	3922	3486	6052	6571	4399	5088	4762	4681	4239	5242	2412	5438	6520	6788	6669	177	129	97
11.42_1648.45				1648.45	ESI (+)	11.424	1513	1597	5590	741	2478	9051	4122	1302	1666	2510	7400	4522	3226	1743	1139	3741	21636	5343	7781	7172	1205	516	467
1.58_512.41				512.414	ESI (+)	1.579	8768	3305	3254	6188	2883	14328	2985	2624	2876	2862	2155	6381	3602	2748	2291	2566	2413	4435	4711	4492	2396	2322	1925
5.18_838.55				838.55	ESI (+)	5.18	8134	6712	2696	7987	4568	1682	1322	3328	2166	1376	1424	1061	1043	970	6822	10238	8235	2769	4823	4687	112	172	131
2.56_312.36				312.361	ESI (+)	2.559	3590	4487	5115	3476	4943	5628	5563	4529	3470	2640	3527	3059	6154	4242	4353	7370	2212	4716	4436	4801	1514	1478	1692
1.04_558.42				558.42	ESI (+)	1.044	5064	1540	2700	12593	10577	6849	6382	1454	208	567	5990	2279	1121	1266	2278	5627	4095	4137	4574	4252	110	446	399
12.06_647.64				647.64	ESI (+)	12.064	2787	2419	7269	3801	2541	4862	6553	5516	5205	3525	7209	3270	9498	6962	1593	2447	1414	7713	6352	3175	160		107
11.91_1055.98				1055.98	ESI (+)	11.906	5841	6291	2685	4337	4805	2701	3756	11706	9649	4443	4567	1863	7000	4590	630	686	269	2115	3610	3121	53		11
7.12_722.67				722.67	ESI (+)	7.118	5520	6746	4713	3425	7024	2464	1984	6521	7463	4831	3312	4706	4060	3033	2328	3782	2053	4151	4522	4648	90	134	50
1.27_342.37				342.367	ESI (+)	1.268	9057	5381	8203	3333	4061	2891	3032	9201	6499	6294	1747	1826	1601	2074	1297	3784	1811	4012	4132	4419		49	26
1.06_382.31				382.315	ESI (+)	1.057	6711	2196	2589	10701	8214	11342	6269	939	870	1366	3726	2112	1911	1403	1604	4774	3340	3682	3928	4099	512	383	438
7.80_706.68				706.681	ESI (+)	7.805	5520	6326	2561	4534	6404	3726	6332	5077	5744	4187	3394	3436	7850	5533	1163	1924	946	4110	3955	3704	87	92	111
5.51_716.56				716.556	ESI (+)	5.511	7332	6886	3279	5973	5577	3071	4239	5180	5037	3981	2902	2268	5388	2584	2087	5004	1594	4088	3996	4460	324	110	328
0.56_520.80				520.799	ESI (+)	0.557	3058	2496	2293	1945	3469	1649	2751	2082	1990	1972	2722	2084	1510	1289	11918	16299	10692	5173	4872	4588	55	54	19
5.72_1575.19				1575.19	ESI (+)	5.722	11903	6725	2970	6396	5258	484	311	5907	3961	3308	743	2540	215	248	4405	9873	3185	2851	3038	2941	99	46	44
11.71_1022.92				1022.92	ESI (+)	11.706	5213	5605	4589	6366	4235	4588	4543	5232	7000	4658	4296	2612	8898	4048	798	1225	775	4787	3429	3945	152		104
1.59_424.36				424.361	ESI (+)	1.592	9478	3617	3025	6095	3035	14708	2508	2665	2679	2842	2549	4020	3205	2439	2205	2497	2543	4420	4881	4367	2610	1946	1880
5.99_540.53				540.534	ESI (+)	5.992	4792	6355	2481	5215	7430	3229	5780	6190	6402	4517	4268	2321	6734	3473	716	2584	1013	2811	4657	3916	411		547
4.99_812.51				812.513	ESI (+)	4.985	6739	6071	3698	5243	6074	1472	1298	5701	5935	3720	2314	3462	2594	1587	4263	6596	3997	4245	4376	4362	104	95
11.15_927.82				927.822	ESI (+)	11.154	3286	4050	2887	4582	4491	6446	6680	5573	7981	4275	4041	1517	11102	7680	254	522	671	3909	4655	5686	177	111	156
4.79_782.58				782.583	ESI (+)	4.795	4364	5927	5031	3839	5143	2303	2222	5928	6325	3999	2845	3545	2946	2134	4956	6631	3403	6730	2750	3344	1514	987	1047
6.31_824.65				824.651	ESI (+)	6.307	7199	8466	3995	4636	5546	1753	3340	7471	8240	4919	2457	2664	4807	2156	492	2382	1524	4838	4192	4181			54
11.20_563.54				563.54	ESI (+)	11.202	3811	6666	3570	4066	10720	1350	1702	4991	5610	5490	2852	8345	2015	2305	2300	3983	2212	4735	4467	4702		14	55
10.61_1658.45				1658.45	ESI (+)	10.61	7082	9717	3845	3457	8622	682	854	8475	7837	5977	3098	6625	4669	897	235	275	109	1970	4027	2635			40
11.66_973.92				973.918	ESI (+)	11.657	5260	7910	4728	4324	7116	719	3022	6677	8413	6369	4081	5089	2428	1833	1090	2089	946	4915	4858	5107		54	91
6.17_872.67				872.674	ESI (+)	6.165	8838	9299	4028	4630	6850	1285	2198	8308	10026	5524	2888	2417	2967	1046	368	468	138	3414	3760	3891	101		51
6.65_782.60				782.597	ESI (+)	6.649	6786	7455	4338	4382	7030	1552	1857	5297	6067	5141	2584	4030	2605	1059	2954	4628	2664	3982	4330	4200		123
11.88_1048.01				1048.01	ESI (+)	11.885	6920	8371	6350	5819	4073	4583	1397	7507	6077	4298	4533	2425	5400	1442	56	1209	1108	4406	7518	4108		127	105
12.19_1331.25				1331.25	ESI (+)	12.193	4241	6124	4547	2818	6505	3460	5164	6290	7432	5314	2983	3380	8045	4898	939	1266	616	4749	4798	4882	56
11.97_1091.99				1091.99	ESI (+)	11.975	7039	8257	5678	3046	7200	5336	2350	5373	7806	5623	3141	3509	3095	1632	503	1097	456	5963	6313	2779	44	70	54
10.52_1458.03				1458.03	ESI (+)	10.522	6786	6385	4108	7043	5372	2425	3345	5963	5484	2529	1984	1391	2467	1409	3205	6116	3328	4091	4557	3220		72	92
11.61_1013.90				1013.9	ESI (+)	11.612	4367	4666	5565	4057	3778	3800	5448	5908	8263	4842	6215	2435	8324	5427	390	345	165	4922	5353	5130		106
7.19_868.68				868.676	ESI (+)	7.193	7649	6649	3280	5969	4644	2850	2920	5945	6239	4329	3339	2366	4785	2809	1855	3031	1960	3807	4390	4190			129
11.09_941.89				941.887	ESI (+)	11.091	2604	6185	3362	5877	4868	5013	5864	4235	4585	3306	3317	1734	10306	6794	1789	2213	1588	2958	2956	3337	30	37	45
10.47_891.82				891.815	ESI (+)	10.475	4794	5246	4583	4483	5735	4656	4257	5326	3202	4972	4610	4018	4884	4359	2439	2302	1467	2714	3308	4629	1036	661	839
1.67_480.31				480.308	ESI (+)	1.674	5345	5295	3230	5382	6879	1466	2694	5132	6104	4216	4180	6248	2913	3364	2360	3338	2564	3983	4306	4118	567		188
1.37_300.29				300.289	ESI (+)	1.366	3553	2827	2691	6956	11502	2427	4286	1767	1615	1755	2157	7590	2746	3599	4145	6171	3851	4838	4240	4272	146	183	187
4.78_718.54				718.538	ESI (+)	4.776	8692	5865	2432	5192	4674	1184	881	3055	2763	2441	1720	1271	1076	1025	6526	12269	5653	3521	3378	3326	76	97	69
11.51_900.84				900.836	ESI (+)	11.506	4410	6343	3958	3523	6558	2290	2986	6070	6586	5333	2785	4468	3848	3247	1857	4149	2721	4370	4468	4640	94	77	67
1.26_752.52				752.515	ESI (+)	1.262	1151	1106	1481	30806	4404	1521	1398	344	527	769	18416	1968	1247	885	621	499	374	4148	3955	3864	249	182	518
1.93_372.35				372.347	ESI (+)	1.925	665	1219	2691	1014	1574	7043	383	1309	1073	436	494	856	36802	789	900	20600	1618	3418	3653	3639	3477	3423	3171
12.11_1121.03				1121.03	ESI (+)	12.109	4938	5515	4971	6053	4944	2837	3561	5597	7175	5383	5491	3510	6577	3815	477	530	422	4827	4766	4800	60		89
11.47_995.89				995.891	ESI (+)	11.47	4254	6326	5962	5147	3467	2481	4770	5233	7144	5514	5849	1431	9642	2472	872	1156	744	4817	5535	4648	67	62	23
6.45_787.66				787.662	ESI (+)	6.446	7727	8579	3489	3215	9625	1916	2238	6850	7237	5671	2402	4469	3122	1314	331	1114	531	3749	3833	3709	102	62	145
0.57_351.24				351.237	ESI (+)	0.57	2197	1140	1139	1555	2424	1488	2272	640	549	826	720	626	1735	551	11649	24440	12722	4648	5551	5160	856	711	482
12.10_1021.93				1021.93	ESI (+)	12.097	4471	4189	4752	5970	3425	5210	5130	3861	6616	2580	3663	3566	8138	5233	1566	2339	994	5626	6217	7451	168	100	86
6.30_780.59				780.587	ESI (+)	6.305	5261	4235	3400	3606	4790	1351	1248	2509	3531	4062	1639	2528	2366	1384	7616	11325	7031	4374	4281	4298	874	500	213
11.64_1119.00				1119	ESI (+)	11.636	4938	5101	4996	4770	3546	4058	4651	6214	7363	4679	5465	1999	8720	4896	339	368	109	4300	4332	4565	51	76	49
5.79_816.58				816.577	ESI (+)	5.793	8685	7310	3978	6143	5622	2236	2140	4873	6397	3083	2860	1398	1896	1636	3202	4377	1700	4324	3700	3899	140	97
5.66_1552.13				1552.13	ESI (+)	5.659	12182	5636	1336	6900	4702	369	301	2223	1162	1331	1142	303	339	350	6171	14169	5257	3441	3085	1734
4.84_577.52				577.52	ESI (+)	4.837	7223	4686	2391	2908	10118	455	228	3938	2999	2969	1766	4630	618	645	7165	9345	4553	4373	3533	2924	81	53	126
1.60_305.27				305.268	ESI (+)	1.604	5338	1990	2428	6866	5080	9073	4851	2595	2878	2389	2746	2666	4655	2347	2375	5983	4071	3654	3749	3632	1770	1607	1710
11.09_966.90				966.898	ESI (+)	11.092	2462	5936	3094	5137	6876	2587	6685	7013	7136	5363	3111	1846	8633	2818	506	1459	1266	2297	6736	2707	75	79
11.59_591.57				591.572	ESI (+)	11.585	4131	7074	3946	3312	9640	931	2627	5443	6615	5918	2748	6296	3614	1593	1773	2794	1496	4336	4447	4536	130		88
9.64_810.75				810.754	ESI (+)	9.642	6261	6992	4914	3603	6011	2819	2715	6188	7343	5870	3322	4238	3569	2607	889	1317	919	4925	4114	3972	609	350	200
11.63_991.91				991.906	ESI (+)	11.635	4257	5758	3736	4066	5526	3117	4176	6929	7820	5100	4088	2977	5480	4612	988	1060	1175	4224	4179	4340	73	43
11.91_878.85				878.848	ESI (+)	11.912	2637	5889	3670	4335	6560	2412	2999	4707	4078	5280	3607	4342	4997	3735	3272	4859	2601	4503	4317	4780	98		282
6.33_826.64				826.636	ESI (+)	6.33	6689	6931	3666	6575	5967	1926	1428	5081	4509	3103	1479	1589	2772	1251	3375	7732	3056	2524	3357	3919	62	98	59
7.84_723.73				723.734	ESI (+)	7.838	3501	5005	2648	3496	6022	3871	6937	3853	4304	4112	2993	3545	7646	6216	2140	3256	1334	4125	4120	4034	29	52
12.06_673.66				673.658	ESI (+)	12.059	3619	3295	7062	3647	3187	3810	5191	5825	5896	5897	4994	5076	6912	6432	200	398	290	4965	5265	3317	11	53	132
6.24_1524.20				1524.2	ESI (+)	6.236	16876	7694	2507	11088	2060	548	1423	5330	3287	1634	981	146	693	282	2160	5250	907	2577	981	2760	34		52
11.05_939.72				939.721	ESI (+)	11.052	3404	5551	4203	3635	2089	5945	3023	5038	5408	3837	5005	5597	5846	6795	1586	2261	1675	4794	6016	6814	81		77
1.11_342.37				342.372	ESI (+)	1.111	9945	5388	7402	3369	3280	2113	2051	9344	6141	6210	1563	1069	1046	1196	1919	3242	1655	3814	4052	4194			83
4.94_838.55				838.55	ESI (+)	4.937	5758	5280	3739	4078	3675	2265	1699	4583	1890	3497	2588	2040	2497	794	6524	8610	6915	5089	3969	4684	104		208
5.83_917.61				917.615	ESI (+)	5.825	6694	6493	3953	4826	6567	2458	3134	6024	6166	4130	3064	2757	4981	2856	1084	2105	1430	3906	3975	3954	40		52
2.24_532.34				532.343	ESI (+)	2.236	5086	4996	4319	4608	6102	1044	2854	5849	5728	5064	4241	5622	3500	3587	2479	1289	2561	3295	3630	4268	404	242	357
6.83_802.66				802.655	ESI (+)	6.826	6806	8007	3845	3454	9218	399	630	5555	5721	5356	1551	3753	1687	430	2768	5288	2677	3682	3725	2702	180	65	83
12.12_1056.99				1056.99	ESI (+)	12.119	3388	5714	5095	4817	4688	3304	2907	6450	6291	5880	5165	2982	6543	3247	1381	1494	1023	4897	4708	4989	68	147	111
5.08_1540.13				1540.13	ESI (+)	5.079	12182	5849	1405	6267	5733	72	107	1566	1377	645	301	175	79	88	5875	16135	4707	2194	2179	2256	60
7.84_709.72				709.718	ESI (+)	7.837	3459	5181	2231	3700	6480	3702	6886	3564	4357	4042	3227	3214	7283	6053	2101	3150	1451	3883	3932	3900	66	30	77
0.67_832.49				832.488	ESI (+)	0.669	2035	2907	1895	2060	3738	2665	3240	765	678	1421	1749	878	2113	923	6534	19680	12612	3923	4125	4262	140
6.45_812.66				812.659	ESI (+)	6.448	8984	8648	2190	5272	6182	1846	1900	6007	5504	3561	1775	2643	1428	1706	2576	4166	1684	4101	3220	3944		89	156
11.11_855.77				855.773	ESI (+)	11.107	4566	3743	3546	4125	2572	4379	3601	4137	5952	2743	6718	6623	3598	5308	2841	1524	2927	6774	5029	6628	78	101	72
10.55_936.81				936.809	ESI (+)	10.55	3737	4990	4598	5984	4416	3970	5400	5863	5903	4077	4675	229	7909	4845	689	1880	846	4172	4070	4395	56
11.18_1022.92				1022.92	ESI (+)	11.182	3820	4133	4104	4155	3712	4394	5512	5390	5698	4781	4348	2314	7600	6932	1048	1325	1069	4498	3925	4136		141	64
10.52_981.86				981.858	ESI (+)	10.517	4185	5150	3938	4270	4969	3441	4990	5946	6345	4383	4139	3354	6364	5367	958	1122	680	4165	4657	3768	96	42
9.55_908.74				908.737	ESI (+)	9.548	5085	6314	3730	4067	5244	2175	3514	5292	5342	5023	2798	2561	4605	3119	2820	4114	2136	3963	4354	4115	41		99
10.73_1046.91				1046.91	ESI (+)	10.729	3916	4127	4437	3964	2490	4557	6061	5498	6243	4616	4756	1973	8474	7060	568	1096	521	4570	4501	4296	52	78
0.57_416.26				416.262	ESI (+)	0.571	1440	2309	1727	1357	2116	1845	1353	1710	1732	1919	1626	2354	1432	1750	16627	15329	8312	3543	3308	3276	598	487	439
5.72_840.56				840.558	ESI (+)	5.722	7038	4313	3117	6183	5058	2162	2093	6098	5244	925	2718	1361	778	1474	4656	7410	4298	5309	4771	3893		178	130
10.55_577.52				577.519	ESI (+)	10.549	4384	6373	4014	3727	6259	2362	3615	5584	6595	4541	2721	4235	4288	3227	1578	3173	1569	3276	3877	3076	68	119	143
11.53_865.83				865.832	ESI (+)	11.53	4385	4808	4016	3252	8660	1746	2323	6276	7153	6635	2752	7671	980	1910	1428	2639	1089	4865	4932	4365	71	62	161
6.56_802.62				802.615	ESI (+)	6.564	7168	8293	4903	3420	6586	2618	2323	6518	5932	5061	3230	2806	3487	762	1056	949	1605	3074	4558	3993	121	51	84
11.97_901.86				901.86	ESI (+)	11.973	4586	7011	4294	3309	8191	1874	2039	5956	7013	5673	2779	5707	3742	2907	831	1812	540	4522	4827	4371		66	73
7.95_830.70				830.697	ESI (+)	7.949	6417	5961	3821	3499	6419	1048	1352	5596	5234	5465	2330	3762	1959	999	3361	5318	3511	3729	3825	3991	36	44
11.11_858.81				858.815	ESI (+)	11.113	6523	7596	3854	3021	3401	2356	3071	3953	5715	6631	1677	6875	3115	3919	2109	1588	1798	6327	3499	3621	34	58	86
10.54_1022.90				1022.9	ESI (+)	10.541	3937	4763	4539	4101	5136	3037	4637	5793	6147	5159	4516	3431	4814	5446	1176	1163	793	4470	4528	4421	137	63	87
10.73_1060.93				1060.93	ESI (+)	10.728	3384	3920	4544	4086	3735	4501	6225	5512	6248	4548	4409	2112	7809	6366	587	1007	613	4200	4706	4524		63	51
10.25_877.76				877.758	ESI (+)	10.246	2024	7818	4591	3359	9608	2332	1151	6230	7289	4789	2287	7668	5008	1520	376	2012	770	5965	3815	3883	157	66
11.40_967.77				967.771	ESI (+)	11.396	4489	4027	4471	3804	5091	2620	4708	6179	6826	5627	4405	4093	6106	5403	291	664	186	5100	4312	4764	31		111
11.06_502.34				502.344	ESI (+)	11.06	3121	3244	3763	4632	2572	2943	3726	3073	3350	4583	4163	5368	4563	5548	3967	4952	3909	6275	3467	4368
10.20_918.83				918.827	ESI (+)	10.197	6403	3567	2119	1567	3674	1672	1674	6745	9739	3989	2437	11560	3496	7222	776	1077	1046	3138	6303	2684	90	48	106
11.77_902.85				902.85	ESI (+)	11.771	4004	5721	4122	3309	5406	2094	2830	5058	6060	5012	3332	4350	4762	2035	2922	3817	2523	4110	4289	2170	128		174
8.42_721.75				721.75	ESI (+)	8.423	6652	7493	3507	3070	5987	2412	3538	7201	7052	5076	2181	3420	4543	2981	468	928	694	3683	3971	3895			47
9.55_922.75				922.751	ESI (+)	9.552	4794	5663	3893	3965	4631	2458	2890	5001	3479	5004	2901	3624	4806	2575	3377	4880	2607	4321	4553	4105		113	54
12.10_1047.99				1047.99	ESI (+)	12.102	4309	2683	5706	5760	3615	4149	3894	5640	7544	6073	4793	1821	7682	1668	936	816	1270	5661	7517	7106	99	99
10.61_869.71				869.711	ESI (+)	10.608	4831	5991	3925	3171	6296	2624	3761	5799	7194	5790	3634	4756	3168	3236	934	1037	1149	4079	4597	3569	92		108
5.58_777.56				777.559	ESI (+)	5.577	7627	7208	4147	5487	5526	1953	1716	4913	5067	3722	2700	2141	2648	1216	2221	4504	1946	2815	3309	3308	112	107
12.14_1052.99				1052.99	ESI (+)	12.144	4266	5960	3978	4209	4458	2856	3118	6330	6623	4738	4373	2400	6216	3137	1778	1670	1613	4195	4259	4685	99	85	47
11.55_980.88				980.878	ESI (+)	11.549	5170	6875	3445	5925	1734	3546	3358	7688	7130	5172	2407	1972	5942	4511	872	1323	562	4955	3245	3402	106	100	115
6.05_820.61				820.606	ESI (+)	6.049	4858	4328	3324	5007	4726	2988	2904	4231	4426	4190	2227	1832	4323	2810	4703	5759	2878	4270	3910	3680	502	388	781
5.16_889.58				889.579	ESI (+)	5.159	5376	5163	2141	4881	8511	1534	1319	3501	3741	3417	2410	5023	636	930	4447	7017	3850	3290	3584	3639	35	115
10.53_877.73				877.726	ESI (+)	10.533	5795	2105	2784	6186	1921	4313	5924	4298	2651	3397	5465	1209	8141	6673	1503	3041	1309	3026	5220	6423			69
10.92_1062.96				1062.96	ESI (+)	10.922	4586	2430	4024	4751	5183	4962	6251	2702	9346	4629	6399	2308	3092	2732	728	1005	1129	4498	5117	5347	142	91	83
2.87_365.22				365.219	ESI (+)	2.872	6823	4497	4820	1810	3631	990	2584	5618	1159	3381	1103	2599	3063	3086	2264	10785	5707	3824	3758	3789	544	351	513
12.13_1033.00				1033	ESI (+)	12.134	5032	5836	3925	4163	6065	1192	2348	3712	6080	6318	5101	2943	4716	2814	1571	2919	1236	5067	5984	4804	95	97	67
5.88_818.61				818.607	ESI (+)	5.885	6381	5405	2799	4502	5384	413	1191	3988	3919	3229	1519	1832	1335	825	5252	10398	4214	3330	3359	3815	22	252	126
6.67_778.59				778.593	ESI (+)	6.675	9156	4449	3581	6053	4931	2744	5368	4120	3743	3275	4155	3588	3347	2418	878	1174	462	3018	4063	3753	534	291	449
9.56_921.75				921.747	ESI (+)	9.565	4435	5140	2649	3993	5046	2160	3387	5035	5260	4099	1994	3393	4967	3344	3442	4550	2416	3928	4101	4286
5.39_743.56				743.563	ESI (+)	5.39	6739	6738	2878	4348	7315	1325	1639	4299	5612	4068	2043	3130	1989	870	3231	5297	1767	3446	3496	3763	53		89
11.35_996.92				996.915	ESI (+)	11.353	4044	6086	2540	4276	5591	1194	3501	5437	6554	5405	3970	4398	2955	4508	1777	2216	1105	4070	4286	4622	60	126
4.99_810.59				810.59	ESI (+)	4.989	6049	8430	2009	6410	5387	2044	1086	4888	3751	2563	2313	2139	726	1206	3775	6184	3247	1774	4586	3943	1073	437	96
9.96_990.85				990.854	ESI (+)	9.965	3323	4105	3793	5095	5340	4034	4847	5629	5106	4412	3983	1762	5776	4774	1152	1718	1007	3894	4168	2882	8		71
1.18_524.32				524.322	ESI (+)	1.183	5917	5549	3786	4740	5471	4341	4966	1695	1503	1735	2603	1238	2395	1202	2962	7324	4532	4203	3816	4062	224	222	283
10.24_992.86				992.863	ESI (+)	10.24	3134	3788	3804	4124	3707	4575	5743	5003	4564	3758	3920	1896	8049	5883	1456	1962	1222	4007	3908	3630		42	63
5.64_850.55				850.553	ESI (+)	5.642	3594	4827	3849	4528	4648	2357	2466	5149	5101	3960	2748	3255	2991	2125	3770	4646	4042	4648	4773	4476	247	90	123
11.51_1058.91				1058.91	ESI (+)	11.512	3741	4548	4864	5081	3039	4333	4475	5243	5904	4393	5536	1099	8647	4818	206	531	279	3993	2915	3131	54	42	33
11.93_930.88				930.879	ESI (+)	11.928	3872	5790	3655	3470	5992	2421	2347	5370	5788	4309	2170	3979	5734	3521	1961	3304	1855	3982	4006	4195	62
1.57_556.44				556.44	ESI (+)	1.57	6834	3362	3015	5025	2631	11694	2662	2610	2309	2309	1541	6266	3425	3181	1726	2202	2327	4184	4206	4232	2393	1873	1924
11.73_633.58				633.577	ESI (+)	11.732	3878	5346	4170	3881	4307	3354	3741	5843	6406	5243	4251	3192	5660	4567	670	1041	446	4233	4446	4932		59	143
10.56_966.85				966.846	ESI (+)	10.558	4050	4679	4137	3901	4616	3093	4756	5733	5925	4409	3277	2742	5964	4969	1122	1511	868	3629	3877	3708	53		55
6.43_826.65				826.654	ESI (+)	6.431	7526	7971	4048	4170	6256	998	1199	6179	7243	4856	1534	2457	1726	646	1701	3395	976	3047	2280	2935			80
10.17_992.86				992.865	ESI (+)	10.173	3134	3788	3804	4124	3707	3842	5743	5003	4228	3758	3920	2613	6655	5883	1948	2380	1083	3840	3940	3592		135	48
5.61_772.58				772.577	ESI (+)	5.61	5800	4305	4733	6805	3157	2023	1750	4800	4947	3513	1786	2017	1744	889	3620	5272	4566	4302	6157	3366	300	80	164
11.82_1107.02				1107.02	ESI (+)	11.818	5049	3700	4577	4670	3928	3381	3841	6614	7879	4813	3530	1510	7716	3742	331	194	159	3859	4304	4755		92
5.64_1572.16				1572.16	ESI (+)	5.64	8733	5664	2122	4773	6255	721	673	4587	4665	1744	1452	935	995	747	3191	8731	4425	2548	4424	2870	37		48
11.31_1011.88				1011.88	ESI (+)	11.306	4935	5804	3930	3688	3629	3484	3351	7425	6559	4834	2910	1749	7810	4540	206	497	269	2414	4589	3379	75	57
10.73_987.91				987.908	ESI (+)	10.729	4066	5392	3855	2638	5401	3162	2931	5929	6884	4795	3331	4226	5634	4448	726	1267	564	4278	4297	4211	86	86	7
5.85_740.55				740.547	ESI (+)	5.853	8010	6431	2739	5380	5283	1879	1716	4665	4339	2834	1753	1770	2881	1769	2405	5172	2449	2880	3606	3673		115	170
11.79_836.81				836.808	ESI (+)	11.785	3484	5007	3043	3511	4935	3378	5604	4397	5665	5076	3446	3103	6054	6212	770	1273	356	4441	4050	4190	173	91	155
4.99_1251.84				1251.84	ESI (+)	4.987	1703	2872	5545	2639	3328	3828	4151	5173	3607	5184	4772	5069	2523	2558	3630	2143	5050	4733	4762	4965
11.11_832.79				832.787	ESI (+)	11.114	3249	3498	3361	3239	5186	1882	5612	5773	6746	5508	2681	6102	6581	4022	390	1043	597	3355	4297	2946	132	167	71
10.72_1020.89				1020.89	ESI (+)	10.716	3601	2476	4978	3083	1404	4540	7601	3842	5670	2145	7645	1614	3026	7611	1553	1674	1095	4056	4739	7807		26
6.19_787.64				787.644	ESI (+)	6.19	8976	4358	4118	3900	6284	1971	2527	6039	5122	4295	2851	2411	2859	1966	667	2324	715	3931	3345	3916	60		55
0.64_688.38				688.384	ESI (+)	0.643	3381	5284	4083	1567	14682	288	145	3153	4642	4001	2397	9442	867	624	2099	3945	1706	4005	4123	3725		133	143
12.19_976.96				976.963	ESI (+)	12.192	3771	5002	3107	3804	5019	1971	3037	3675	5753	5084	3013	3276	4504	3106	2501	4063	2370	4633	4468	4608		44	116
4.98_1237.82				1237.82	ESI (+)	4.982	2094	3293	4594	2823	3798	3470	3937	4448	3869	4894	4204	4241	3495	2696	3646	3017	4448	4430	4471	4475	75	85	177
4.76_601.52				601.517	ESI (+)	4.762	5166	5237	2943	4263	9847	566	1524	3661	4368	2828	758	6050	1044	993	3096	5188	3197	3097	3836	3555
12.08_1022.95				1022.95	ESI (+)	12.081	2062	4074	2144	2209	2124	7267	2588	2983	2982	4406	6845	2205	15175	4962	1538	2492	598	4292	4780	4154	82	203	83
11.68_1105.99				1105.99	ESI (+)	11.678	4701	4410	4678	4479	3108	4037	4298	5050	4705	3898	5104	1985	8263	4379	232	356	205	3283	4173	4233	53
11.97_563.54				563.541	ESI (+)	11.974	3613	6303	3185	2716	8863	789	1267	4456	5562	5204	2379	7118	2307	1826	1957	3006	1750	3733	3946	4020	75	72	84
5.56_832.58				832.582	ESI (+)	5.556	7454	6882	3196	5527	5627	898	1383	5132	4988	2346	1801	2260	1107	935	2238	5398	2330	2691	3324	3608	158	165	390
5.05_806.57				806.574	ESI (+)	5.051	6222	4162	2786	4618	4639	2391	2855	3341	2921	3044	2947	2345	2285	2149	4047	5476	3692	3551	3577	3299	1128	730	1317
10.34_981.87				981.867	ESI (+)	10.343	3437	3730	3346	4451	3554	3949	5103	4597	4716	3895	3724	2016	7393	5024	1257	1947	1252	4115	3925	3892	134	15	45
5.35_915.60				915.596	ESI (+)	5.352	6705	5742	3634	5811	5594	1666	2001	3976	3918	3541	1619	2147	2485	928	2873	4427	2665	3436	3674	2842	49
10.59_604.53				604.535	ESI (+)	10.59	4113	5336	3448	4408	4567	2557	3053	5522	5047	4603	2852	2800	4679	2179	1533	3296	1843	3449	4330	3749	357	175	124
11.06_1010.91				1010.91	ESI (+)	11.059	3357	5359	3928	2763	2023	4753	2794	4317	5224	3295	5258	2654	8212	7866	1027	904	414	3147	3801	5455	47		31
10.87_994.88				994.885	ESI (+)	10.865	3669	5629	4246	3564	4997	3637	4403	4902	7351	5017	3693	2827	3182	4565	241	328	211	4481	3660	4041
11.95_864.83				864.832	ESI (+)	11.946	3310	8705	2823	6415	1462	3064	3781	3033	4791	4929	2469	3448	5476	5332	562	1439	1234	3994	3946	3885		88	103
10.53_914.81				914.809	ESI (+)	10.525	4007	5148	3396	4066	6181	3368	3597	5184	6499	3721	3103	1836	5820	3604	784	1386	768	3525	3715	3755	119
6.78_782.60				782.604	ESI (+)	6.775	5217	4266	2965	2945	4776	388	159	3623	3419	4230	620	2089	472	368	6658	9901	6510	3629	3582	3672		165	115
10.76_1028.87				1028.87	ESI (+)	10.763	3657	4117	4685	4828	3772	3121	4318	5765	6182	3839	4448	2010	6703	3840	418	664	407	3586	3889	3834	58
10.71_941.83				941.831	ESI (+)	10.713	3931	5128	3927	2954	4393	2585	3679	5237	6821	4097	3271	3702	5601	4156	974	1307	852	3874	3549	2939	202	51	160
10.48_906.83				906.825	ESI (+)	10.484	4529	4635	3197	3073	5509	2997	2027	5665	5474	4498	3229	3417	4804	3444	1454	2264	1693	4106	4234	4260	526	286
7.28_784.62				784.619	ESI (+)	7.277	4852	6634	3398	2708	6609	1291	730	4421	4878	4966	1740	3774	1253	295	3684	4981	3515	3546	3136	3708	80		82
10.95_968.89				968.888	ESI (+)	10.948	4702	1217	3355	3928	2046	3487	3854	7337	7180	4912	3338	3567	5735	4938	1126	1755	301	4830	3696	4552	78	57
5.21_603.54				603.539	ESI (+)	5.207	5630	5498	2793	4075	8075	1635	1330	4167	4822	3981	2349	4758	1327	1330	2272	3969	1677	3058	3740	2917	101		190
11.52_1039.95				1039.95	ESI (+)	11.522	4707	5170	4279	2785	3812	3746	3247	6576	7375	4798	2683	2432	6322	3738	276	307	390	4395	4040	3217		47	50
11.07_1031.89				1031.89	ESI (+)	11.066	4016	4785	5055	4812	2277	4203	3292	4538	5402	3429	5148	1877	7813	4495	488	752	268	3202	4490	4843	33	36
9.93_915.82				915.82	ESI (+)	9.931	4255	6120	3051	2954	6159	2495	2857	5715	6877	4279	2713	5544	3116	2915	778	905	744	3862	2759	3558	96	97	106
1.88_298.35				298.346	ESI (+)	1.883	629	1385	1747	1017	1021	18167	2911	1166	648	1018	1964	355	30565	2500	1332	997	1359	3371	3710	3951	1445	1151	1219
6.12_502.31				502.312	ESI (+)	6.124	4397	5794	831	5201	4868	3573	446	4873	5271	5667	3670	1385	1032	1109	2335	4851	4284	3326	3978	3158	1191	1037	717
10.03_947.79				947.791	ESI (+)	10.025	4385	4271	3060	4147	4899	3354	5308	5126	5745	3701	2849	2598	5089	4197	730	1310	756	3148	2751	3511	49	26	86
0.67_376.26				376.258	ESI (+)	0.673	12953	1050	8572	1712	1048	3476	2321	3133	897	6277	1623	962	1203	1383	2351	4745	3171	3188	3541	3929	708	765	912
5.66_1162.36				1162.36	ESI (+)	5.656	6187	6240	3223	5792	5137	895	1103	4578	3973	3104	1713	1290	552	199	4167	6297	3404	3834	3486	2896	53		84
6.34_872.68				872.68	ESI (+)	6.345	5227	6247	2932	4303	6472	202	1025	6021	6201	4282	2507	3466	1826	535	2531	3733	2101	3766	4154	3939		36	59
4.95_661.52				661.525	ESI (+)	4.949	2052	3497	2505	3477	4999	2896	6492	4103	4404	4464	4415	3588	7515	4921	1147	1480	761	3641	3502	3413
1.30_474.28				474.281	ESI (+)	1.302	9734	2881	3105	5414	4494	2652	5329	4388	4245	3274	5173	2235	1896	2463	468	391	166	3459	3678	3444	205	527	293
5.83_832.65				832.647	ESI (+)	5.834	5511	4934	3591	4535	5250	1496	2823	4061	4106	3476	2079	2279	2371	2032	3353	3993	3101	2752	3522	2694	1308	1338	1423
1.20_340.36				340.356	ESI (+)	1.197	8908	5008	6862	1983	2935	1769	1648	7964	5284	6371	919	656	783	526	1805	3076	1870	3748	4137	3123	109	200	62
10.33_1000.84				1000.84	ESI (+)	10.332	4154	4575	4097	5141	3676	3106	5168	6252	5940	4078	3484	1110	5420	3631	368	534	512	3124	2790	3090			30
6.67_1156.77				1156.77	ESI (+)	6.673	6864	7035	3785	3886	5223	1700	1669	7221	4941	4145	2121	2999	3320	1737	902	931	1130	3500	3879	3184	64		31
9.93_964.84				964.837	ESI (+)	9.931	3532	3789	3353	4256	4669	3673	4194	5119	5365	3993	3644	3131	6043	3816	610	1413	1027	2963	3714	3971	99		69
12.20_1047.00				1047	ESI (+)	12.2	1168	1293	4307	2430	1619	2317	8618	13928	2245	1390	4611	1860	6762	4416	1132	910	3301	6245	17994	3649	167	139	241
5.28_610.58				610.577	ESI (+)	5.278	2226	3009	2718	2603	2787	3796	1989	2515	2120	1314	2171	1776	10995	2057	2248	15307	1867	3247	3424	3080	1474	1001	1277
0.60_530.33				530.334	ESI (+)	0.6	1812	2108	482	1419	1923	703	2566	1030	1921	966	1626	1640	1464	366	9001	19529	8835	3948	3643	3756	170	377	300
6.14_724.53				724.531	ESI (+)	6.142	4891	4271	3637	4186	5762	2386	3243	4011	4923	4871	2988	3248	4092	2332	1662	2673	820	3411	3602	3564	602	143	203
10.34_980.85				980.848	ESI (+)	10.343	1746	4952	3973	2967	4279	4425	3190	6967	5971	5552	578	1416	10346	3022	706	2872	79	2092	1779	5553	76	71	98
11.89_1107.01				1107.01	ESI (+)	11.895	4126	3740	3499	3876	3274	3449	3981	4828	6170	4080	5356	1959	7646	4399	302	702	269	3681	4055	3793	56	98
10.98_1498.41				1498.41	ESI (+)	10.985	1290	609	3981	2404	938	7310	4434	1622	913	2745	7643	3777	3369	1216	1214	3622	12245	4480	5896	5426	1206	342	428
5.60_742.57				742.565	ESI (+)	5.6	5536	5829	2747	4652	4944	2360	2778	4554	5145	3114	2248	1599	3965	2006	1864	4568	1054	3414	3845	3722	136	71
4.84_184.07				184.073	ESI (+)	4.837	7656	6321	2466	5028	4183	1229	1187	4659	4187	2647	2117	1527	1341	777	3005	5868	2747	2784	3008	3410			71
1.54_718.53				718.532	ESI (+)	1.542	3503	1189	2321	8948	8273	4802	4543	1325	176	733	4444	2625	321	477	2307	6531	4098	3676	3536	3048	323	240	222
0.65_670.37				670.372	ESI (+)	0.645	2929	6717	2501	1162	8676	1185	2727	2289	4962	3723	2921	5791	2857	2502	1409	4588	2785	4018	4120	4151	219	98	91
10.96_506.45				506.446	ESI (+)	10.961	1586	4108	3364	2980	8063	4885	2296	1954	2489	2104	5160	3617	4259	4753	1817	1703	5064	3868	2277	2458
4.97_771.56				771.56	ESI (+)	4.974	6677	4516	2981	4914	4445	1421	1391	3546	1848	1349	2244	1477	473	883	5614	8573	3599	2666	2752	3195	48	99	87
6.34_813.65				813.654	ESI (+)	6.34	6730	5231	1991	4728	5031	892	1923	2816	8521	3336	2217	1325	4159	1099	2352	4490	1691	6059	1644	5750	125		66
5.52_643.57				643.568	ESI (+)	5.519	6090	5065	3304	3971	5866	1689	1620	4926	4052	3466	2386	2744	2171	1884	2420	4242	2046	3158	3216	3410		43
10.86_832.78				832.785	ESI (+)	10.86	3128	5527	2935	2919	10357	1086	1289	4203	5029	4157	2053	9523	688	2052	1123	2105	984	3772	3443	3414	66	51	145
10.93_974.92				974.922	ESI (+)	10.927	2753	3567	3901	2634	4917	3091	4272	6550	5980	4153	3834	6120	3558	2126	518	1204	1084	3237	4651	5126		89	138
10.33_967.85				967.847	ESI (+)	10.326	3209	2063	3598	4609	3542	3438	5920	3843	4492	2727	3926	1783	7526	5669	1085	2304	1074	3816	2384	3463		54	82
6.43_720.55				720.553	ESI (+)	6.43	6849	4970	3691	6079	4982	1809	1377	3843	3607	2825	2010	1653	2522	1287	2699	4496	2301	3473	3297	3325		96	97
7.72_724.68				724.681	ESI (+)	7.719	4552	4262	3137	3610	4531	2328	2915	4608	4871	3872	2447	2725	3878	3088	2332	3573	2002	3632	3632	3542			76
5.63_1566.22				1566.22	ESI (+)	5.63	5653	5017	4012	4548	5566	2162	3284	3623	2137	3972	3555	2505	651	1362	2059	1726	4744	3113	3412	4618	45	42	41
10.30_929.83				929.827	ESI (+)	10.302	4305	5111	3513	2514	6645	2902	2396	4140	6359	3631	2369	5017	4068	2967	857	1516	991	4045	4380	3660	406	48	81
11.17_915.82				915.819	ESI (+)	11.17	2449	3293	4107	3979	4455	3327	5073	4177	5463	4154	2246	3031	8710	5508	215	657	463	4661	4135	3581	106	77	78
10.63_911.70				911.696	ESI (+)	10.626	3869	5036	3849	2416	5591	2681	2693	4955	5988	5096	3002	4054	4184	3071	924	1099	705	3943	2075	3640			151
0.80_244.26				244.263	ESI (+)	0.804	6296	6565	4583	3144	4664	511	314	6894	6566	4484	1880	1594	488	297	2225	3889	2094	4415	3785	4653		59	112
9.64_824.77				824.768	ESI (+)	9.645	4837	5720	4014	2791	4814	1756	2280	5350	6357	4991	2849	3724	3181	2589	1145	933	978	3942	3289	3818	632	328	107
12.16_1201.10				1201.1	ESI (+)	12.157	4291	7300	2767	2269	6670	1514	2190	6551	8035	4741	2480	4234	3619	2098	69	72	50	3887	3960	3971		43	117
3.08_564.45				564.445	ESI (+)	3.084	4417	1854	3172	1216	2671	4299	3017	3987	519	1652	2360	392	13118	7572	674	3121	6642	3276	3318	3044	178	215
5.38_822.60				822.597	ESI (+)	5.385	7596	6316	2572	5241	5423	1384	2046	3152	2143	2467	1371	1660	975	301	3103	5976	2888	3085	2149	3091	63	87
1.61_322.29				322.294	ESI (+)	1.606	4197	2150	1963	5619	4060	7740	4461	2139	2338	1611	2456	2224	4245	897	1633	5901	3022	3149	3060	3416	1475	1658	1107
4.41_885.55				885.545	ESI (+)	4.41	4676	3546	1834	3636	4623	889	813	2538	1967	1946	1375	2036	776	774	6724	10701	6054	3424	2871	3266	72
1.28_401.29				401.288	ESI (+)	1.28	7552	3038	3309	6358	2468	11776	2796	1652	684	2092	1820	1911	1139	641	2859	2661	1212	3583	3295	3428	1019	486	937
5.42_790.57				790.571	ESI (+)	5.419	4332	4125	2047	2550	3631	1244	879	2620	1961	2044	1909	2005	977	781	6458	11241	5753	2217	3169	3188	897	149	1648
5.95_559.45				559.451	ESI (+)	5.954	8870	2429	2179	8343	1882	12826	1794	1544	1898	2390	485	2070	1963	895	1767	1393	1168	4289	4032	4410	493	246	763
6.39_668.62				668.621	ESI (+)	6.389	3783	4202	3932	3524	4371	2123	2121	3777	4980	4336	2534	3071	3435	2549	2605	3576	2187	3737	3744	3909	79	218	17
5.30_640.59				640.585	ESI (+)	5.305	2611	5952	4353	2846	2789	2120	2074	2588	3821	2654	2111	2080	2445	2913	3413	8642	3026	3309	3237	2872	910	927	922
12.03_784.79				784.791	ESI (+)	12.033	2281	497	2517	4308	3427	738	1267	5111	5356	5380	6007	7232	4531	6717	1409	645	1954	3764	3672	3782		43	83
10.80_1009.91				1009.91	ESI (+)	10.802	3954	3331	3020	4003	2064	3691	4828	5592	4354	4742	2121	1397	6272	5023	1124	1300	1393	2896	2761	3584	265	216	206
10.25_954.84				954.839	ESI (+)	10.251	3403	3862	3590	3548	3080	3650	4467	4716	5144	3778	3642	2319	6725	4601	280	1445	386	3745	4272	3701	140	206	72
11.80_1009.91				1009.91	ESI (+)	11.8	4132	3871	3006	5822	2521	3134	2510	6338	7285	4339	2236	1901	6067	3891	404	686	106	3237	4118	3262	107	86	41
4.92_778.57				778.57	ESI (+)	4.923	5603	4301	2671	4400	4848	1115	2094	3644	3594	2821	2114	1818	1278	1149	3342	6690	3139	3184	3717	2826	237	369	141
10.67_856.77				856.765	ESI (+)	10.671	3649	5565	2559	2839	6131	2034	2484	4000	4019	4416	1421	4049	2279	2300	2469	3477	2512	3213	4120	2954	1418	1197	926
5.40_767.56				767.557	ESI (+)	5.404	5632	5319	3098	2970	5630	1023	698	6208	3261	3923	1179	3218	890	1862	2933	4791	2371	2822	2661	3343	247	172	120
5.21_842.63				842.634	ESI (+)	5.212	6693	6777	3172	4118	7413	280	277	4131	5157	3040	1124	2611	243	233	2477	4139	2232	3188	3074	3291		108	41
6.90_838.64				838.638	ESI (+)	6.902	7556	6737	2790	4725	5725	1373	961	5894	5862	2315	1472	1809	1166	1136	1352	2679	920	2868	2770	3113	59
10.23_1006.88				1006.88	ESI (+)	10.227	3033	3689	3365	3468	3202	3245	4780	4278	4755	3507	3691	2402	5702	4742	1332	1455	975	3328	3235	3365	108	51	44
5.03_1514.12				1514.12	ESI (+)	5.034	11152	5406	1269	5063	4578	189	116	1507	654	236	72	534	156	139	4287	12097	3402	1598	1270	1630		61
9.94_940.83				940.831	ESI (+)	9.94	3542	4991	3058	2515	5864	2261	2867	4909	5735	3877	2555	5056	3541	3006	986	1655	522	3416	3392	2743	101	116	48
12.04_758.77				758.772	ESI (+)	12.043	1718	271	2148	4897	3155	989	1071	4330	3163	4123	6617	6264	4036	5850	3807	1292	3610	3601	3661	3167		113	37
4.81_887.56				887.558	ESI (+)	4.813	4894	5335	2932	3432	7904	1399	1283	3698	4483	3201	1566	4487	1966	1230	2260	2883	2062	3166	3364	3412
10.99_1062.94				1062.94	ESI (+)	10.987	2890	3767	3826	4313	948	3971	3453	5445	5552	4380	4549	2566	6875	2707	860	1004	558	3772	4168	3866	84	90	43
10.47_1458.04				1458.04	ESI (+)	10.469	6786	5138	3094	4607	5372	1052	1873	3935	3171	2100	1475	863	1504	336	3205	6138	2663	2382	4367	1503		79	85
1.04_602.45				602.446	ESI (+)	1.041	3892	987	1915	9359	7577	4482	5341	1096	133	808	5114	1645	1035	728	1699	4117	3145	2998	3075	3022	443	429	290
5.78_750.58				750.577	ESI (+)	5.782	8071	7317	221	4359	5259	1128	1615	4337	3770	1877	1339	667	2277	2110	1306	5073	2667	3034	4046	2684		293	296
5.63_757.57				757.574	ESI (+)	5.628	3393	8112	1821	2990	4845	2363	1355	5542	4357	1899	3391	1257	2244	1268	1955	4941	3092	4003	2398	2244	145
0.72_219.19				219.187	ESI (+)	0.718	4163	3754	3781	1087	1803	4068	3655	2424	2034	2891	1382	1083	2700	1482	2101	3908	11898	2833	2988	2672	669	139	165
10.93_1049.94				1049.94	ESI (+)	10.926	4261	1753	4069	1836	2018	3609	5317	3142	6696	3549	3745	1413	8310	4904	1158	969	854	3152	4608	3535
5.83_740.53				740.528	ESI (+)	5.828	5128	4758	3035	4298	4736	1061	516	3423	3668	3212	1550	2327	1473	1096	4033	5785	3480	3706	3576	3569	169
0.72_607.85				607.85	ESI (+)	0.72	976	1633	544	589	4388	211	531	302	325	791	249	1094	295	302	8855	19990	11293	3528	3533	3188	22	21
7.81_721.72				721.717	ESI (+)	7.81	3511	4419	2076	3096	4597	3365	5637	3785	4441	3412	1948	2460	6268	4403	908	1553	670	2786	3075	2737		35	37
9.84_914.82				914.817	ESI (+)	9.837	3837	5283	2646	2438	7585	1692	1817	4991	5661	3617	2157	7165	2989	2323	356	570	832	3310	3385	2797	51	95	80
10.70_940.82				940.821	ESI (+)	10.696	3590	3994	3755	3603	3526	2869	3810	5223	5394	3830	3243	1865	5851	3597	690	974	700	3426	3237	3214	134	83	78
5.54_184.07				184.073	ESI (+)	5.544	7530	4939	2326	4486	3839	1037	660	3669	2726	2212	1434	5425	1002	606	2841	5385	2326	2164	2604	2715	99	86	65
1.57_898.61				898.608	ESI (+)	1.566	3800	2460	3190	4723	1899	11720	2332	1472	1395	3051	1578	7266	1606	911	2744	2299	1202	2653	3156	3387	1959	1485	1465
4.94_193.13				193.13	ESI (+)	4.942	2876	3405	3138	3136	3340	3746	3608	3349	3329	3518	3402	2999	3783	2942	2798	3019	2777	3201	3426	3325	666	776	618
10.85_1009.91				1009.91	ESI (+)	10.845	3954	5296	3936	2885	4313	3691	3547	3861	5065	4376	2359	2052	3998	4202	913	872	248	4168	3666	3736	86	320	206
1.60_349.29				349.295	ESI (+)	1.605	4638	1491	1958	6611	6141	8818	3804	587	453	569	2161	1876	1387	768	1527	5230	4211	2995	2817	2683	696	392	356
7.09_974.75				974.749	ESI (+)	7.088	5842	5182	2680	3118	4744	2273	2746	4687	5196	3576	2772	2415	4284	1389	1132	1869	721	3289	3060	3055		68
10.72_601.51				601.515	ESI (+)	10.717	4180	5349	3098	2611	5934	2388	2829	5016	5946	3812	2596	2929	4487	3563	145	463	274	3409	3479	3733
10.78_806.76				806.758	ESI (+)	10.775	2925	4988	2842	2355	9052	908	1294	3916	5222	4564	2054	8351	1569	1455	943	1546	844	3216	2812	3454	99	158	119
3.15_668.49				668.487	ESI (+)	3.148	2580	2121	2011	1284	2258	442	315	2379	2774	1640	1529	495	1091	233	9274	12809	8819	3467	3139	3103	384	291	484
11.10_352.12				352.123	ESI (+)	11.102	1987	1927	2372	3154	2343	2803	2421	2080	1474	2395	3172	3035	5206	2736	5607	5274	6338	2686	3051	3055
7.14_700.73				700.726	ESI (+)	7.137	4878	4506	3179	3680	3971	2155	2866	3653	4099	3588	2553	2777	2627	2129	2057	2880	2048	3004	2927	3008	841	1033	1158
10.12_846.74				846.741	ESI (+)	10.125	4545	5576	1588	2490	5278	1738	4777	5312	6166	3080	2436	2809	2676	3751	621	1121	583	4365	3953	2265	54	56	100
8.04_672.62				672.622	ESI (+)	8.04	2886	4460	1248	2806	4814	4261	5902	3578	4454	3514	1957	2700	7735	4691	683	258	339	2992	2731	2945		44
3.46_429.24				429.24	ESI (+)	3.464	3216	3888	2825	3745	4833	2559	3172	3396	4360	2979	3701	2824	2914	2847	1937	2872	2156	3295	3103	2888	867	455	462
12.13_675.67				675.667	ESI (+)	12.133	3887	4881	3493	3520	4320	2197	2943	4779	5122	4148	3286	2464	4250	3240	805	1379	248	3971	3596	4149		63	155
11.06_750.60				750.6	ESI (+)	11.058	1436	3112	1885	3346	3379	1797	4315	3154	2251	4875	3450	2099	3911	3846	4422	3403	3942	1969	3516	3711
11.95_956.90				956.896	ESI (+)	11.95	3836	3611	3701	3270	4592	1901	2901	4858	5276	4362	2961	2861	3249	2916	1298	1700	1345	3472	3932	3852	152		116
12.24_1102.05				1102.05	ESI (+)	12.239	2990	3902	3395	4183	3214	2113	2863	4476	5353	3171	5111	1318	5801	2691	937	1996	1736	5486	5240	5297	38	152	59
4.79_740.53				740.534	ESI (+)	4.786	4225	6702	2757	1372	7501	1538	1350	5337	5382	4388	1395	4350	1735	1219	1644	949	1861	2752	3284	3154	349	643	888
6.44_776.61				776.611	ESI (+)	6.444	7602	4844	1951	6369	3492	1725	2373	2784	3821	1051	2904	581	3468	926	2235	4137	1450	2500	2496	3036	59		104
6.35_838.64				838.635	ESI (+)	6.346	7069	5800	2879	4563	5346	619	1401	3590	3833	2900	989	1760	1133	344	2588	4448	2166	3073	3275	3158	67	160	97
1.30_444.33				444.33	ESI (+)	1.301	2844	1763	1975	16274	5498	2095	1905	888	857	1227	7346	2534	1703	1246	862	1604	1050	3292	3183	3247	331	675	389
1.78_356.35				356.352	ESI (+)	1.785	652	2164	3469	925	922	6250	2138	3407	1768	18803	7347	1175	436	599	1704	1795	1325	3089	3223	3324	418	337	702
9.99_990.86				990.863	ESI (+)	9.994	2873	2056	3793	5095	5340	1969	5331	5629	2928	4208	3983	2285	1907	4774	802	430	593	3894	4168	3776	129
11.46_1059.91				1059.91	ESI (+)	11.46	2701	4076	3981	4088	2959	3460	3311	4288	4417	3277	4949	1710	7546	3957	135	544	287	3507	3244	3504	121		30
12.10_1067.99				1067.99	ESI (+)	12.101	2647	3136	3678	5575	1744	3281	3859	3300	3846	2629	4244	1894	8539	4031	400	293	2459	3535	2858	2507	94	46	69
11.98_875.85				875.848	ESI (+)	11.977	3455	5049	2993	3276	5861	1433	1742	4404	4735	4396	2564	4425	2941	2026	1324	2692	627	3790	3348	3310		43
5.54_1251.87				1251.87	ESI (+)	5.541	1927	3403	3635	2659	4306	1471	2915	2909	4379	3344	4073	4220	3431	1433	3209	3719	2901	3407	3252	3583	500	714	538
5.89_792.58				792.578	ESI (+)	5.889	4613	4014	2535	3354	4387	1217	506	3477	2903	2627	1316	2177	1636	984	4368	7711	4021	2491	2737	2908	430		164
2.87_364.22				364.215	ESI (+)	2.872	5687	3620	3143	1277	2828	1016	2174	4692	782	3027	620	2179	2304	2546	2093	9384	4609	2923	2968	3187	395	169	216
11.32_933.80				933.798	ESI (+)	11.316	3474	1448	948	2467	944	4918	7699	4589	1536	1263	4763	1837	9368	7811	533	1097	1135	2967	6362	6574
5.78_866.54				866.545	ESI (+)	5.781	5908	4059	3060	3294	3841	1415	2835	3811	3162	3117	1607	2916	1139	721	3283	4470	2806	3211	3228	2696	189	134	12
6.46_838.64				838.635	ESI (+)	6.457	6193	6000	2695	5178	3688	2115	2212	4250	4592	3266	2467	1388	2757	2480	687	1802	648	3022	2785	2377	87		102
10.10_875.71				875.711	ESI (+)	10.104	3609	4398	2953	2750	4211	2030	3772	4877	5121	3403	2699	3041	4673	3746	788	1350	783	3052	3259	3003			75
6.54_694.64				694.636	ESI (+)	6.535	4276	5013	3277	3398	5188	1811	1433	4093	4561	3748	2006	2546	2585	2043	1649	3250	1763	3705	3065	3391	164		77
10.40_1044.90				1044.9	ESI (+)	10.402	2243	2709	3643	3409	3445	3095	4527	4234	4774	3851	3869	2175	6177	5162	505	855	372	3730	3452	2536	31	53	50
10.55_917.82				917.824	ESI (+)	10.547	3783	4677	3199	3057	4371	3085	1983	6339	5314	1954	3101	933	7550	1777	914	1690	640	4876	4557	3182	241	66	199
10.16_1006.88				1006.88	ESI (+)	10.163	3025	3304	3122	3468	3509	2635	4541	4165	3649	3507	3258	2281	5048	4182	1293	1868	1009	3024	2914	2656	82	60	44
11.21_1572.43				1572.43	ESI (+)	11.208	922	2080	3782	2241	2403	5445	4056	1368	837	2136	5664	2074	2783	1275	943	1853	12599	3898	3355	3835	997	470	444
10.30_914.82				914.817	ESI (+)	10.296	3643	5070	2935	2530	6050	1756	2513	5213	5514	2851	2628	5109	3438	2706	490	732	418	1943	2682	3065	195
12.18_1169.11				1169.11	ESI (+)	12.18	4137	4162	3460	3541	3699	2597	2558	4902	6139	3683	4025	2203	5477	2722	257	325	145	4511	2761	4084	109		53
4.93_723.56				723.564	ESI (+)	4.93	3793	3718	2758	3304	3293	2910	3352	3369	3700	3205	2419	2227	3056	2408	2775	3349	2750	2842	3635	2871	113	152	473
10.24_858.75				858.753	ESI (+)	10.237	4551	5260	3334	2997	4706	2740	2565	4999	6135	3113	2290	2420	3917	2696	277	1025	276	2553	2744	2811		53	93
11.79_1107.00				1107	ESI (+)	11.791	2778	4423	3882	3695	2964	3022	3345	5952	3895	4499	3906	2425	4501	4145	194	255	90	4162	3649	3296	110	149	92
10.30_972.80				972.804	ESI (+)	10.301	3877	4009	3077	4658	3162	2537	5046	4981	2044	3374	2448	970	6324	5125	513	1129	293	2520	3493	3506		15	34
8.07_624.63				624.628	ESI (+)	8.066	2607	4228	1955	2126	4540	3244	5000	3316	3790	3244	1929	2782	5865	4469	1539	1947	1305	2919	2662	2684	313	224	240
[truncated: 642 more rows]

## Sheet: SDB raw data
						Label	1A	1B	1C	1D	1E	2A	2B	2C	2D	2E	1F	1G	2F	2G	PoolQC001	PoolQC002	MtdBlank001	MtdBlank002
	Tumor samples					Sample #	1	2	3	4	5	6	7	8	9	10	31	32	33	34	Pool	Pool	Blank	Blank
						Species	Human	Human	Human	Human	Human	Human	Human	Human	Human	Human	Human	Human	Human	Human	Human	Human
						Organ	Tumor	Tumor	Tumor	Tumor	Tumor	Tumor	Tumor	Tumor	Tumor	Tumor	Tumor	Tumor	Tumor	Tumor	Tumor	Tumor
						Treatment	Invasive Front Patient Tumor	Invasive Front Patient Tumor	Invasive Front Patient Tumor	Invasive Front Patient Tumor	Invasive Front Patient Tumor	Tumor Core Patient Tumor	Tumor Core Patient Tumor	Tumor Core Patient Tumor	Tumor Core Patient Tumor	Tumor Core Patient Tumor	Invasive Front Patient Tumor	Invasive Front Patient Tumor	Tumor Core Patient Tumor	Tumor Core Patient Tumor
						File ID	GarciaTumor006_MX584830_posCSH_1A-001.d	GarciaTumor001_MX584830_posCSH_1B-002.d	GarciaTumor004_MX584830_posCSH_1C-003.d	GarciaTumor013_MX584830_posCSH_1D-004.d	GarciaTumor010_MX584830_posCSH_1E-005.d	GarciaTumor003_MX584830_posCSH_2A-006.d	GarciaTumor011_MX584830_posCSH_2B-007.d	GarciaTumor007_MX584830_posCSH_2C-008.d	GarciaTumor005_MX584830_posCSH_2D-009.d	GarciaTumor014_MX584830_posCSH_2E-010.d	GarciaTumor008_MX584830_posCSH_1F-031.d	GarciaTumor012_MX584830_posCSH_1G-032.d	GarciaTumor002_MX584830_posCSH_2F-033.d	GarciaTumor009_MX584830_posCSH_2G-034.d	PoolQC001_MX584830_posCSH_preGarciaTumor001.d	PoolQC002_MX584830_posCSH_postGarciaTumor014.d	MtdBlank001_MX584830_posCSH_preGarciaTumor001.d	MtdBlank002_MX584830_posCSH_postGarciaTumor014.d
Identifier	Annotation	Species	InChI Key	m/z	ESI mode	RT
0.58_316.25	CAR 10:0	[M]+	LZOSYCMHQXPBFU-UHFFFAOYSA-N	316.248	ESI (+)	0.582	2497	2237	2195	1624	3867	6292	946	4600	3926	7273	542	489	2115	2505	2825	2572	1012
0.75_344.28	CAR 12:0	[M]+	FUJLYHJROOYKRA-QGZVFWFLSA-N	344.279	ESI (+)	0.753	8631	15409	11548	14528	8657	24574	6252	17932	7688	10846	12704	8718	10049	13151	12088	11979		1184
1.09_372.31	CAR 14:0	[M+H]+	PSHXNVGSVNEJBD-UHFFFAOYSA-N	372.311	ESI (+)	1.092	36279	115270	61142	53265	36706	103970	29484	136752	34652	27032	134010	72354	48397	63519	61149	61114	208	200
0.72_368.28	CAR 14:2	[M]+	HXOGMKPCIDSSKJ-NKBLVAAJSA-N	368.279	ESI (+)	0.72	2387	4055	3335	3061	1306	8266	2004	5105	2359	1913	6731	3081	5245	3531	3786	3584	314
1.65_400.34	CAR 16:0	[M]+	XOMRRQXKHMYMOC-OAQYLSRUSA-N	400.342	ESI (+)	1.654	59026	266849	179756	138439	131923	390688	66145	715620	143759	284178	520584	295687	155831	198481	237051	239816	184	634
1.24_398.33	CAR 16:1	[M+H]+	JFAGPSOZZSTLRF-UHFFFAOYSA-N	398.327	ESI (+)	1.236	11467	56513	44666	23283	12088	75177	16022	116186	17887	16658	91165	48937	24337	25569	33197	36870	404	968
2.45_428.37	CAR 18:0	[M]+	FNPHNLNTJNMAEE-UHFFFAOYSA-N	428.374	ESI (+)	2.448	26061	45064	56594	24054	57273	471075	18914	380988	99851	277427	84805	89307	48065	59346	113981	119754	359	1175
1.81_426.36	CAR 18:1	[M]+	HITOYGLMAFIRNI-YSESTWPTSA-N	426.358	ESI (+)	1.813	40196	118741	121820	81159	69945	285560	46667	469960	82686	117753	266394	164448	75999	85033	130095	134718	214	690
1.38_424.34	CAR 18:2	[M]+	MJLXQSQYKZWZCB-DQFWFXSYSA-N	424.342	ESI (+)	1.381	14584	37161	34334	16922	17675	45171	19784	261141	29419	37894	135365	61526	40106	29362	50379	52662	367	503
1.13_422.33	CAR 18:3	[M]+	DFVGGGHKDAHYIU-UHMZJXMFSA-N	422.327	ESI (+)	1.131		8224	2999			10409	1232	34836			50745	22322	8976		10208	9791		308
3.14_456.40	CAR 20:0	[M+H]+	SVJLJQBGUITFLI-UHFFFAOYSA-N	456.405	ESI (+)	3.136	2517	718	6981	1685	21919	50809	572	146314	17005	155348	7512	11844	9508	6361	27416	26882	153	188
2.59_454.39	CAR 20:1	[M+H]+	PVOQPLSKYNZHOT-UHFFFAOYSA-N	454.388	ESI (+)	2.59	4241	5853	13868	4666	11899	49977	3527	89362	12804	43374	20453	20602	4786	8024	18167	19273	184	417
1.59_450.36	CAR 20:3	[M+H]+	SRNPFTYGRLBDNK-UHFFFAOYSA-N	450.357	ESI (+)	1.591	6118	12582	19639	7436	5024	18508	6228	124752	8364	8424	37544	28838	7042	7737	23659	25653	102	102
1.35_448.34	CAR 20:4	[M+H]+	VPEBWBVNBKLXSR-UHFFFAOYSA-N	448.342	ESI (+)	1.352	24163	33755	24161	28304	13740	36077	26748	160332	9771	4431	36329	29319	23222	16015	29645	30466	98	226
3.59_484.43	CAR 22:0	[M+H]+	IUMXSSOVGPXXJL-UHFFFAOYSA-N	484.435	ESI (+)	3.591		125	452		5056	4333		31577	5153	35287				725	5896	5733
3.18_482.42	CAR 22:1	[M+H]+	WDWXOVLPQSTGNY-UHFFFAOYSA-N	482.419	ESI (+)	3.177	6918	6573	9969	7300	13623	20626		60411	13218	47967	14000	13548	9345	8536	15979	15452
11.07_647.58_11.06_642.62	CE 16:0	[M+Na]+ _[M+NH4]+		647.5779_642.6246	ESI (+)	11.063	397	979	1261	1311	938	699	391	3051	1233	1075	4006	2723	5502	3012	3221	3028	237	62
10.54_991.91_10.53_645.56_10.54_640.60	CE 16:1	[M+Chol-head-H2O+H]+_[M+Na]+_[M+NH4]+	HODJWNWCVNUPAQ-FSAOOAOSSA-N	991.9141_645.5587_640.6021	ESI (+)	10.537	1046	2996	5305	3151	2747	2306	1584	17357	23723	8788	12123	68082	25568	30240	12912	13529	159	164
11.52_670.65	CE 18:0	[M+NH4]+		670.65	ESI (+)	11.524	241	340	865	169	728	152	214	5341	2379	1337	1866	694	4311	3016	3411	3639	113
11.04_1019.96_11.04_673.59_11.05_668.64	CE 18:1	[M+Chol-head-H2O+H]+_[M+Na]+_[M+NH4]+	RJECHNNFRHZQKU-RMUVNZEASA-N	1019.957_673.5895_668.6353	ESI (+)	11.0437	21444	55005	105391	64081	55126	30802	14850	417252	505492	195230	216838	460597	291824	412366	185646	199736	422	788
10.59_1017.93_10.58_671.57_10.58_666.62	CE 18:2	[M+Chol-head-H2O+H]+_[M+Na]+_[M+NH4]+	NAACPBBQTFFYQB-LJAITQKLSA-N	1017.933_671.5729_666.6187	ESI (+)	10.5857	25037	28208	131116	26622	127592	88641	28836	388833	669655	453819	284840	393762	307359	322628	262717	259859	199	410
10.19_669.56_10.19_664.60	CE 18:3	[M+Na]+_[M+NH4]+	FYMCIBHUFSIWCE-WVXFKAQASA-N	669.5586_664.6028	ESI (+)	10.1885	719	1435	1947	1536	2846	771	671	12007	21636	12089	30895	41737	9004	10394	8951	8678	149
11.50_696.66	CE 20:1	[M+NH4]+	OWTYWMJVQZQWFH-UHFFFAOYSA-N	696.665	ESI (+)	11.499	787	2919	5460	2326	6042	2016	1504	49094	60801	24464	9860	22611	36822	39588	21606	21886	342	83
11.04_694.65	CE 20:2	[M+NH4]+		694.65	ESI (+)	11.042	1481	16811	20211	11180	5686	2588	195	42431	78733	38224	50621	68930		75407	14410	19555	162	80
10.66_1043.95_10.65_697.59_10.67_692.64	CE 20:3	[M+Chol-head-H2O+H]+_[M+Na]+_[M+NH4]+	MLPRJPSMAFZPLA-PJSAOELNSA-N	1043.9526_697.5906_692.6355	ESI (+)	10.661	5970	46523	46549	25310	45199	9989	7314	345634	295187	189461	404919	757606	181469	264976	184533	187765	88	382
10.32_1041.93_10.32_695.57_10.33_690.62	CE 20:4	[M+Chol-head-H2O+H]+_[M+Na]+_[M+NH4]+	IMXSFYNMSOULQS-BEDFLICRSA-N	1041.9341_695.5735_690.618	ESI (+)	10.3277	5301	36913	45588	15661	45585	18027	19081	304757	343721	175098	284469	571219	219836	281119	177728	180218	229	185
9.92_693.56_9.92_688.60	CE 20:5	[M+Na]+_[M+NH4]+	XZFUGMCJZFRBKF-JIKDAPOUSA-N	693.5585_688.6018	ESI (+)	9.92	271	366	2460	389		942	596	32458	21120	8796	19513	31133	11903	13333	8493	8397		113
11.52_1074.00_11.53_727.64_11.53_722.68	CE 22:2	[M+Chol-head-H2O+H]+ _[M+Na]+ _[M+NH4]+		1073.9972_727.6378_722.6819	ESI (+)	11.5237	17269	28825	31266	17860	23345	26013	22690	84582	112170	40746	48206	75535	60530	64047	55289	54125	18865	20391
11.13_720.67	CE 22:3	[M+NH4]+	VNLCVOLSOFVAHD-UHFFFAOYSA-N	720.665	ESI (+)	11.132	391	10183	12220	4272	6731	3168	3457	82749	86918	32568	55767	130606	40913	67514	37470	38231	135	170
10.75_718.65	CE 22:4	[M+NH4]+	RCPZPCILTQJKPA-UHFFFAOYSA-N	718.651	ESI (+)	10.749	1431	36070	14563	13397	27583	8037	15382	220269	403566	73369	148550	265183	223329	294239	124095	123430	133
10.35_716.63	CE 22:5	[M+NH4]+	XOLZNHXNFMEUGA-UHFFFAOYSA-N	716.634	ESI (+)	10.353	445	2569	2466	821	6104	2837	332	51908	113970	23913	28402	29621	32936	41988	27220	27201
10.09_719.57_10.09_714.62	CE 22:6	[M+Na]+_[M+NH4]+	VOEVEGPMRIYYKC-HNJOWPRISA-N	719.5736_714.6192	ESI (+)	10.089	6786	26235	22770	13126	16602	8978	7362	473096	283971	142294	85177	133122	182692	178059	96777	99669	253	300
11.93_738.71	CE 23:1	[M+NH4]+	YPDCBDQSYBYQST-UHFFFAOYSA-N	738.708	ESI (+)	11.929	2065	2222	3350	1238	3741	2331	1752	14232	22797	8318	2480	4756	20038	14358	7300	7895	1371	2142
12.00_752.73	CE 24:1	[M+NH4]+	NHTXXNHMZGOTGQ-UHFFFAOYSA-N	752.728	ESI (+)	12.002	1971	3464	9750	4249	16686	4418	2792	136071	233656	84649	12320	32327	73437	65899	43259	44629	1496	1859
11.55_748.70	CE 24:3	[M+NH4]+	AZPZOEPDYFCIDH-UHFFFAOYSA-N	748.696	ESI (+)	11.554	37	3526	3336	1470	1945	1493	1607	30868	33032	11362	12815	41442	15798	20109	13457	13226	105	113
11.19_746.68	CE 24:4	[M+NH4]+	XMXAQPGCIBLQSB-UHFFFAOYSA-N	746.68	ESI (+)	11.194	651	18746	11275	5139	4765	5510	7250	93226	159333	32837	50011	115828	54987	100314	46065	45365		198
10.85_744.67	CE 24:5	[M+NH4]+	ORNYUCOAFYJKEX-UHFFFAOYSA-N	744.67	ESI (+)	10.853	248	14638	4791	3140	295	3066	3117	22008	20158	5591	6712	27272	11949	28436	10914	8992	119
10.47_742.65	CE 24:6	[M+NH4]+	FEDDKYHZBKFZKG-UHFFFAOYSA-N	742.648	ESI (+)	10.474	362	5571	2391	1284	168	813	1061	17685	6740	4129	3565	12217	8622	17043	5565	5099	82	101
12.11_780.76	CE 26:1	[M+NH4]+	OLMJXHCTMCSNTK-UHFFFAOYSA-N	780.758	ESI (+)	12.107	256	494	1975	1373	4133	493	168	28604	36289	18481	1904	5830	13038	11509	10593	10119	289	175
11.60_774.71	CE 26:4	[M+NH4]+	OPUHJXNRXZLPPO-UHFFFAOYSA-N	774.711	ESI (+)	11.601	161	3504	2179	524	474	1718	1302	16750	23486	7183	12195	26066	7120	11502	7332	7806		56
11.26_772.69	CE 26:5	[M+NH4]+	WPYZRMHFYAUQDY-UHFFFAOYSA-N	772.694	ESI (+)	11.262	269	9075	3282	1853	96	419	2708	15595	10828	3831	5798	23927	5834	11429	6763	6580	87
5.98_598.54	Cer 34:0;2O|Cer 18:0;2O/16:0	[M+Hac-H]-	GCGTXOVNNFGTPQ-UHFFFAOYSA-N	598.539	ESI (-)	5.982				1435	1454	7184		36183	67326	45162	13044	9130	6255	2484	20332	19558		223
6.09_610.54	Cer 35:1;2O|Cer 17:1;2O/18:0	[M+Hac-H]-	KGEXFGDEDXQZLQ-UHFFFAOYSA-N	610.54	ESI (-)	6.095	11275	7037	7601	19357	14500	6232	9995	41863	41675	27720	7709	5972	14966	9437	18708	18801		45
6.45_564.54	Cer 36:1;2O|Cer 18:1;2O/18:0	[M-H]-	VODZWWMEJITOND-UHFFFAOYSA-N	564.535	ESI (-)	6.446	59938	10090	23616	93429	114904	4294	17123	44194	32100	20004	16055	11561	17372	10800	35806	37578
5.78_548.54	Cer 36:1;2O|Cer 18:1;2O/18:0	[M+H-H2O]+	VODZWWMEJITOND-UHFFFAOYSA-N	548.539	ESI (+)	5.779	9551	908	3091	20079	25465	286	603	3887	529	3001	1131	1837	3478	4573	5232	5658
5.76_582.55	Cer 36:1;3O|Cer 18:1;2O/18:0;O	[M+H]+	ZNZKGWLGVHSOIV-UHFFFAOYSA-N	582.555	ESI (+)	5.758	1289	3330	3173	2278	1921	4975	2527	14667	29574	16101	3351	5871	6844	3583	7344	7399	58	57
5.84_622.54	Cer 36:2;2O|Cer 18:2;2O/18:0	[M+Hac-H]-	WNPWDGNHTKGEDS-UHFFFAOYSA-N	622.54	ESI (-)	5.839	187729	141122	128497	148212	89756	40946	186525	171901	99996	89322	95435	50900	125448	30825	124580	129192	39
5.86_546.52_5.86_564.54	Cer 36:2;2O|Cer 18:2;2O/18:0	[M+H-H2O]+_[M+H]+	WNPWDGNHTKGEDS-UHFFFAOYSA-N	546.5242_564.5354	ESI (+)	5.855	107098	112418	93810	79662	45358	39922	136996	120173	87229	80161	63033	42257	102496	28927	86862	82269	145	103
6.46_610.59	Cer 38:1;3O|Cer 18:1;2O/20:0;O	[M+H]+	CFYLSUZUMMPFNC-UHFFFAOYSA-N	610.585	ESI (+)	6.464	38018	9424	20150	51698	46531	4711	14555	27729	20673	18724	11878	11358	15042	10532	24199	24820	55	175
6.55_592.56	Cer 38:2;2O|Cer 18:2;2O/20:0	[M+H]+	NBSDZPNNDCXPFZ-UHFFFAOYSA-N	592.564	ESI (+)	6.555	6136	2560	4309	3342	4148	1347	3815	5328	5994	4485	2239	1421	3603	1081	4066	3590	64	74
6.97_620.60	Cer 40:1;3O|Cer 18:1;2O/22:0;O	[M+H-H2O]+	FCCZDEAAQZWMGI-UHFFFAOYSA-N	620.596	ESI (+)	6.973	13792	219	3211	18727	22719	181	461	494	697	668	200	519	2719	2324	6169	6539	119	23
7.31_634.61	Cer 41:1;3O|Cer 18:1;2O/23:0;O	[M+H-H2O]+	SDFGVADIYWFGIV-UHFFFAOYSA-N	634.612	ESI (+)	7.306	23671	146	4596	37839	45529	342	767	1072	969	1385	395	569	3556	2779	7988	8549	53	56
7.49_634.61	Cer 41:2;2O|Cer 18:1;2O/23:1	[M+H]+	UGMJRSXYFQLPCH-UHFFFAOYSA-N	634.613	ESI (+)	7.485	15389	443	3677	14667	42973	1510	706	6167	11034	9995	601	1698	3051	2585	8354	8571	75
7.63_666.64	Cer 42:1;3O|Cer 18:1;2O/24:0;O	[M+H]+	WAYLDHLWVYQNSQ-UHFFFAOYSA-N	666.64	ESI (+)	7.631	37748	419	9677	51321	50841	397	1288	3200	2110	2643	1150	1899	7254	6808	16729	17851	97	89
7.79_646.61	Cer 42:2;2O|Cer 18:1;2O/24:1	[M-H]-	HZPUWSUHFOTSAY-UHFFFAOYSA-N	646.613	ESI (-)	7.787	50940	1640	9434	37189	149215	2290	1912	11648	19501	13367	2490	4412	4924	4379	24024	25540	39	109
7.12_630.62_7.13_648.63	Cer 42:2;2O|Cer 18:1;2O/24:1	[M+H-H2O]+_[M+H]+	HZPUWSUHFOTSAY-UHFFFAOYSA-N	630.6184_648.628	ESI (+)	7.1235	80635	1703	14317	124264	172996	1186	2502	7784	5157	7748	2092	1851	10570	10937	31616	33181	607	763
6.95_664.62_6.95_646.61	Cer 42:2;3O|Cer 18:1;2O/24:1;O	[M+H]+_[M+H-H2O]+	WLAOOCOLPLQZNK-UHFFFAOYSA-N	664.6232_646.6144	ESI (+)	6.9475	89028	552	17404	104706	138159	763	1563	2724	2596	4292	825	2007	9187	8805	32625	33890		142
7.24_646.61	Cer 42:3;2O|Cer 18:1;2O/24:2	[M+H]+	GGSZJXUUQMDAST-UHFFFAOYSA-N	646.612	ESI (+)	7.237	30403	5315	9536	16325	38720	7032	5746	18737	54742	25708	6631	8031	11514	5226	21964	21018	68	152
7.22_704.62	Cer 42:3;2O|Cer 18:2;2O/24:1	[M+Hac-H]-	RYZWCKUTHDRXFD-UHFFFAOYSA-N	704.618	ESI (-)	7.217	48751	4814	9438	30559	89303	5995	4861	17925	67991	26676	6099	7141	11373	4198	32789	32135		28
8.76_722.67	Cer 43:1;2O|Cer 18:1;2O/25:0	[M+Hac-H]-	QHPYSHVSWAOLHS-UHFFFAOYSA-N	722.666	ESI (-)	8.758	43821	840	5455	74360	142947	751	1141	7191	11510	6692	1575	3955	3649	3486	18774	19220	92	76
8.11_720.65	Cer 43:2;2O|Cer 18:1;2O/25:1	[M+Hac-H]-	AHNGOTQGIJOINE-UHFFFAOYSA-N	720.65	ESI (-)	8.105	43620	642	8142	52443	289155	1148	1686	6366	10632	10373	1153	2492	3617	4137	17958	18602		55
8.12_644.63_8.12_662.64	Cer 43:2;2O|Cer 18:1;2O/25:1	[M+H-H2O]+_[M+H]+	AHNGOTQGIJOINE-UHFFFAOYSA-N	644.6342_662.6447	ESI (+)	8.1245	49431	1022	11162	46517	188810	1189	2507	10110	13434	15198	1172	3965	6184	6504	21369	22414	56	84
7.27_678.64	Cer 43:2;3O|Cer 18:1;2O/25:1;O	[M+H]+	YMWKETSYRVISJT-UHFFFAOYSA-N	678.637	ESI (+)	7.271	12874	66	2807	15563	23886	366	434	1527	2330	2059	244	278	2312	1488	5304	5295	92	104
8.43_676.66	Cer 44:2;2O|Cer 18:1;2O/26:1	[M+H]+	AQKMDEJRGNVGLA-UHFFFAOYSA-N	676.66	ESI (+)	8.43	12384	935	4412	8288	31964	1064	1562	4191	3169	4029	1508	2235	1893	1614	6187	5229	44	39
7.60_692.65	Cer 44:2;3O|Cer 18:1;2O/26:1;O	[M+H]+	MXYRPIPLAMBIGB-UHFFFAOYSA-N	692.652	ESI (+)	7.596	13064	167	4540	20982	23658	243	483	1727	2955	2008	242	1071	2231	2529	6696	6853	67	169
5.05_568.49_5.06_544.45	Cer d32:1	[M+Hac-H]-_[M+Cl]-	ZKRPGPZHULJLKJ-JHRQRACZSA-N	568.4943_544.4499	ESI (-)	5.0555	3983	3872	4055	11867	21216	6408	3906	55940	89543	73620	5474	6688	15462	5788	23459	24141	69	59
5.39_582.51_5.39_558.46	Cer d33:1	[M+Hac-H]-_[M+Cl]-	QBFXCLDNTKBAPQ-STSAHMJASA-N	582.5075_558.4639	ESI (-)	5.395	2024	2550	1956	4565	6299	5368	2447	35192	60085	49256	3654	4159	9857	4598	16068	14577	75	83
5.98_574.50	Cer d34:0	[M+Cl]-	GCGTXOVNNFGTPQ-JHOUSYSJSA-N	574.496	ESI (-)	5.981	2181	4770	2246	4373	5852	7436	2925	24084	50017	30536	9240	7012	4291	2500	14668	14195	558	574
5.74_596.53_5.74_572.48	Cer d34:1	[M+Hac-H]- _[M+Cl]-	YDNKGFDKKRUKPY-TURZORIXSA-N	596.5256_572.4811	ESI (-)	5.7415	88377	119523	82966	172408	177735	123789	107772	703306	952688	749929	172606	199313	257407	113617	354745	360082	213	246
5.75_538.52_5.75_520.51_5.75_560.50	Cer d34:1	[M+H]+ _[M+H-H2O]+ _[M+Na]+		538.5183_520.5094_560.5015	ESI (+)	5.752	22986	46238	33445	43085	45323	59349	37961	275340	503379	339855	58826	84038	103426	52027	122208	114405	181	197
5.16_594.51_5.16_570.46	Cer d34:2	[M+Hac-H]-_[M+Cl]-	XXWRZIYYFPIQHE-XPAOSYCESA-N	594.5096_570.4647	ESI (-)	5.157	8809	11633	7453	19181	18589	12083	10936	45402	84526	68764	11031	12710	31332	8358	29887	29416	60	27
6.45_624.56_6.45_600.51	Cer d36:1	[M+Hac-H]-_[M+Cl]-	MJQIARGPQMNBGT-WWUCIAQXSA-N	624.557_600.5126	ESI (-)	6.4475	929305	221169	412999	1457368	1760756	126291	336088	765520	555939	422353	303053	273338	341271	256693	618749	615951	90	125
6.46_566.55_6.46_548.54_6.46_588.53	Cer d36:1	[M+H]+ _[M+H-H2O]+ _[M+Na]+		566.5505_548.5395_588.5322	ESI (+)	6.46167	433257	116468	220040	663108	737928	60513	176121	406660	284363	243118	152971	135257	184119	135942	281545	293802	99	134
7.14_652.59_7.16_628.54	Cer d38:1	[M+Hac-H]-_[M+Cl]-	XWBWIAOWSABHFI-NUKVNZTCSA-N	652.5877_628.5425	ESI (-)	7.15	166408	18976	120381	140492	145659	14800	63223	87351	75062	72806	38722	19943	38631	28271	96691	96712	216	200
7.16_594.58_7.16_576.57_7.16_616.56	Cer d38:1	[M+H]+ _[M+H-H2O]+ _[M+Na]+		594.582_576.5712_616.5644	ESI (+)	7.16167	77655	10094	60406	60207	56076	6726	29196	39528	35903	35314	19138	8273	17195	13030	41867	41629	184	143
7.50_666.60_7.50_642.56	Cer d39:1	[M+Hac-H]-_[M+Cl]-	WYSRACVJQVNCRW-PQPBPFPMSA-N	666.6022_642.5584	ESI (-)	7.5025	14735	1266	6051	18170	37887	2916	2364	20843	36085	32462	1694	1951	7102	5939	16348	17094	100	64
8.04_658.59	Cer d40:0	[M+Cl]-	SXPRAKSDHOEHIG-ZESVVUHVSA-N	658.59	ESI (-)	8.043	4449	687	1480	2344	10666	5404	900	7361	7547	12343	2035	2444	639	1166	4408	4905	199	202
7.82_680.62_7.83_656.57	Cer d40:1	[M+Hac-H]-_[M+Cl]-	KEPQASGDXIEOIL-GLQCRSEXSA-N	680.6185_656.574	ESI (-)	7.8225	77842	11720	29213	78976	173640	26121	16036	97298	130690	109614	28560	27814	31912	25494	74359	74391	98	163
7.84_622.61_7.84_604.60_7.84_644.59	Cer d40:1	[M+H]+_[M+H-H2O]+_[M+Na]+	KEPQASGDXIEOIL-GLQCRSEXSA-N	622.6133_604.6006_644.5929	ESI (+)	7.84133	31519	6142	13599	33797	82440	12707	7259	43976	64330	54382	14535	13332	14517	11761	27979	29551	266	354
7.24_678.60_7.24_654.56	Cer d40:2	[M+Hac-H]-_[M+Cl]-	HILTUFAERVOALR-MQXYEJFFSA-N	678.6024_654.5589	ESI (-)	7.24	14764	5877	8857	11781	18970	9224	7029	31065	51962	32750	6714	6191	17458	6173	21550	22424	36	123
8.15_694.63_8.15_670.59	Cer d41:1	[M+Hac-H]-_[M+Cl]-	NAJHAHQNQCNWOP-PUYNVXOJSA-N	694.6345_670.5901	ESI (-)	8.1465	72235	5556	24707	125540	255210	9370	7552	95749	178934	126815	8895	18253	27043	31284	72689	73205	226	139
8.16_636.63_8.16_618.62_8.16_658.61	Cer d41:1	[M+H]+_[M+H-H2O]+_[M+Na]+	NAJHAHQNQCNWOP-PUYNVXOJSA-N	636.6293_618.6176_658.6099	ESI (+)	8.16467	25666	2732	10163	47167	88298	5022	3244	43901	88235	58422	4365	7851	13688	16611	28366	30568	247	238
8.67_710.67_8.67_686.62	Cer d42:0	[M+Hac-H]-_[M+Cl]-	BPLYVSYSBPLDOA-WVILEFPPSA-N	710.6654_686.6208	ESI (-)	8.669	10519	1602	2839	7828	33098	16211	1976	21556	19750	33663	3911	5016	3400	3441	12254	11797	607	655
8.46_708.65_8.46_684.61	Cer d42:1	[M+Hac-H]-_[M+Cl]-	ZJVVOYPTFQEGPH-AUTSUKAISA-N	708.6498_684.6058	ESI (-)	8.455	118882	16240	42776	122832	318530	46700	19404	152659	227203	160985	46692	50707	45187	47033	100795	106027	524	249
8.48_650.64_8.48_632.63_8.48_672.63	Cer d42:1	[M+H]+_[M+H-H2O]+_[M+Na]+	ZJVVOYPTFQEGPH-AUTSUKAISA-N	650.6432_632.633_672.6252	ESI (+)	8.47733	43483	8430	19074	39470	86711	22343	8258	66153	100715	69811	22310	24968	21968	21722	40164	40572	284	375
7.79_706.63_7.79_682.59	Cer d42:2 Isomer A	[M+Hac-H]- _[M+Cl]-	VJSBNBBOSZJDKB-KPEYJIHVSA-N	706.6343_682.591	ESI (-)	7.7895	967428	49386	221547	723013	2536166	70022	63471	287301	438356	309292	81898	138226	123655	114763	490963	508781	84	84
7.81_648.63_7.81_630.62_7.81_670.61	Cer d42:2 Isomer A	[M+H]+_[M+H-H2O]+_[M+Na]+	VJSBNBBOSZJDKB-KPEYJIHVSA-N	648.6285_630.6183_670.6108	ESI (+)	7.80833	491745	24881	100053	345125	1488022	34106	28608	130927	210462	159319	40339	64664	55515	53221	220439	224038	258	379
7.90_682.59	Cer d42:2 Isomer B	[M+Cl]-	VJSBNBBOSZJDKB-KPEYJIHVSA-N	682.59	ESI (-)	7.901	56276	4740	14140	38105	175029	11474	6562	32021	57870	34496	7306	10414	15950	10313	38846	39852	104	71
9.04_712.64	Cer d44:1	[M+Cl]-	CJROVRTUSFQVMR-GVOPMEMSSA-N	712.636	ESI (-)	9.044	4875	955	1691	3965	8073	1536	983	3994	3524	3769	1880	2219	2055	1800	2881	3264	389	288
4.95_369.35	Cholesterol	[M+H-H2O]+	HVYWMOMLDIMFJA-DPAQBDIFSA-N	369.351	ESI (+)	4.953	427698	90608	213612	736823	1151825	122644	118320	231577	297199	410026	118709	132240	201717	217067	351206	336611	127	325
9.56_863.69	CoQ10	[M+H]+	ACTIUHUUMQJHFO-UHFFFAOYSA-N	863.69	ESI (+)	9.563	5625	4888	6144	4946	3472	2751	6703	15958	11001	7016	6285	2730	5751	3013	5875	6006	88
7.06_617.51_7.07_612.56	DG 34:1	[M+Na]+_[M+NH4]+	YEJYLHKQOBOSCP-OZKTZCCCSA-N	617.5126_612.5554	ESI (+)	7.0655	51062	2156	17973	90427	137190	7795	5429	14981	10624	15958	7456	12132	12458	11669	25026	25970	195	257
6.53_615.49_6.54_610.54	DG 34:2	[M+Na]+_[M+NH4]+	SVXWJFFKLMLOHO-YAIZGCQRSA-N	615.491_610.5403	ESI (+)	6.531	960	580	1924	1672	1888	1617	670	3049	4959	5499	2541	1988	1329	994	2154	1763	273	311
7.72_645.54_7.73_640.59	DG 36:1	[M+Na]+_[M+NH4]+	SAEPUUXWQQNLGN-LVVMQYBKSA-N	645.5433_640.5889	ESI (+)	7.727	27756	325	6045	52364	79542	1800	1809	7932	6765	12326	1107	2036	3099	4230	11490	11799	81	167
7.10_643.52_7.12_638.57	DG 36:2	[M+Na]+_[M+NH4]+	AFSHUZFNMVJNKX-LLWMBOQKSA-N	643.5241_638.5749	ESI (+)	7.1095	7941		4109	8741	29745	2250	695	8676	4387	10158	1483	1745	1765	2824	9524	8538	316	144
6.57_641.51_6.58_636.56	DG 36:3	[M+Na]+_[M+NH4]+	BLZVZPYMHLXLHG-JOBMVARSSA-N	641.5131_636.5586	ESI (+)	6.5745	288	162	850	362	6263	2099	1261	5505	6290	9028	1622	2414	1334	1476	2342	2876	74	154
6.04_634.54	DG 36:4 Isomer A	[M+NH4]+	MQGBAQLIFKSMEM-ZHARMHCNSA-N	634.542	ESI (+)	6.044	293	70	487	484		259	459	795	1474	1988	429	603	403	387	625	659	58	123
7.37_664.59	DG 38:3|DG 18:0_20:3	[M+NH4]+	HNIUPWXDMUKNJU-UHFFFAOYSA-N	664.587	ESI (+)	7.374	23650	463	5272	23239	85883	2539	1030	3802	2907	4714	2233	2262	2659	2039	7128	7713		112
7.08_662.57	DG 38:4|DG 18:0_20:4	[M+NH4]+	BRKLTVAHEPCGNK-UHFFFAOYSA-N	662.571	ESI (+)	7.075	93134	4480	29793	118076	361102	12554	17221	14572	10083	12091	27909	22119	36018	28423	50433	53923	110	88
6.43_665.51_6.42_660.56	DG 38:5	[M+Na]+_[M+NH4]+	GRGDLDNREYVILP-CNWVQWJYSA-N	665.5083_660.5562	ESI (+)	6.4265	9920	235	4770	10920	83739	3211	2776	9068	6040	9886	4702	5985	4523	3931	10458	10852	78	113
5.89_658.54	DG 38:6	[M+NH4]+	YDVDXUYJFQLPEG-CTHJWPIASA-N	658.541	ESI (+)	5.892	514		445	383	2005			2708	2573	3241	842	278	344	388	1122	986
11.09_694.66	DG O-41:2|DG O-21:2_20:0	[M+NH4]+	AFUNCZSYWRYEML-UHFFFAOYSA-N	694.659	ESI (+)	11.091	1481	16811	20211	11180	14169	3455	4470	97167	163916	38224	50621	147487	61966	75407	57264	55767	199	93
12.06_766.75	DG O-46:1|DG O-26:1_20:0	[M+NH4]+	OQHYKURNVFKUFD-UHFFFAOYSA-N	766.754	ESI (+)	12.06	257	213	2036	373	4583	419	347	23519	37404	7568	371	3667	18784	14012	9674	9069
6.30_794.57	DMPE 38:4|DMPE 16:0_22:4	[M-H]-	TZWXAQVQCPOZMB-UHFFFAOYSA-N	794.569	ESI (-)	6.3	83901	24711	42632	29970	55649	6211	51282	11556	11353	3378	38440	7568	14822	10190	26528	28332	98
1.78_253.22	FA 16:1 (palmitoleic acid)	[M-H]-	SECPZKHBENQXJG-FPLPWBNLSA-N	253.218	ESI (-)	1.776	30215	27437	19654	42682	20063	14403	17909	34490	15680	16133	18080	23404	13008	9780	20660	19563	5969	5650
2.63_281.25	FA 18:1 (oleic acid)	[M-H]-	ZQPPMHVWECSIRJ-KTKRTIGZSA-N	281.249	ESI (-)	2.627	569360	263766	340696	614869	562664	219499	269943	710869	234561	312441	285317	260183	203065	169533	316147	315739	42236	41534
1.98_279.23	FA 18:2 (linoleic acid)	[M-H]-	JBYXPOFIGCOSSB-XBLVEGMJSA-N	279.233	ESI (-)	1.983	81274	39802	78386	57916	56127	48111	56995	159940	81188	114700	102000	89326	52484	50533	70618	66998	10384	10605
1.54_277.22	FA 18:3 (linolenic acid)	[M-H]-	DTOSIQBPPRVQHS-PDBXOOCHSA-N	277.217	ESI (-)	1.54	3625	3892	4561	5310	2802	1740	2733	5679	1679	2758	9496	7640	3371	3512	4786	4396	611	147
3.28_309.28	FA 20:1 (eicosenoic acid)	[M-H]-	BITHHVVYSMSWAG-KTKRTIGZSA-N	309.28	ESI (-)	3.283	35385	17191	20277	47221	68606	11076	11055	51418	29853	25882	8892	9325	11392	9603	23828	24584	1303	1277
2.85_307.26	FA 20:2 (eicosadienoic acid)	[M-H]-	XSXIVVZCUAHUJO-HZJYTTRNSA-N	307.265	ESI (-)	2.848	8525	5997	5532	8613	9987	4412	4190	24031	17757	14694	8294	4183	3129	2541	8046	8128	243	182
2.42_305.25	FA 20:3 (eicosatrienoic acid)	[M-H]-	AHANXAKGNAKFSK-PDBXOOCHSA-N	305.249	ESI (-)	2.424	20529	27873	10248	53340	10959	15051	17679	16101	5622	4621	5652	10856	6268	7542	14057	14419	269	264
2.28_305.25	FA 20:3 (homo-gamma-linolenic acid)	[M-H]-	HOBAELRKJCKHQD-QNEBEIHSSA-N	305.248	ESI (-)	2.279	74306	32198	33575	57371	45564	25058	29890	96513	25745	35013	45713	43553	13589	13581	37948	36809	1335	1469
1.85_303.23	FA 20:4 (arachidonic acid)	[M-H]-	YZXBAPSDXZZRGB-DOFZRALJSA-N	303.234	ESI (-)	1.851	595745	359221	315177	566165	203943	159205	507751	475674	165822	142239	418560	326466	172986	186688	296979	289172	328	409
1.43_301.22	FA 20:5 (eicosapentaenoic acid)	[M-H]-	JAZBEHYOTPTENJ-JLNKQSITSA-N	301.217	ESI (-)	1.426	6628	5451	4601	7181	1228	4820	4852	36508	5397	2573	8639	7872	3463	4951	6703	6902	173	211
3.41_335.30	FA 22:2 (docosadienoic acid)	[M-H]-	HVGRZDASOHMCSK-AVQMFFATSA-N	335.295	ESI (-)	3.413	3319	1578	1848	8198	6777	1562	1194	7789	5950	5429	1432	2095	1052	1147	3602	2828	104	105
1.64_327.23	FA 22:6 (docosahexaenoic acid)	[M-H]-	MBMBGCFOFBJSGT-KUBAVDMBSA-N	327.233	ESI (-)	1.64	143280	57141	103225	59419	56481	47589	75852	194707	39010	69177	58972	37025	41312	21377	66653	65399	104	129
5.18_367.36	FA 24:0 (lignoceric acid)	[M-H]-	QZZGJDVWLFXDLK-UHFFFAOYSA-N	367.358	ESI (-)	5.185	24165	7876	8865	19354	25758	10097	7655	66412	58690	105056	7922	7447	14905	13860	28727	27615	6929	5895
4.47_365.34	FA 24:1 (nervonic acid)	[M-H]-	GWHCXVQVJPWHRF-KTKRTIGZSA-N	365.342	ESI (-)	4.468	15245	3761	9194	38112	52107	4475	3525	78107	74028	75943	3961	4179	13462	11779	30017	29771	666	617
5.97_395.39	FA 26:0 (cerotic acid)	[M-H]-	XMHIUKTWLZUKEX-UHFFFAOYSA-N	395.389	ESI (-)	5.969	14430	4383	5485	16234	8351	4389	4687	17525	9587	29274	3885	4850	6814	7402	10821	10680	3570	3366
4.90_862.62_4.90_844.61_4.88_884.60	GlcCer d34:1	[M+H]+ _[M+H-H2O]+ _[M+Na]+		862.625_844.6118_884.6044	ESI (+)	4.89633	14737	199	396	16123	31979	17493	1290	222877	159892	311191	389	22607	13695	9269	63251	60801	229	139
6.46_814.64_6.47_790.60	GlcCer d38:1	[M+Hac-H]-_[M+Cl]-	DFELABABMXOKTD-IYFIADHGSA-N	814.6392_790.5965	ESI (-)	6.463	23222	2467	8827	41083	67978	2143	3263	4623	2623	4818	2605	3497	6143	6453	13046	12619	139	120
7.14_842.67_7.16_818.63	GlcCer d40:1	[M+Hac-H]- _[M+Cl]-	YIGARKIIFOHVPF-YAEABVQUSA-N	842.6711_818.6268	ESI (-)	7.15	54602	5022	13839	98884	159878	4506	4989	14648	9770	17175	7078	7901	16041	16702	33345	34595	71	50
7.15_784.67_7.15_766.66_7.16_806.65	GlcCer d40:1	[M+H]+_[M+H-H2O]+_[M+Na]+	QMYGQSYNQBLKGY-YAEABVQUSA-N	784.6661_766.655_806.6471	ESI (+)	7.15233	122551	5579	24233	211802	282780	6137	6668	20616	14029	22959	9949	9754	26986	25478	61301	65808	44
7.47_856.69_7.47_832.64	GlcCer d41:1	[M+Hac-H]-_[M+Cl]-	SJGWLQDELUWRDA-MUYAOIFFSA-N	856.6865_832.6428	ESI (-)	7.47	96054	5168	27934	207164	319230	4108	7537	25068	21014	34154	4917	8952	32565	30693	59064	60682	158	181
7.80_870.70_7.80_846.66	GlcCer d42:1	[M+Hac-H]- _[M+Cl]-	POQRWMRXUOPCLD-AAAFHMTMSA-N	870.7026_846.6587	ESI (-)	7.8005	193689	14001	61570	477514	476878	11393	18677	64061	31380	45783	20225	27116	70884	74020	115713	120761	27	122
7.81_812.70_7.81_794.69_7.82_834.68	GlcCer d42:1	[M+H]+_[M+H-H2O]+_[M+Na]+	SNVYJLGKALMFOP-MOLROICHSA-N	812.6971_794.687_834.6798	ESI (+)	7.81067	498357	22381	106136	1240989	1593155	16050	27252	104106	58471	81829	32703	42661	117388	130895	216897	221598	92	128
7.12_868.69_7.12_844.64	GlcCer d42:2	[M+Hac-H]-_[M+Cl]-	WBOZIXHPUPAOIA-RBELZSLISA-N	868.687_844.6426	ESI (-)	7.1175	1236564	24990	269354	2017764	3024746	27689	45128	134375	79978	121856	29879	58719	206731	208148	587205	609841	69	141
7.13_810.68_7.13_792.67_7.13_832.66	GlcCer d42:2	[M+H]+_[M+H-H2O]+_[M+Na]+	WBOZIXHPUPAOIA-RBELZSLISA-N	810.6823_792.6713_832.6639	ESI (+)	7.129	2773181	38158	519880	4104171	5323053	42948	70039	243156	133715	218889	52626	95006	369722	403468	1217137	1215136	219	159
4.93_750.52	GlcCerd14:14E/20:02OH	[M+Cl]-	YYILQTLJZBSOCA-IMJQGFQJSA-N	750.523	ESI (-)	4.93	25035	6314	8106	46570	49669	10357	6019	16879	18370	23409	11016	10652	11595	10888	19568	19802		71
6.88_946.72	Hex2Cer 40:1;2O|Hex2Cer 18:0;2O/22:1	[M+H]+	IDNGWISICSJKQR-UHFFFAOYSA-N	946.717	ESI (+)	6.885	2325		465	1771	3712	1866	286	8257	6211	12349	588	1732	893	512	3428	3104
7.54_974.75	Hex2Cer 42:1;2O|Hex2Cer 18:1;2O/24:0	[M+H]+	KDEYEEYMIPNKIJ-UHFFFAOYSA-N	974.751	ESI (+)	7.538	5295	257	1314	6909	15475	2551	169	11930	8736	14799	1146	1775	1654	987	4837	4150	74
5.78_710.59_5.78_728.60	HexCer 36:1;2O|HexCer 18:1;2O/18:0	[M+H-H2O]+_[M+H]+	YMYQEDCYNANIPI-UHFFFAOYSA-N	710.5928_728.6028	ESI (+)	5.779	399917	38311	120304	826246	1135475	24444	34420	144837	58604	106769	35423	64455	140436	179810	219769	215357	130	289
5.20_726.59	HexCer 36:2;2O|HexCer 18:2;2O/18:0	[M+H]+	RXMLAFHTZIACSX-UHFFFAOYSA-N	726.587	ESI (+)	5.199	32388	3272	10378	81622	82720	4447	3541	13532	3456	7916	3525	6157	13819	15739	15183	15991		103
6.97_782.65_6.97_800.66	HexCer 40:1;3O|HexCer 18:1;2O/22:0;O	[M+H-H2O]+_[M+H]+	KYIWQDXUFOGPKU-UHFFFAOYSA-N	782.647_800.6615	ESI (+)	6.9685	479284	7818	101623	674923	825365	8139	15430	27342	17935	32229	10250	16931	63645	61367	189610	197291	43	119
7.48_798.68_7.48_780.66	HexCer 41:1;2O|HexCer 18:1;2O/23:0	[M+H]+_[M+H-H2O]+	SJGWLQDELUWRDA-UHFFFAOYSA-N	798.683_780.663	ESI (+)	7.48	107659	2902	22822	279843	453702	2228	4003	19232	17330	25108	2769	5003	28267	26275	50318	49657	66	47
7.31_796.67_7.31_814.68	HexCer 41:1;3O|HexCer 18:1;2O/23:0;O	[M+H-H2O]+_[M+H]+	IMWGGVXJCSODDM-UHFFFAOYSA-N	796.6664_814.6782	ESI (+)	7.3065	889007	9732	163347	1337912	1696987	9809	24102	37275	32315	43419	12274	19517	111901	93836	297870	290852	88	123
6.80_796.67	HexCer 41:2;2O|HexCer 18:1;2O/23:1	[M+H]+	VQFLDDFKFKKKQW-UHFFFAOYSA-N	796.666	ESI (+)	6.797	47113	173	8531	83512	175451	288	410	4723	2702	6357	262	1265	7363	6631	19451	19629	48
6.55_812.69	HexCer 42:1;2O|HexCer 18:1;2O/24:0	[M+H]+	POQRWMRXUOPCLD-UHFFFAOYSA-N	812.693	ESI (+)	6.547	34963	3088	13287	86798	127265	909	3495	13549	8123	14897	3541	6683	13335	15314	23286	22944	41	76
7.63_810.68	HexCer 42:1;3O|HexCer 18:1;2O/24:0;O	[M+H-H2O]+	ZXWQZGROTQMXME-UHFFFAOYSA-N	810.683	ESI (+)	7.633	790804	11168	189224	1094645	1081486	8641	23209	51927	32656	42847	14855	31618	133278	133378	343151	364504	79	108
6.95_808.67	HexCer 42:2;3O|HexCer 18:1;2O/24:1;O	[M+H-H2O]+	CXNUVUMLRJUUKW-UHFFFAOYSA-N	808.668	ESI (+)	6.95	771888	4875	139774	918991	1201959	7716	15566	24770	15175	29938	6902	16717	67917	65595	275372	277283	48	63
6.54_808.67	HexCer 42:3;2O|HexCer 18:2;2O/24:1	[M+H]+	RSVRQAWRXRXVEA-UHFFFAOYSA-N	808.665	ESI (+)	6.545	125180	2236	24795	250933	333751	2918	4785	10402	6033	9671	5487	6329	15206	14426	41796	42076	64
10.42_808.71_8.12_826.71	HexCer 43:1;2O|HexCer 18:1;2O/25:0	[M+H-H2O]+_[M+H]+	RIGGIBNQNREJCL-UHFFFAOYSA-N	808.7109_826.7139	ESI (+)	9.2675	56786	2620	26198	167997	226474	1367	4445	12082	9292	9767	2907	5358	18040	21596	44757	44090	79	58
7.95_824.70_7.95_842.71	HexCer 43:1;3O|HexCer 18:1;2O/25:0;O	[M+H-H2O]+_[M+H]+	HVNGBIAIWLRZIC-UHFFFAOYSA-N	824.6966_842.7084	ESI (+)	7.953	234152	4850	70123	550677	584366	3703	13364	19299	14628	17771	7122	12720	46689	43342	94417	97868	119	43
7.45_824.70	HexCer 43:2;2O|HexCer 18:1;2O/25:1	[M+H]+	ZJIKLHKQNGPXHK-UHFFFAOYSA-N	824.699	ESI (+)	7.445	466486	3651	72798	1005013	1748980	5348	10697	23146	15832	30276	4448	7998	51954	43057	160989	164070		139
7.28_822.68_7.27_840.69	HexCer 43:2;3O|HexCer 18:1;2O/25:1;O	[M+H-H2O]+_[M+H]+	ZXGSSCPCEFRWAN-UHFFFAOYSA-N	822.6815_840.6913	ESI (+)	7.2735	484345	1963	75932	656683	1044953	4243	11517	12128	7445	16393	4958	7005	36099	28664	144352	142973	83	43
8.42_840.73	HexCer 44:1;2O|HexCer 18:1;2O/26:0	[M+H]+	DOIOUJPHIXRQFM-UHFFFAOYSA-N	840.729	ESI (+)	8.419	13111	1526	5214	29463	24342	258	1492	5466	2354	2244	1839	2714	4775	5283	7915	8106	96	101
8.26_838.71_8.26_856.72	HexCer 44:1;3O|HexCer 18:1;2O/26:0;O	[M+H-H2O]+_[M+H]+	DLDHNLMAQMFNFM-UHFFFAOYSA-N	838.7142_856.7239	ESI (+)	8.261	40951	1993	18275	90917	63599	1294	4541	7492	4173	4814	3378	6482	10642	11118	20993	21212	42	205
7.76_838.71_7.76_820.70	HexCer 44:2;2O|HexCer 18:1;2O/26:1	[M+H]+_[M+H-H2O]+	WHSQUXFOASSDAP-UHFFFAOYSA-N	838.7141_820.7039	ESI (+)	7.762	406441	7088	65808	1092665	1452500	4212	14102	35950	15815	26008	8292	18749	44208	45906	136609	145924	124	94
7.59_836.70_7.59_854.71	HexCer 44:2;3O|HexCer 18:1;2O/26:1;O	[M+H-H2O]+_[M+H]+	HCNAQAWSNOTPMA-UHFFFAOYSA-N	836.6995_854.7099	ESI (+)	7.5935	514023	4261	110713	818198	978385	4626	15815	23908	12012	20856	8375	19719	49145	45226	193920	198587	144
6.86_972.73_6.85_994.72	Lactosylceramide d18:1/24:1 15Z	[M+H]+_[M+Na]+	MKOKWBRPIBQYJJ-LWQSSKHKSA-N	972.7339_994.7174	ESI (+)	6.8525	26596	546	8105	24207	56977	5638	1287	66988	40301	65400	2324	7546	6130	4212	22416	24147		70
0.97_468.31	LPC 14:0	[M+H]+	VXUOFDJKYGDUJI-OAQYLSRUSA-N	468.314	ESI (+)	0.967	2166	3084	1053	6291	4626	544	2286	5142	3423	4568	3278	5780	5983	2239	3227	2439
1.48_554.35	LPC 16:0	[M+Hac-H]-	ASWBNKHCZGQVJV-HSZRJFAPSA-N	554.346	ESI (-)	1.479	31580	17399	22956	45456	38117	10041	20818	34506	17250	35135	25480	21839	33401	24782	23436	25031	186	75
1.48_496.34_1.49_518.32	LPC 16:0	[M+H]+_[M+Na]+	ASWBNKHCZGQVJV-HSZRJFAPSA-N	496.3403_518.3223	ESI (+)	1.4835	267034	140880	186138	454091	374197	67938	169325	328028	132899	336227	202971	188728	324153	215097	198840	216107	428	623
1.10_494.32	LPC 16:1	[M+H]+	LFUDDCMNKWEORN-ZXEGGCGDSA-N	494.324	ESI (+)	1.1	21775	17861	18920	33768	13270	4769	14757	18981	9260	10467	25448	29393	32951	6957	13572	14924	413	208
1.33_508.34	LPC 17:1	[M+H]+	LPMGFNAQZPADDZ-FJIRUFBNSA-N	508.338	ESI (+)	1.33	1607	331	871	3362	2757	393	532	1480	1169	1725	309	716	1728	1120	1327	993	112	139
2.26_524.37_2.27_546.35	LPC 18:0	[M+H]+_[M+Na]+	IHNKQIMGVNPMTC-RUZDIDTESA-N	524.3711_546.3506	ESI (+)	2.2655	59819	24558	35819	73739	147799	13826	29173	94268	46371	165021	37536	21952	72230	63123	52395	52101	349	405
2.26_582.38	LPC 18:0 Isomer B	[M+Hac-H]-	IHNKQIMGVNPMTC-RUZDIDTESA-N	582.376	ESI (-)	2.264	11295	4608	6559	9672	13494	2532	5682	18627	9524	26264	7129	3882	13175	11318	10189	10841	96	62
1.63_580.36	LPC 18:1	[M+Hac-H]-	YAMUFBLWGFFICM-PTGWMXDISA-N	580.359	ESI (-)	1.631	9166	4241	6467	13897	16105	2003	4209	11954	5136	9126	5354	5211	9659	5315	7853	7250		71
1.50_522.35	LPC 18:1 Isomer A	[M+H]+	YAMUFBLWGFFICM-UHFFFAOYSA-N	522.355	ESI (+)	1.5	535325	98495	172901	875191	1255951	39783	109101	198474	109340	164274	142051	152958	333546	120963	213784	231737	169	97
1.63_522.35_1.62_544.34	LPC 18:1 Isomer B	[M+H]+_[M+Na]+	YAMUFBLWGFFICM-PTGWMXDISA-N	522.3547_544.338	ESI (+)	1.627	91972	27686	45053	228245	289648	12226	27966	75287	32480	62326	34571	33817	67043	38503	49559	52317	536	112
1.13_520.34	LPC 18:2 Isomer A	[M+H]+	SPJFYYJXNPEZDW-UHFFFAOYSA-N	520.339	ESI (+)	1.134	63542	16134	45125	83738	71385	14006	23523	61732	117491	116257	69959	42313	104994	28473	51468	56322	414	422
1.22_520.34	LPC 18:2 Isomer B	[M+H]+	SPJFYYJXNPEZDW-FTJOPAKQSA-N	520.338	ESI (+)	1.221	6956	3767	6760	8615	7950	3738	4153	13986	12776	19878	12798	7465	11894	6443	7689	8290	643	769
0.94_518.32	LPC 18:3	[M+H]+	WKQNRCYKYCKESD-YVHLTTHBSA-N	518.321	ESI (+)	0.939	289	1339	527	573	883	464	805	518	1027	636	2513	2156	1976	754	632	1255	81	513
3.07_552.40	LPC 20:0	[M+H]+	UATOAILWGVYRQS-HHHXNRCGSA-N	552.398	ESI (+)	3.071	402	372	184	690	499		364	2014	656	2540	224	264	1082	687	723	956
2.40_550.39	LPC 20:1	[M+H]+	GJTDRNFWIDPARY-GTPZACKGSA-N	550.385	ESI (+)	2.403	2448	953	1380	2981	4446	687	680	3600	2732	3923	744	1006	2262	1821	2049	2359	90	146
1.68_548.37	LPC 20:2 Isomer A	[M+H]+	YYQVCMMXPIJVHY-UHFFFAOYSA-N	548.369	ESI (+)	1.679	1502	180	938	1746	3589	221	605	1920	4994	3476	1698	393	1718	632	1379	1758	318	206
1.82_548.37	LPC 20:2 Isomer B	[M+H]+	YYQVCMMXPIJVHY-ZOIJLGJPSA-N	548.37	ESI (+)	1.819	542	342	280	733	963	434	482	2150	2551	1910	536	222	1072		1110	600	150	157
1.32_546.36	LPC 20:3 Isomer A	[M+H]+	XUDGAAFUMTTZCO-UHFFFAOYSA-N	546.356	ESI (+)	1.316	6367	5124	6389	7524	9581	4031	4169	13645	19601	29759	11174	14098	11552	5537	9503	10141	147	302
1.45_546.36	LPC 20:3 Isomer B	[M+H]+	BBNHCUBQEQJHIG-FZZJNMCHSA-N	546.357	ESI (+)	1.445	2032	1940	2208	4784	3651	1242	1470	5263	3112	5576	3780	3988	3271	2150	2142	2802	112	119
1.11_544.34	LPC 20:4	[M+H]+	GOMVPVRDBLLHQC-UHFFFAOYSA-N	544.34	ESI (+)	1.114	143580	119570	134042	244372	159137	47834	109982	207784	377833	234175	349250	373269	385408	77672	174614	196130	261	366
2.03_574.39	LPC 22:3	[M+H]+	NICUUPBXCTYIAM-UHFFFAOYSA-N	574.386	ESI (+)	2.026	1048	511	482	4167	1854	464	492	1539	1715	1111	177	1036	2253	1425	1308	1587	282	230
1.54_572.37	LPC 22:4 Isomer A	[M+H]+	GXEIJYZRCDTJTE-UHFFFAOYSA-N	572.37	ESI (+)	1.541	51136	8534	17673	142497	122632	3590	6436	22306	66091	26888	21186	39896	71796	26761	52612	56816	148	188
1.66_572.37	LPC 22:4 Isomer B	[M+H]+	ZOJBSSVHFSBHMP-JJJSWPRASA-N	572.374	ESI (+)	1.659		859	924	3742	3495	414	290	3235	6598	3077	2292	3066	4504	1677	1648	2684		197
1.20_570.35	LPC 22:5 Isomer A	[M+H]+	BIEOSECQPGGZMF-UHFFFAOYSA-N	570.354	ESI (+)	1.203	3256	1290	1970	3526	3278	2328	541	7086	26587	13831	10609	9528	6063	3207	5601	6665
1.29_570.36	LPC 22:5 Isomer B	[M+H]+	PDIGSOAOQOXRDU-WJPZTBRDSA-N	570.355	ESI (+)	1.294			119					924	4160	1136	651	58	279	88	62	174
1.07_568.34	LPC 22:6 Isomer A	[M+H]+	LSOWKZULVQWMLY-UHFFFAOYSA-N	568.34	ESI (+)	1.073	32649	15376	34812	16409	14926	11679	16275	54554	65931	44315	29438	37085	91140	12909	26115	30079	266	169
1.14_568.34_1.09_590.32	LPC 22:6 Isomer B	[M+H]+_[M+Na]+	LSOWKZULVQWMLY-APPDJCNMSA-N	568.3392_590.3242	ESI (+)	1.1115	14291	9393	15524	11097	9445	4975	8897	26480	25477	14868	18025	19466	37708	5617	12161	15725	266	169
4.12_634.48	LPC 26:1/0:0	[M+H]+	OOMMBXXUNFZQKI-UHFFFAOYSA-N	634.481	ESI (+)	4.125	5716		2442	16994	15386		188	3887	1558	4816	179	2184	5797	4144	4141	4553		60
1.91_508.38	LPC P-18:0 or LPC O-18:1	[M+H]+		508.377	ESI (+)	1.908	3185	591	2634	5610	8710	1827	332	12301	5853	12523	3868	3813	6970	5017	4540	5168
1.38_452.28	LPE 16:0	[M-H]-	YVYMBNSKXOXSKW-UHFFFAOYSA-N	452.278	ESI (-)	1.376	85935	10377	23949	85387	175043	5408	10433	9769	9145	7067	9896	20426	8398	6513	26199	26547	68
1.39_454.29	LPE 16:0	[M+H]+	YVYMBNSKXOXSKW-UHFFFAOYSA-N	454.292	ESI (+)	1.389	91760	13979	31783	89395	162108	7376	14264	13947	12154	9799	13089	26703	11796	9402	34002	34112
1.50_452.28	LPE 16:0	[M-H]-	CKPBBEOJHAPPBT-HXUWFJFHSA-N	452.278	ESI (-)	1.505	10834	3169	5540	9414	12449	2027	3595	4954	2230	3683	3259	3700	2493	1995	4549	4683	43	35
1.02_450.26	LPE 16:1	[M-H]-	DSOWUEHXZJUNID-UHFFFAOYSA-N	450.262	ESI (-)	1.021	16377	4479	6170	26176	30778	1175	3351	2174	1124	1205	2164	4067	3756	2225	4964	5221	24	20
2.31_480.31	LPE 18:0	[M-H]-	BBYWOYAFBUOUFP-UHFFFAOYSA-N	480.309	ESI (-)	2.308	17361	4736	8910	5816	7067	3061	8156	14486	4291	6909	7440	2860	5434	3618	7509	7601
2.33_482.33	LPE 18:0	[M+H]+		482.33	ESI (+)	2.327	17636	4782	10242	4244	3671		7632	16814	1376	8556	8395		5502	1582	4695	6343
1.66_478.29	LPE 18:1	[M-H]-	PYVRVRFVLRNJLY-UHFFFAOYSA-N	478.293	ESI (-)	1.658	55043	5079	24539	90282	122064	4082	6975	21231	7363	16185	7107	11854	17592	12424	26495	26593		48
1.54_480.31	LPE 18:1	[M+H]+	PYVRVRFVLRNJLY-UHFFFAOYSA-N	480.308	ESI (+)	1.545	776311	38637	261162	1207586	1717648	34865	53769	122259	62306	79007	79223	115091	185876	120695	308128	323101	219	401
1.16_478.29	LPE 18:2	[M+H]+	DBHKHNGBVGWQJE-UHFFFAOYSA-N	478.294	ESI (+)	1.158	9955	2505	5964	9880	9585	2698	3695	14575	22122	22697	6968	4906	6730	3224	7468	8023	42	199
2.30_508.34	LPE 20:1	[M+H]+	JEAGLCKGAKACCE-UHFFFAOYSA-N	508.34	ESI (+)	2.298	110282	3338	34999	160187	347765	3653	4732	9287	8265	11835	4572	10007	18106	18060	51307	52100	214	116
1.79_506.32	LPE 20:2	[M+H]+	QJHRNPQXCMXOOH-UHFFFAOYSA-N	506.324	ESI (+)	1.791	24001	2359	10809	85848	71247	597	2915	4686	1589	2791	2598	9626	7670	5808	14562	15822	171	132
1.33_502.29	LPE 20:3	[M-H]-	UEONHLLDVDPRRN-UHFFFAOYSA-N	502.294	ESI (-)	1.331	52487	1074	18915	59737	88441	1197	6324	9536	5883	7030	19248	20139	14443	3293	20355	21150
1.35_504.31	LPE 20:3	[M+H]+	UEONHLLDVDPRRN-UHFFFAOYSA-N	504.308	ESI (+)	1.348	55156	6764	21160	61624	78502	5990	9843	13367	9780	11940	21500	23103	13835	8422	23912	23177	455	305
1.13_500.28	LPE 20:4	[M-H]-	JPNPIRVRGLGTRE-UHFFFAOYSA-N	500.279	ESI (-)	1.129	256708	140174	165951	482816	381725	95091	164980	123589	106846	68364	278360	219314	230467	89929	152661	158053		146
1.14_502.29	LPE 20:4	[M+H]+		502.292	ESI (+)	1.14	328022	203357	255434	620604	377397	131936	259631	170021	152181	101722	432659	320063	346420	130438	233404	245000
3.06_534.36	LPE 22:1	[M-H]-	XHNHVLOJRORARF-UHFFFAOYSA-N	534.355	ESI (-)	3.06	12672	83	2735	23264	65601	339	411	1019	1649	1779	709	2552	1184	1619	7141	7240	23	41
3.06_536.37	LPE 22:1	[M+H]+	XHNHVLOJRORARF-UHFFFAOYSA-N	536.37	ESI (+)	3.065	10544	184	3493	19460	47501	542	674	1349	1521	1977	487	3473	1739	1935	7300	6606	244	411
2.58_534.35	LPE 22:2	[M+H]+	FKSLBYVOWOXWMB-UHFFFAOYSA-N	534.355	ESI (+)	2.579	8342	609	3723	29740	32387	277	1069	256	907	1194	1028	5214	2200	2438	6856	7278		253
2.09_532.34	LPE 22:3	[M+H]+	OYVOJIUVAINTML-UHFFFAOYSA-N	532.34	ESI (+)	2.089	41061	5751	12781	137211	72712	2979	6873	4495	3150	3185	2203	8057	16983	11823	23221	22203	407	337
1.57_528.31	LPE 22:4	[M-H]-	RSVFMXVZJZRSQQ-UHFFFAOYSA-N	528.31	ESI (-)	1.57	424343	106923	173882	669522	697108	27551	116665	52332	54411	24134	142651	133377	165360	106338	196503	193043	18	57
1.23_528.31	LPE 22:5	[M+H]+	OSRWIBSZJTWIKA-UHFFFAOYSA-N	528.309	ESI (+)	1.23	53882	10474	18334	29543	16804	18601	12187	15226	22001	10641	57448	38377	23730	15661	20726	22818
1.09_526.29	LPE 22:6	[M+H]+	XEVRBOQZSXWGQO-UHFFFAOYSA-N	526.293	ESI (+)	1.095	444604	153105	365011	247779	136209	95974	233321	196119	71307	43186	217651	155087	292882	89234	162768	172798		119
2.21_556.34	LPE 24:4	[M-H]-	JDAJYLSQKPBNPE-UHFFFAOYSA-N	556.34	ESI (-)	2.213	39053	2205	12002	116030	92670	1184	3644	3136	5721	1856	2088	7510	10978	5497	17774	18830		66
2.23_558.35	LPE 24:4	[M+H]+	JDAJYLSQKPBNPE-UHFFFAOYSA-N	558.355	ESI (+)	2.232	38536	3158	13802	105880	75971	891	4967	3906	6593	2965	2817	9264	13279	6396	20483	20118	135
6.57_734.61	MGDG O-32:0|MGDG O-16:0_16:0	[M+NH4]+	SJNQGVXAWCTAPW-UHFFFAOYSA-N	734.612	ESI (+)	6.574	27316	1560	10797	52869	56998	2346	3249	12736	431	6225	2225	5716	6243	7518	10735	10424
2.38_650.44	PC 16:0/9:0 CHO	[M+H]+	PPTNNIINSOQWCE-WJOKGBTCSA-N	650.439	ESI (+)	2.383	1947	2368	1403	1919	1409	1718	2559	2100	1452	1540	1606	1667	1422	1236	1939	2448
4.31_678.51_4.30_700.49	PC 28:0	[M+H]+_[M+Na]+	CITGLCJVPOWHKC-UUWRZZSWSA-N	678.5063_700.4885	ESI (+)	4.309	7600	7548	5333	23399	16106	4085	6536	9749	7814	5737	7109	12250	7217	4534	7855	8043	443
4.92_706.54_4.93_728.52	PC 30:0	[M+H]+_[M+Na]+	RFVFQQWKPSOBED-PSXMRANNSA-N	706.5379_728.5198	ESI (+)	4.9255	2451282	1690067	1863788	3509778	3363939	1143299	1738007	2484045	1756745	1651331	1707844	2279595	2082947	1194645	2245440	2191118	168	133
4.46_704.52	PC 30:1	[M+H]+	PUSMCKGZMONNJO-UHFFFAOYSA-N	704.523	ESI (+)	4.461	5650	18218	9032	19255	8386	6348	14777	14792	7520	4741	15850	24125	12387	5984	10517	10831	121	384
5.24_720.55_5.23_742.54	PC 31:0	[M+H]+_[M+Na]+	NPGWXTIWUUFYAB-DIPNUNPCSA-N	720.5549_742.5358	ESI (+)	5.2335	170587	101931	112860	255352	185948	85491	157098	156420	131813	107240	86824	74509	119697	69177	114410	116356	91	147
4.72_718.54	PC 31:1	[M+H]+	QFVHCMLUKNHDSH-WTWBAFHPSA-N	718.537	ESI (+)	4.724	7066	4060	5286	29807	13766	4701	5066	8750	6021	4692	5776	6821	8156	5447	7532	7208	102	138
5.57_792.57	PC 32:0	[M+Hac-H]-	KILNVBDSWZSGLL-KXQOOQHDSA-N	792.575	ESI (-)	5.57	104425	64499	81999	81180	79784	64305	80419	91352	68404	66912	69058	57376	61916	41759	73841	75696	79	349
5.57_734.57_5.57_756.55	PC 32:0	[M+H]+_[M+Na]+	KILNVBDSWZSGLL-KXQOOQHDSA-N	734.569_756.5488	ESI (+)	5.5685	5351672	3835601	4963637	4182618	3831877	3176124	4917880	5191023	3585588	3815498	4236955	3367889	3654531	2255575	4230040	4050224	414	1328
5.02_790.56	PC 32:1	[M+Hac-H]-	QIBZFHLFHCIUOT-NPBIGWJUSA-N	790.559	ESI (-)	5.019	24120	15744	17997	54212	32157	14558	16395	32815	16673	8854	19273	24902	31845	14446	21441	21732	82	111
4.98_732.55_4.98_754.54	PC 32:1	[M+H]+_[M+Na]+	QIBZFHLFHCIUOT-NPBIGWJUSA-N	732.5543_754.5355	ESI (+)	4.9775	3555224	1681786	2454135	6466195	5395333	802313	2225277	2570764	1322877	1517140	2304538	2813503	2408446	1746303	2714733	2957114	657	888
5.08_732.55	PC 32:1|PC 16:0_16:1	[M+H]+	QIBZFHLFHCIUOT-UHFFFAOYSA-N	732.554	ESI (+)	5.084	975918	2024278	974777	2719260	1376512	772504	1686019	1150369	394361	515112	1409810	1957356	1323488	568292	1189160	1123675	241	311
4.53_788.54	PC 32:2	[M+Hac-H]-	GPWHCUUIQMGELX-VHQDNGOZSA-N	788.54	ESI (-)	4.527	1290	1113	1165	5553	23839	1123	832	2251	2103	1991	1855	2755	1844	1648	1922	1851	52	109
4.55_730.54_4.61_752.52	PC 32:2 Isomer A	[M+H]+_[M+Na]+	GPWHCUUIQMGELX-VHQDNGOZSA-N	730.537_752.5177	ESI (+)	4.5775	11381	22547	14531	38070	15244	10385	18456	30374	15840	14575	42842	39941	21099	12283	18704	19454	365	446
4.81_730.54	PC 32:2 Isomer B	[M+H]+	GPWHCUUIQMGELX-UHFFFAOYSA-N	730.538	ESI (+)	4.813	14050	45562	16920	120591	24446	11457	44067	30411	8006	8806	27881	57039	29507	12149	29317	30075		228
5.77_748.59	PC 33:0	[M+H]+	FHENRYRLCPXONH-LDLOPFEMSA-N	748.585	ESI (+)	5.768	80742	41872	42599	96059	103842	28808	55788	43549	56028	46695	30397	19978	58475	33040	52029	49734
5.32_804.57	PC 33:1	[M+Hac-H]-	GXTATYLPYLLNLV-MGIDVFSBSA-N	804.573	ESI (-)	5.321	8664	4012	5580	20259	12444	3998	5622	5700	6081	4946	4096	4252	6542	5196	6590	6877	67
5.32_746.57	PC 33:1	[M+H]+	OFRWLQSOUIZELQ-VEAYGOGPSA-N	746.569	ESI (+)	5.318	442301	149227	209107	1067719	747376	81989	210759	244497	139922	150673	152905	162231	230509	159349	261061	274406	437	460
4.85_802.57	PC 33:2	[M+Hac-H]-	SBNDHGBVMZMSNL-UESLNCBNSA-N	802.566	ESI (-)	4.847	450	234	645	4188	3623	475	278	794	603	830	562	374	931	925	1157	810	40
4.83_744.55	PC 33:2 Isomer A	[M+H]+	SBNDHGBVMZMSNL-UESLNCBNSA-N	744.554	ESI (+)	4.831	17162	7942	12525	43505	20176	7156	8801	24934	25723	37427	14365	13946	19182	16478	16984	16893	148	195
4.94_744.55	PC 33:2 Isomer B	[M+H]+	AIIVRGFXFCHAQG-UHFFFAOYSA-N	744.552	ESI (+)	4.943	13694	24887	14604	57878	22586	8597	21701	17522	12766	12964	16361	28681	16028	12358	21459	21321	152
5.05_816.55	PC 33:3;O|PC 16:1_17:2;O	[M+Hac-H]-	FHJUOSHTMUCTGS-UHFFFAOYSA-N	816.554	ESI (-)	5.052	9630	6013	5755	11345	13212	5559	6710	6721	4370	5847	6689	9621	5706	6206	8086	7418		44
6.24_820.61	PC 34:0	[M+Hac-H]-	PZNPLUBHRSSFHT-RRHRGVEJSA-N	820.607	ESI (-)	6.244	35341	19050	27518	14967	23855	14869	23774	26318	23650	21252	19023	11226	17887	9981	21219	21569	76	98
6.24_762.60_6.24_784.58	PC 34:0	[M+H]+_[M+Na]+	PZNPLUBHRSSFHT-RRHRGVEJSA-N	762.6006_784.582	ESI (+)	6.24	1674028	527204	1146293	675288	1089426	245867	893609	814654	726871	777487	599956	247636	482146	233575	784178	833069	302	497
5.64_818.59	PC 34:1	[M+Hac-H]-	WTJKGGKOPKCXLL-VYOBOKEXSA-N	818.591	ESI (-)	5.643	303742	151711	187916	415559	483460	103120	196750	191207	88335	119099	181210	161803	149473	110583	215314	203206	318	716
5.63_760.59_5.63_782.57	PC 34:1	[M+H]+_[M+Na]+	WTJKGGKOPKCXLL-VYOBOKEXSA-N	760.5877_782.5676	ESI (+)	5.634	10283909	8441341	10010013	11500880	10166582	5954080	9702473	10282352	5081486	7164589	9182780	9158961	8800354	6509120	9445543	9570958	2372	5256
5.15_816.57	PC 34:2	[M+Hac-H]-	JLPULHDHAOZNQI-ZTIMHPMXSA-N	816.574	ESI (-)	5.154	28540	23915	30538	34407	28518	30761	27558	59989	48651	71428	43276	36629	35938	31347	37047	34997	71	167
5.12_758.57_5.14_780.55	PC 34:2	[M+H]+_[M+Na]+	JLPULHDHAOZNQI-ZTIMHPMXSA-N	758.5699_780.553	ESI (+)	5.132	1693821	986667	1461213	2239520	1922909	911645	1204294	3058311	2006989	3702641	2442090	1818892	1840477	1385127	1781576	1813291	758	700
4.70_814.56	PC 34:3	[M+Hac-H]-	CNNSEHUKQJCGTE-UPPWDXJYSA-N	814.556	ESI (-)	4.698	1610	1960	1465	2441	1877	1558	1278	3615	2395	2598	3636	3719	2341	1712	2540	2174		36
[truncated: 3,138 more rows]

## Sheet: 3DM normalized
						Label	GBM43-7.15(1) “invasive”	GBM43-7.15(2) “invasive”	GBM43-7.15(3) “invasive”	GBM43-7.24(1) “invasive”	GBM43-7.27(1) “invasive”	GBM43-8.3(1) “invasive”	GBM43-8.3(2) “invasive”	GBM43-7.15(1) “core”	GBM43-7.15(2) “core”	GBM43-7.15(3) “core”	GBM43-7.24(1) “core”	GBM43-7.24(2) “core”	GBM43-8.3(1) “core”	GBM43-8.3(2) “core	24 hr 1	24 hr 2	24 hr 3
[truncated: 623 more rows]

[truncated: 4 more sheets: SDB normalized, lipid groupings, hydrogel results, internal standards]
