# Supplementary material for: Multiomic screening of invasive GBM cells reveals targetable transsulfuration pathway alterations
Source: J Clin Invest. 2024 Feb 1;134(3):e170397. doi: 10.1172/JCI170397 (PMC10849762; doi:10.1172/JCI170397)
Supplement: Supplemental table 4 [file jci-134-170397-s084.xlsx]

## Sheet: Sheet1
Shorthand notation	IUPAC Name
Glucosylceramides
GlcCer d34:1	N-[(2S,3R)-3-hydroxy-1-[(2R,5S,6R)-3,4,5-trihydroxy-6-(hydroxymethyl)oxan-2-yl]oxyoctadec-5-en-2-yl]hexadecanamide
GlcCer d38:1	N-[(2S,3R)-3-hydroxy-1-[(2R,5S,6R)-3,4,5-trihydroxy-6-(hydroxymethyl)oxan-2-yl]oxyoctadec-5-en-2-yl]icosanamide
GlcCer d40:1	N-[(2S,3R)-3-hydroxy-1-[(2R,5S,6R)-3,4,5-trihydroxy-6-(hydroxymethyl)oxan-2-yl]oxyoctadec-5-en-2-yl]docosanamide
GlcCer d41:1	N-[(E,2S,3R)-3-hydroxy-1-[(2R,5S,6R)-3,4,5-trihydroxy-6-(hydroxymethyl)oxan-2-yl]oxyoctadec-4-en-2-yl]tricosanamide
GlcCer d42:1	(Z)-N-[(2S,3R)-3-hydroxy-1-[(2R,5S,6R)-3,4,5-trihydroxy-6-(hydroxymethyl)oxan-2-yl]oxyoctadecan-2-yl]tetracos-15-enamide
GlcCer d42:2	(Z)-N-[(E,2S,3R)-3-hydroxy-1-[(2R,5S,6R)-3,4,5-trihydroxy-6-(hydroxymethyl)oxan-2-yl]oxyoctadec-4-en-2-yl]tetracos-15-enamide
GlcCer d14:14E/20:02OH
Hexosylceramides
HexCer 36:1; 2O	N-(octadecanoyl)-1-beta-glucosyl-sphing-4-enine
HexCer 36:2: 2O	N-[(4E,8E)-3-hydroxy-1-[3,4,5-trihydroxy-6-(hydroxymethyl)oxan-2-yl]oxyhexatriaconta-4,8-dien-2-yl]nonanamide
Hex2Cer 40:1; 2O	N-(docosanoyl)-1-beta-glucosyl-sphing-4-enine
Hex2Cer 40:1: 3O
HexCer 41:1: 2O	[27-[[(4E,8E,12E)-3-hydroxy-1-[3,4,5-trihydroxy-6-(hydroxymethyl)oxan-2-yl]oxytetradeca-4,8,12-trien-2-yl]amino]-27-oxoheptacosyl] tetradecanoate
HexCer 41:1: 3O	[27-[[(E)-3-hydroxy-1-[3,4,5-trihydroxy-6-(hydroxymethyl)oxan-2-yl]oxytetradec-4-en-2-yl]amino]-27-oxoheptacosyl] icosanoate
HexCer 41:2: 2O	[(Z)-27-[[(4E,8E,12E)-3-hydroxy-1-[3,4,5-trihydroxy-6-(hydroxymethyl)oxan-2-yl]oxyicosa-4,8,12-trien-2-yl]amino]-27-oxoheptacos-15-enyl] tetradecanoate
Hex2Cer 42:1; 2O	N-(tetracosanoyl)-1-beta-glucosyl-sphing-4-enine
Hex2Cer 42:1; 3O
Hex3Cer 42:2; 2O	N-(15Z-tetracosenoyl)-1-beta-glucosyl-sphing-4-enine
Hex3Cer 42:2; 3O
HexCer 42:3; 2O	(28Z,31Z,34Z)-N-[(4E,8E)-3-hydroxy-1-[3,4,5-trihydroxy-6-(hydroxymethyl)oxan-2-yl]oxypentadeca-4,8-dien-2-yl]dotetraconta-28,31,34-trienamide
HexCer 43:1:2O	[29-[[(4E,8E)-3-hydroxy-1-[3,4,5-trihydroxy-6-(hydroxymethyl)oxan-2-yl]oxypentadeca-4,8-dien-2-yl]amino]-29-oxononacosyl] tetradecanoate
HexCer 43:1:3O
HexCer 43:2:2O	[(Z)-29-[[(4E,8E,12E)-3-hydroxy-1-[3,4,5-trihydroxy-6-(hydroxymethyl)oxan-2-yl]oxyoctadeca-4,8,12-trien-2-yl]amino]-29-oxononacos-15-enyl] tetradecanoate
HexCer 43:2:3O	[(Z)-29-[[(E)-3-hydroxy-1-[3,4,5-trihydroxy-6-(hydroxymethyl)oxan-2-yl]oxytetradec-4-en-2-yl]amino]-29-oxononacos-15-enyl] docosanoate
HexCer 44:1:2O	[30-[[(4E,8E)-3-hydroxy-1-[3,4,5-trihydroxy-6-(hydroxymethyl)oxan-2-yl]oxyicosa-4,8-dien-2-yl]amino]-30-oxotriacontyl] tetradecanoate
HexCer 44:1:3O	[30-[[(E)-3-hydroxy-1-[3,4,5-trihydroxy-6-(hydroxymethyl)oxan-2-yl]oxytetradec-4-en-2-yl]amino]-30-oxotriacontyl] (9Z,12Z)-heptadeca-9,12-dienoate
HexCer 44:2; 2O	N-(17Z-hexacosenoyl)-1-beta-glucosyl-sphing-4-enine
HexCer 44:2; 3O	[(Z)-30-[[(E)-3-hydroxy-1-[3,4,5-trihydroxy-6-(hydroxymethyl)oxan-2-yl]oxytetradec-4-en-2-yl]amino]-30-oxotriacont-15-enyl] (Z)-hexadec-9-enoate
Supplementary Table 4: Full names of lipids found to be increased in invasive GBM cells in 3D hydrogels and/or patient specimens
