# Supplementary material for: Multiomic screening of invasive GBM cells reveals targetable transsulfuration pathway alterations
Source: J Clin Invest. 2024 Feb 1;134(3):e170397. doi: 10.1172/JCI170397 (PMC10849762; doi:10.1172/JCI170397)
Supplement: Supplemental table 9 [file jci-134-170397-s089.xlsx]

## Sheet: metabolism.sgRNAs.txt
Supplemental Table 7. List of sgRNAs used in CRISPR metabolic gene screen
sgRNA	sequence
sgABCE1_1	GGAAGACTTAAACCTGATGA
sgABCE1_3	GACAATTGATAAGGCGCCAA
sgABCE1_4	AAAATCTCCTGCCAGTCAGG
sgABCE1_5	CCAGATTCCTAAGGCTGCAA
sgABCE1_6	GGAATCTGGTCTACATATTG
sgABCE1_7	TATATTGTGGCAGGGGACAG
sgABCE1_8	CCTGTGAAGTTTGAAGGCAT
sgABCE1_9	AAACCGACCTTTGCAGCCTT
sgABCE1_10	GTAGCTTTAGCCCTTTGCTT
sgABCE1_2	CAGCAGGTTTGCCCAAGCAA
sgABCF1_1	GTACCCGCCCCAAAACCCCG
sgABCF1_3	GGAGCCGCTGGGCATCGAGG
sgABCF1_4	GAGATACCCGAAAAGGCAGG
sgABCF1_5	GGATCAGAGTGAGGAAGAGG
sgABCF1_6	GGAAGAGAAGTCAAAAGGGA
sgABCF1_7	TGCTCTGGACAATGAAGAGG
sgABCF1_8	GTCCTACCAGCCCGTAGCGG
sgABCF1_9	GCAACACATCAATGTTGGGA
sgABCF1_10	GGAATTGCGGGCCACTGGGG
sgABCF1_2	GGAGCCTCCCAAACAAGGGA
sgABCF2_1	GAAGACGCTACAGAAAATGA
sgABCF2_3	GAGCGGCTGGCTCATGAGGA
sgABCF2_4	GGAGCTCTACGAGCGCCTGG
sgABCF2_5	GAAGACGCGGCTAGAGCTGG
sgABCF2_6	AGGCTGCCAAAGCTCGACAG
sgABCF2_7	AGATGTTGTCACAGAACCAC
sgABCF2_8	GATGTGAACATCAGTACTGT
sgABCF2_9	GATGGAAGTCGACACAGAGC
sgABCF2_10	CAGTCCATGCAAGATCCGCG
sgABCF2_2	ACTTCCATCACACAATGCAA
sgABCF3_1	AGGGCTGAGCCACAAAGCCA
sgABCF3_3	CGAGTCTGTGGATGACCTGG
sgABCF3_4	GGGGACAGCAAGGATGACGC
sgABCF3_5	GCAGAGTGTTGTACATGCGC
sgABCF3_6	GCAGGAGAAGCGCTCAGAGA
sgABCF3_7	GCCCCACCAGCCCGTAACGG
sgABCF3_8	GGAGACGACTAGGATGGTGG
sgABCF3_9	GGGCATAGTCATCTGAGCAA
sgABCF3_10	GTGTGCGAGAGGATTTGCTA
sgABCF3_2	AAAGAAGTTAGAGAAGGCCG
sgABCG1_1	GGTGGTGTCCAGCAACATGG
sgABCG1_3	GGGCACCATGACCTCCCTGG
sgABCG1_4	CGAGAACAGGAGCACCGGGA
sgABCG1_5	GTGGACTTCCCGGCCCCGGA
sgABCG1_6	GGGCAGGCCGTTGATGAGGA
sgABCG1_7	CGGAAGCAGCGCAGGTCCCG
sgABCG1_8	CAAGGAGATACTGACAGCGC
sgABCG1_9	CAAGCGCCTGGCCATCGCGC
sgABCG1_10	GTTCACCAGCTCCAGCGCGA
sgABCG1_2	GAGGCAAGGAGGAGAAGCGC
sgABCG2_1	GAGTTGATGACAGAAGGAGG
sgABCG2_3	GCTGCAAGGAAAGATCCAAG
sgABCG2_4	AACACTGCTGAAACACTGGT
sgABCG2_5	GAAGATTTGCCTCCACCTGT
sgABCG2_6	AGAGTTAGGTCTGGATAAAG
sgABCG2_7	AGGCTCATCCAAGAACAAGA
sgABCG2_8	AGCTGATTCAAAGTATCCCA
sgABCG2_9	TAATGGAGATTCCACTGCTG
sgABCG2_10	TCTGTTTAATGCCACAGCAG
sgABCG2_2	GCCATCCTGGGACCCACAGG
sgABCG4_1	GATGGCGGAGAAGGCGCTGG
sgABCG4_3	GAAGCGTCTGGCCATCGCCC
sgABCG4_4	TGTGTCCCCAGTCATCGAGG
sgABCG4_5	GCAGAATGGGCTGTGCGCTA
sgABCG4_6	GAGCAGCCCTGAGAAGAACG
sgABCG4_7	GAACTGTGTGAGGGTGCTGG
sgABCG4_8	GAGCACGCCAATAACCACGT
sgABCG4_9	GAGCACAGTTGGCATGAGGG
sgABCG4_10	GGGCTGAGAAGAGCAGGAAG
sgABCG4_2	CGTGACGCTGGAGGACGGGG
sgABCG5_1	GCAGCGTCTCGCGCACGGTG
sgABCG5_3	ATGGGTCTCCAAGTAAACAG
sgABCG5_4	CAGGCTGTGAGGCTCCGGGG
sgABCG5_5	GGACCCGCAGAACGAAGAAA
sgABCG5_6	CAGCATGCCTGTGTACGGGG
sgABCG5_7	TGGCAACAACGCTGAAGGGG
sgABCG5_8	GGAGGTGTATGTGAACGGCC
sgABCG5_9	AGGAGCCGGGATTGCCGCGG
sgABCG5_10	TGATGAGCCAACCACAGGCC
sgABCG5_2	GGTGCTATCCAGGACCGCGT
sgABCG8_1	GAAGCTGTCGAGCCCAGAGG
sgABCG8_3	GCAGTGCGCTGACACCCGCG
sgABCG8_4	GAGCGCAGGAGAGTCAGCAT
sgABCG8_5	GCATCTTCGTAGGACTCGGG
sgABCG8_6	CACCCTCCTCATCCATGGGG
sgABCG8_7	AGTGCTCCGGAAGCTCCCCG
sgABCG8_8	GGAAGTGCAGCAGGAAGGGC
sgABCG8_9	GAAGGTGGGGAGCAGGGCCG
sgABCG8_10	GAAGGAGGCCATGTGGAAGG
sgABCG8_2	TGGCCAGCCCAACACCCTGG
sgABHD1_1	CTAGGGGCTGAGACTGCAGG
sgABHD1_3	GCTGTCGTGTTTAACAACCG
sgABHD1_4	GAGATGCCCACGGCCAGCAG
sgABHD1_5	AAAGGTGATTGAAAAGGTGG
sgABHD1_6	GCTGCACTGAGATAGAGCAC
sgABHD1_7	GTAGAAAGTCTCGGTGGTGA
sgABHD1_8	GACATCCTCCAAACACCAGA
sgABHD1_9	GAAGCAGCAGCACAATGGGC
sgABHD1_10	GCTGCCGTGGGGAGGAACTG
sgABHD1_2	GTTAACCAAGCTCTGAGGGA
sgABHD10_1	GCAGCACGCTGAGGCCACGG
sgABHD10_3	TGCACGACCAGAGAAGGTCG
sgABHD10_4	TGCGCGCTTGGCAGCTGTGG
sgABHD10_5	TACCTCAGCGGGCGCCACGG
sgABHD10_6	ACTCAGAGGAAAGCACACTG
sgABHD10_7	TGGGTACCTTGTCGGAGCTG
sgABHD10_8	TGCTTGCACGGATACCTCAG
sgABHD10_9	CACTGACCTGGGAGCCACCG
sgABHD10_10	AAGTTCAGATGGTAACTCAG
sgABHD10_2	ACGGTGGGGACCGAAGGGGA
sgABHD11_1	GCACCCAGCAGCAGCAGCGG
sgABHD11_3	CCACGGCCCTAGCTTCGCGA
sgABHD11_4	CTACAGGCTTCTGGACGGGG
sgABHD11_5	TCCGCTGGACCCGAGCCTGG
sgABHD11_6	TGGCCCAGCAGACAGGCCGT
sgABHD11_7	ACGGTGGATGCTCGTAACCA
sgABHD11_8	GCAGAAGGTCCTGCAGGTCC
sgABHD11_9	CATGCTGCTGGCACTACAGA
sgABHD11_10	GGAGAAAGAGTGTTGGCCCG
sgABHD11_2	GCTGTGGCCAACGACGACGC
sgABHD12_1	GCAGGTACAGAATGATAGGG
sgABHD12_3	GGAAGAACCAGTCAAACCCA
sgABHD12_4	TCAGCGTGCAGGATGAGCAG
sgABHD12_5	GCACGCTGAGGACGACCCGG
sgABHD12_6	GCGCTCATGCTCCAAGGCGA
sgABHD12_7	GATAGGGTGGCTGGAAGCCA
sgABHD12_8	AGGTGACCACATGGTAACCA
sgABHD12_9	GTGGTCACCTTTGACTACAG
sgABHD12_10	GACTGGATCAAAGCAAGAAG
sgABHD12_2	CAGAGGAGGCGACCACCGCG
sgABHD12B_1	AGAGTGGCCCCAGAGACACA
sgABHD12B_3	GTCGACCATGTCCCACCAGG
sgABHD12B_4	TAATTGGGTTCCCATCACGA
sgABHD12B_5	GCACAGACTGAAGCTGGTAA
sgABHD12B_6	GTTACCTAGGTGCTGAGTGA
sgABHD12B_7	GAGTGGACCAAGGCAAGAAG
sgABHD12B_8	TGCATACAGGAACAAAGAGA
sgABHD12B_9	GTAGCTGCGTGGCCGCCTGG
sgABHD12B_10	GCGGTACTCACCGCAGGTTG
sgABHD12B_2	GGACGCGCAGGACTGCCAGG
sgABHD13_1	TGGAAAAGTCCTGGATGCTG
sgABHD13_3	GAAGGAGAAGCAAGTGAAGA
sgABHD13_4	CCACTGCTCCACCCAAGGAA
sgABHD13_5	TAGGATTTCAGCCATTATGG
sgABHD13_6	CAAGTGCAGTGAAATAGCCT
sgABHD13_7	GTTTTCATGTGGAATGCCAG
sgABHD13_8	AGTCCAGAGATGAAAAGTGA
sgABHD13_9	GCTAATCTCTTAGTCCGAGA
sgABHD13_10	ATGGGACTCACAATGACACA
sgABHD13_2	AGCCCAAGACCATGAAGCCA
sgABHD14A_1	GCATAGTGGCCACTCAGCGA
sgABHD14A_3	GGAGGTACAGAATGCCGTGT
sgABHD14A_4	GTGGTGGCCTCGCATCAGGA
sgABHD14A_5	GGTGTAGTTCTGGGTGGAGG
sgABHD14A_6	GCTGCTGGTTCCGCCTGGGC
sgABHD14A_7	ACAGAGGGGCTACCGGGCCG
sgABHD14A_8	GAACTCGGCACCTTCAAAGG
sgABHD14A_9	AGGAGGCAAGCACAGAGGCA
sgABHD14A_10	GGCCCAACGGGATGAGCGGG
sgABHD14A_2	AAAGATGGGCGAGTTGCCAG
sgABHD14B_1	GAGTACATGCCACTCAGTGA
sgABHD14B_3	TGATGGACTGATCACAACCG
sgABHD14B_4	GCAGGGCCTCTCGGAAGAAG
sgABHD14B_5	GGCCCCTGGCAGCTTCCTGG
sgABHD14B_6	GGGCCACTGGCACAAAGCCC
sgABHD14B_7	AGCAGGCATGGCAGCAAGCG
sgABHD14B_8	CGAGGGCACCATCCAGGTGC
sgABHD14B_9	GAAGCGAGCCTGCCCACTGC
sgABHD14B_10	CAGGTTCTGCCAGGTCTCGG
sgABHD14B_2	GCAAGCGTGGAGCAGCGCGA
sgABHD2_1	GAAGAGGTCGAATGTAGAAG
sgABHD2_3	GCTCAGCCAAGGGCTCGAAG
sgABHD2_4	GGGCGTAGTCAACGAAAGTG
sgABHD2_5	GCTGCGTCAGCGTGTGCCAG
sgABHD2_6	GTAGAGGTCAGGTGGGGCTG
sgABHD2_7	GCCCCGAGTCCTGGAAGTAG
sgABHD2_8	AATTCCAGGGCAGATGACCA
sgABHD2_9	ACGACGACCAGCTGGGTCAG
sgABHD2_10	GCCAGGGGTACAGTGCACTG
sgABHD2_2	GAGTTCGGGAGTCTCCAGCA
sgABHD3_1	GCTGCCAGGAAAGGAGCAGA
sgABHD3_3	CTGGAACACCAAGTCCGGGT
sgABHD3_4	CATAAGCGACGCTGAAGCCC
sgABHD3_5	CTACCTGAGCAGCATTGCCA
sgABHD3_6	GAAACCCCAGTTAGTGACCG
sgABHD3_7	TTTTAACAACAGAGGAGTGG
sgABHD3_8	GTCACTACTTCCAGACGCCA
sgABHD3_9	GCAGCAGGGGTTTCAATGGG
sgABHD3_10	CAATGACTCTGAGCAAGCGA
sgABHD3_2	GCTCCCGGGACAACATCCGC
sgABHD4_1	GGGGTGCACGGATCTCACTG
sgABHD4_3	GCTACTCGAAGAACAGCCAA
sgABHD4_4	GATCTTATTCTGGTTTGGGA
sgABHD4_5	AGCATTCCCAAGGGACCCGG
sgABHD4_6	ACGTCCTAGGACAGATGCCA
sgABHD4_7	CTTCAGCTGAGACATGGAAG
sgABHD4_8	AAACCATGCACCATCACCAA
sgABHD4_9	GCTCAAGGCCAGCATTCCCA
sgABHD4_10	GAGACATGGCGGGAGACCAT
sgABHD4_2	CGAAGGTGTGCAGTGTGCGG
sgABHD5_1	TATGGCGGCGGAGGAGGAGG
sgABHD5_3	TGACAGTGATGCAGAAGAAG
sgABHD5_4	CAGCAGCCAAGAATCCACCT
sgABHD5_5	GGTCGTTCAGGGAAACCCCA
sgABHD5_6	GAGGTGGACTCTGCCGACAC
sgABHD5_7	AAACCATGGAGAAGGACAAG
sgABHD5_8	CAAGACCTCCTCCAAAACCA
sgABHD5_9	TTGGACGAAGTAGTAGACCC
sgABHD5_10	ATGAATGTGGTCGTAAGGAC
sgABHD5_2	TTGGAGTCTGCACATTACAG
sgABHD6_1	GAATCCGTGGAGCATGAGGA
sgABHD6_3	ACAACGGCTCAAAGAACTGC
sgABHD6_4	CAAGGGAATCTTCTCCACGG
sgABHD6_5	GAGCAGGATGGATCTTGATG
sgABHD6_6	TGTCCACGCAGACCAAGTGC
sgABHD6_7	CCATGGAGGTGCCTACCAGG
sgABHD6_8	AACATGTTTGTGATTGCGGG
sgABHD6_9	TCACCCCTTCCAGGTACTGG
sgABHD6_10	GTTTGTGCCCAGGCCTGCCC
sgABHD6_2	GTCATCCAGGGAGGAGCGGG
sgABHD8_1	CAGGCAACAGAAGATACCGT
sgABHD8_3	GCATCCTCGGATGCAGCCCA
sgABHD8_4	GGTGGAGCTGGCAGATCCGG
sgABHD8_5	GCAGATCCGGCGGGCAGCGA
sgABHD8_6	TGTGCGCCTAGGCTATGAGG
sgABHD8_7	AAGGTGATCATGATCAATGG
sgABHD8_8	CAAGCAGTGCAGGACGCAGG
sgABHD8_9	GGAGAAGCAGCTGTTAAAGG
sgABHD8_10	ATGCTGACCGGGGTGACCGA
sgABHD8_2	GAGGATGCGGATGATGGTGG
sgABO_1	CAGACGCGGAGCCATGGCCG
sgABO_3	GGTGTCAGCACCTTTGACTG
sgABO_4	CAGTAGGAAGGATGTCCTCG
sgABO_5	GGAGCCTGAACTGCTCGTTG
sgABO_6	GCCAGCCAAGGGGTACCACG
sgABO_7	GCTGGCTCCCATTGTCTGGG
sgABO_8	GAATGTGCCCTCCCAGACAA
sgABO_9	GCAACGAGACATGCTGCAGA
sgABO_10	AGGCTCCAGAACACCACCAT
sgABO_2	AAACACAGTTAACCCAATGG
sgACAA1_1	GGCACCGCTCAGGCAAGGCG
sgACAA1_3	GCAGCAAGAGCCCAGAGCAA
sgACAA1_4	GCAGAGGCTGCAGGTAGTGC
sgACAA1_5	AATCGGCCGGACCCCTCAGG
sgACAA1_6	GATTCGGGCCATGATTGCCC
sgACAA1_7	GAAGCAGGATACCTTTGCCC
sgACAA1_8	TATCCGCCCCAGCACCACCA
sgACAA1_9	GCAGCCCAGTGGGTGCCCTA
sgACAA1_10	GGTTGACCTGCGCAATGCAG
sgACAA1_2	GCCTCACCTTGAAGCCGCCG
sgACAA2_1	ACGCCCTTTGGAGCTTACGG
sgACAA2_3	GCTGAAGTTGTTTTATGTGG
sgACAA2_4	TTTCTGTAACTGTTCCAGGG
sgACAA2_5	CTTGATCCAGATCCTCCCAG
sgACAA2_6	GCCAGCAGACAAGGCAGCCT
sgACAA2_7	AAAGATGGAACTGTTACTGC
sgACAA2_8	AAGGGTGTAGCTGATGGTGC
sgACAA2_9	GAAACATAACTTCACACCAC
sgACAA2_10	CTCACCTCGGAGCAGAGCCA
sgACAA2_2	TGCTCGGCCCCAAACCACCC
sgACACA_1	AAAGCAGGTCAACTATGAGG
sgACACA_3	GGGTGCTCTACCTGCAGCCG
sgACACA_4	GAAGGTGAGCGCATCACCGA
sgACACA_5	GGACATAATGGAACACTCGA
sgACACA_6	TAAGGACAACACCTGTGTGG
sgACACA_7	GGGAATGTGGGACTCTGGGG
sgACACA_8	GATGGGTCCATGATAACCGT
sgACACA_9	GCAGCCCTGGGCACAGACTG
sgACACA_10	CAGGCTAGGAGGAATACCTG
sgACACA_2	GAAGACCTTAAAGCCAATGC
sgACACB_1	GGAGCGCATGCACTTCACGG
sgACACB_3	GGAGACACCGCAGAGAAATG
sgACACB_4	GTTGGCTTGAAGCTCTGGGG
sgACACB_5	CCTGCACAGAGACTTTACCG
sgACACB_6	AAAGCGTGTGACAAACTCAG
sgACACB_7	TGAGATGTTCCGCAACGAGC
sgACACB_8	GAGGACCTTAAGGCCAACGC
sgACACB_9	AAAGCTTCTGAAGGTGGCGG
sgACACB_10	CCGGAAGGCTGAGAGTGCGG
sgACACB_2	GAGATGAACCGACTTCCTGG
sgACAD10_1	GCACCATCCCAGCCATGGAG
sgACAD10_3	ACACCCAGCGCAGGCACCAG
sgACAD10_4	GCAGCGACTCTCCCTGGAGA
sgACAD10_5	AAGGTGGTGAAAATGGGCCC
sgACAD10_6	GAGAGCAGAAATAACAGCAG
sgACAD10_7	GCTGTAGGCCACATCAGCAA
sgACAD10_8	GCTGGGAATCCCTGCTGCAG
sgACAD10_9	GAGGTCTTCGATCAGTGGGG
sgACAD10_10	TGAGGCTTCCATCAGAGAGG
sgACAD10_2	CCAGCTCATACCTCAAGGGG
sgACAD11_1	GTGAGGAACAGAAGAAACAG
sgACAD11_3	TGGGCCATCCAGGTGTGCGG
sgACAD11_4	ACAGGAAATGGCCAAAGTCG
sgACAD11_5	AGGGGATTTGAAATTTCCCA
sgACAD11_6	GGATTCTGCCAGGTCCAAGG
sgACAD11_7	GTACAGTATAGGCTTGGGAA
sgACAD11_8	GAAGGATATGGTATAGGTGC
sgACAD11_9	GTAATGTTCCCTTGAAGAAG
sgACAD11_10	CTACTGTTCTCATACAGTGG
sgACAD11_2	GTTCGACAGCAAGTCCCTGG
sgACAD8_1	GCCGTGAGAGGACTGAACGG
sgACAD8_3	GCTTCGGAAATGAGGAACAG
sgACAD8_4	GCCAACAGAATTGGGAGCGA
sgACAD8_5	GGTGAGGATGACAGAGGCGT
sgACAD8_6	ACTGCTTCCGGACATTGAGG
sgACAD8_7	GATGGTCCGCAATGCAGCAG
sgACAD8_8	GGAGGAGAGGAAGGATGCAG
sgACAD8_9	GACGAGGACCCGGAGACCGC
sgACAD8_10	GCAGCCCAGCTAGGCTTCGG
sgACAD8_2	GAGCTGCGGCGGCTATGCTG
sgACAD9_1	GCAGCTGGTACTGAAGCGGG
sgACAD9_3	TGGTCTCTACCGCGAACCGG
sgACAD9_4	ACATGGTGTTGGAGAAGCCC
sgACAD9_5	CAGGTCTGGATTACTAATGG
sgACAD9_6	GGACTCCCTGGGCCGAACTG
sgACAD9_7	ACTGCTGCTCCGCTTTGGCA
sgACAD9_8	GTGATCCCAGACCATCATGG
sgACAD9_9	GTTGCGGAGCCCAATGCGGA
sgACAD9_10	GCTCCGCAACCACGACCACG
sgACAD9_2	GCCATGAACATCCTCAACAG
sgACADL_1	AAGATGTTCTCATTCCGGAG
sgACADL_3	GAAGCTCCCTCCCCTGCCCA
sgACADL_4	GCTAATACCATGGGCAGGGG
sgACADL_5	ACAGTTGTCCACAAATGCTC
sgACADL_6	ATATTTCGCCATGCAAGCAG
sgACADL_7	GACTGTGTACAGCTCCATGG
sgACADL_8	ATGGAGGTTGGGGATACATG
sgACADL_9	ATGGCCGCACGCCTTCTCCG
sgACADL_10	GGGTCCCTACGCGTCCTGGG
sgACADL_2	GCATCTTGGTGGAATTGGAG
sgACADM_1	AAGATGTGGATAACCAACGG
sgACADM_3	CAGAGAGGAAATCATCCCAG
sgACADM_4	TGTGTAACAGAACCTGGAGC
sgACADM_5	ATTGTGGAAGCAGATACCCC
sgACADM_6	TGAAGCTACCAAGTATGCCC
sgACADM_7	GGGGTTCAGACTGCTATTGA
sgACADM_8	GTATTTGGGGAGAATGACTG
sgACADM_9	GATACCCCAGGAATTCAGAT
sgACADM_10	GATGCTGTGCAGATACTTGG
sgACADM_2	AACGGGAGCCAACATGGCAG
sgACADS_1	GCCATGGAGGAGATCAGCCG
sgACADS_3	CAAGGAGCAGAAGCAGGCGT
sgACADS_4	GATGGGCTTCAAGATAGCCA
sgACADS_5	GCGGTCCCCACAGCAAACCC
sgACADS_6	GTTCACAGCACAATCGAGGG
sgACADS_7	GATGACCTGGAGCTTGGTGA
sgACADS_8	GGCCTACGCCATCGCCATGG
sgACADS_9	GGTTGGCCGTGGATGAGCCC
sgACADS_10	CAAGTTGGCAGACATGGCCC
sgACADS_2	GACACTCATGATGACTCCGG
sgACADSB_1	GAAGATTTTGAGACATGAGG
sgACADSB_3	ACAGGGCCTCCAACACCAAG
sgACADSB_4	CTACACCAAAGATTACCCTG
sgACADSB_5	GGTTTCCCTATATGAAGGCC
sgACADSB_6	AGTGAGCTGAGGCAAATAGG
sgACADSB_7	AGGAAGTTTCTGCCTTTCAG
sgACADSB_8	GAAGACCAGAGCTGATAAAG
sgACADSB_9	ATCACGATCTACTAAGAAGG
sgACADSB_10	CAGATGCTGGGACTGGCGCA
sgACADSB_2	GAAGTTGACCCAGAATATGG
sgACADVL_1	GGCAGGGCCTCAAGGAGCTG
sgACADVL_3	GAAGATCACAGCTTTTGTGG
sgACADVL_4	CAAGGCTTCAAACACAGCAG
sgACADVL_5	GTGCTGGGTGAGGTTGGGAG
sgACADVL_6	AGCACTCACCATGTAAGCCA
sgACADVL_7	GAGAGGCAGGCAAACAGCTG
sgACADVL_8	GGAATCTAAGTCCTTTGCTG
sgACADVL_9	GTATGGGAACACCTGATCTG
sgACADVL_10	ACAGTTTCTTAAAGAGCTGG
sgACADVL_2	ACAGGGGCTGGGCACAGCAG
sgACAT1_1	AAGTGCCGCCAGCACAGCCA
sgACAT1_3	AATGTTCTACAAGGAGGTGA
sgACAT1_4	CAGGATGTGATGGTGGCAGG
sgACAT1_5	AGAGGATCAACACCATATGG
sgACAT1_6	AATGCCAGTACACTGAATGA
sgACAT1_7	AATGGCTCCCTGAATTGCAA
sgACAT1_8	AGGAATGAAAGCCATCATGA
sgACAT1_9	GAATGATGGAGCAGCTGCTC
sgACAT1_10	TGCACCAGCCTCCGGAGCAG
sgACAT1_2	AGTGCTACAAGAACACCCAT
sgACAT2_1	GAGTAGAGAAGATCAGGACA
sgACAT2_3	ACTGACAGTATACTCTGTGA
sgACAT2_4	ACAGATGAGTTTCCTCGCCA
sgACAT2_5	ACTTGGATTAAACCCAGAGA
sgACAT2_6	GCCGCCGAGACGATGACCAC
sgACAT2_7	CAAGACTTCTTTGATGACAG
sgACAT2_8	GGAGCTGCCAGATGATCTGT
sgACAT2_9	GCAGTCCAGTCAATAGGGAT
sgACAT2_10	GCCTCCTGCAACCACAATGC
sgACAT2_2	GAATGCAGGCTCAGATCCTG
sgACBD3_1	GCAGCAGCCGGAGATGGCGG
sgACBD3_3	GATCCAGGTGGCGAGGGCGG
sgACBD3_4	GAGCTTGACAAACTCCACCA
sgACBD3_5	AAAAGGAGGAAGAGAAACGT
sgACBD3_6	GAAACGTAGGAGAGAAGAAG
sgACBD3_7	AGTGTTGCTCCTGCAACTGG
sgACBD3_8	GAAACAACAGGAAGTAGTAG
sgACBD3_9	AGAAGCTGCAGAAGAAGCCC
sgACBD3_10	GTCCAGCGATGACGACGAGG
sgACBD3_2	GGAAGGAGGAAGAGGAGCGA
sgACBD4_1	GCATCTCTTCATAGGAGGGG
sgACBD4_3	GGGGTGCCGGTTCCTTGGGG
sgACBD4_4	GAGCAGCGGGCAGCATCTGG
sgACBD4_5	GACCAGGCAGGGCCCCATGG
sgACBD4_6	GTGATCGACACAGTGCCCCT
sgACBD4_7	TCAGGGATCACCTGGTACAG
sgACBD4_8	CAGGGAATCACAGAAAACCT
sgACBD4_9	GGAGCAGCTGGAGCCTGAGC
sgACBD4_10	GGAGAGCATGCAGGAGGTGC
sgACBD4_2	GGGCAAGATGAGCAGGGAGG
sgACBD5_1	AGGATGCAACACTTGAGCGA
sgACBD5_3	GGAACAATTTGGACAAGAAG
sgACBD5_4	GAAGATATTCAAGTACCTCC
sgACBD5_5	GAAGATGGCAGGAATAACAG
sgACBD5_6	TGAGCGAAGGAACCAAGGGC
sgACBD5_7	GTGGAGGTGATGGGGAGCGC
sgACBD5_8	AAAATGTCTTACCTGTGAGG
sgACBD5_9	GGAAAAGGTGAAGTCAAGCA
sgACBD5_10	CGTGCTGATGAGACTGCAGG
sgACBD5_2	GCACGAGACTAGGTTTGAGG
sgACBD6_1	GGGGCCATCACCGGCGACAG
sgACBD6_3	CCTGCAAGGCCTGATTCAGG
sgACBD6_4	GAAGCAAATACAGGTTTTGG
sgACBD6_5	GCTTCATCATTCCTGCCCGC
sgACBD6_6	GCGGTGGAGAGCTGAGCTCA
sgACBD6_7	GTACAAGAGCTGCTCCCTGC
sgACBD6_8	AAGGCTGCCGCGCACCTGCA
sgACBD6_9	CCTGGCCGAGCTGTTTGAGA
sgACBD6_10	AAGCCCCAGCCAAGCAATGC
sgACBD6_2	CTCAGGGGACGACTCCGGGG
sgACBD7_1	CTGAAAGCAAGACCAGATGA
sgACBD7_3	ACAGGGCTGCAGAAGATGTG
sgACBD7_4	GGAGAACTGAAAGAACTCTA
sgACBD7_5	CCCGGGTACCTGCAGGGCCA
sgACBD7_6	CCTTTAGGCTGATTTTGACA
sgACBD7_7	AGCCGCCACCATGGCCCTGC
sgACBD7_8	GAGGTTCCATGCTTCCCATT
sgACBD7_9	TATCTTTCTAGGGTTGTCGA
sgACE_1	GGTGTGGAACGAGTATGCCG
sgACBD7_2	GCAAAGCCAAATGGGAAGCA
sgACE_2	CAGGTCCTCCAAGTTCACGG
sgACE_4	GAAGTAGCTCAACATGGCCG
sgACE_5	AGGGCTGGCGAGACAAGGCG
sgACE_6	GCAGGGACTCACCATTGAGC
sgACE_7	ATGCTGGAGAAGCCAACCGA
sgACE_8	GTGCGGAGCCAGTCCAGCAG
sgACE_9	TGAGGCCAGCAAGTTTGTGG
sgACE_10	ACTGCCTGCCCAGGAGCTGG
sgACE2_1	GGGAAATTCCCAAAGACCAG
sgACE_3	GCAGTACAAAGACTTACCTG
sgACE2_2	AAGGCGAGAGATAGTTGGGG
sgACE2_4	GATGGCTATGACTACAGCCG
sgACE2_5	CCAGGTCCCAAGCTGTGGGA
sgACE2_6	GAGGTGGATGGTCTTTAAAG
sgACE2_7	GGCTTGGAAAATCAGAACCC
sgACE2_8	AATCAGCCATATGGAAACAG
sgACE2_9	GAGCAGCAGTTACAGCAACA
sgACE2_10	TGTGGAACATACCTTTGAAG
sgACER1_1	GGAAGGAGGGGAAATAGCAG
sgACE2_3	GAGATGTCACATTTGTGCAG
sgACER1_2	CAGTGGTGATGAAGACCAGG
sgACER1_4	GTGGCCCGAAGATGAAGAAG
sgACER1_5	ACTGCCCAGGAGCCACAGGA
sgACER1_6	GCACCTGATTGAGGTCTCCG
sgACER1_7	AGCAACAGCCCATAAAACCA
sgACER1_8	ATATGCTATAGCCACTGCCC
sgACER1_9	GGGCCGCAGGAAGGACAGAA
sgACER1_10	AGGGCGTAGGCGTTGACCGT
sgACER2_1	GCTGCAGGCTGGTAGCTCGG
sgACER1_3	CAGAAGGGTGCTGACCACAG
sgACER2_2	GGGCTTACCACATGCAGTGC
sgACER2_4	CAGGGGTAGGTTCAAGGTGG
sgACER2_5	ATACCTTCTGGGGAACCACA
sgACER2_6	GGCACGTCGTAACCGCAGAC
sgACER2_7	GCGATGAGCAGTGCAGTGCA
sgACER2_8	CTCGGAGGTGGACTGGTGCG
sgACER2_9	GGTGGTCAGTGTCCTGTCTG
sgACER2_10	CATCAGTCAAGATCACGTGA
sgACER3_1	GCAGTTCAGAGTGTTAGAGA
sgACER2_3	GCATCTGACCCAAGAAACTA
sgACER3_2	GGATGTGAAGATAGGAACCA
sgACER3_4	TAACCCAGTCCTCTAAGCCA
sgACER3_5	GCGGACCGAGAGGGCTACTG
sgACER3_6	GTGGTAATACCTATGATAGG
sgACER3_7	TGAACTGCACCGAACATTGG
sgACER3_8	CCAGTCCAGCGTGGAGGTCG
sgACER3_9	TTAGAGACGGTCTGGAAAAG
sgACER3_10	CCACACAATTTCATGCATGG
sgACHE_1	GGTGTCCATGAACTACCGGG
sgACER3_3	GAGATATAGGCCAAAAGTGA
sgACHE_2	GAAGCGGTTCCAGAAGGCGC
sgACHE_4	GAGAAGGAGTGGGGAAGCCA
sgACHE_5	GCTCCGGTGGCAGAAAGCGA
sgACHE_6	GATCCAGACGAGGACAGGGG
sgACHE_7	CAGGAGACCCACATTGCCCG
sgACHE_8	GCAGTGGGTGCAGGAGAACG
sgACHE_9	GGCCTCTCCCATGCCCACCG
sgACHE_10	CTGGAGGACAGCCCACAAGG
sgACLY_1	GAACCGATTCTGGATGGCTG
sgACHE_3	GGCGTGTGCAGCAGACACTG
sgACLY_2	AAAGTTCTTGAGGAAGCCTG
sgACLY_4	AGGTGGCCCCAACTATCAGG
sgACLY_5	GACATGGATGGGGATCCCAG
sgACLY_6	GGTGTGGCGGCTGAAGAGGG
sgACLY_7	GGAGACCATGAACTATGCCC
sgACLY_8	GAGAAAGCTGATCAAGAAGG
sgACLY_9	GAGGAATATAAGATTTGCCG
sgACLY_10	GATTTGCCGGGGCATCAAGG
sgACMSD_1	GAAAGAGCTGGGCTTTCCCG
sgACLY_3	GATATGCCTCCCGCCCGAAG
sgACMSD_2	GCAGCTCCAACACCACAGCA
sgACMSD_4	AGACACAAACCTACAAGCCA
sgACMSD_5	AAAGTGTGTTTCGCACATGG
sgACMSD_6	ACAGTGGGAAGAATCTCCCA
sgACMSD_7	GCTAAACATGACAGGAACTG
sgACMSD_8	GGGGTAGCTCACAACGGTGC
sgACMSD_9	TGAGCTGGCGGTCAAGGAGA
sgACMSD_10	GGAGCGCTGTGTGAAAGAGC
sgACN9_1	GCGTTTCTTGCAAGAATGGG
sgACMSD_3	CGAGTGGGACCTGAACGCGC
sgACN9_2	TTTAGGAGACATAAGACCGT
sgACN9_4	GCCCAGGGATTTGAGGTCCG
sgACN9_5	CTTTCACGTACTGGTCGCCC
sgACN9_6	TAAGACCGTTGGTTCTGACG
sgACN9_7	AGACGCGCTTGTACAATGCC
sgACN9_8	CTGTGCCTCGTCAGAACCAA
sgACN9_9	AAGAAGCCACAAAACCCAAT
sgACN9_10	TGAACAAATTGGACAGTTGC
sgACO1_1	GGTGGATGATTCCTGAGCCA
sgACN9_3	ACTCGAGAAACGTGCCGCCC
sgACO1_2	CCACTACCCCAACCTGGCGG
sgACO1_4	AGAGTGGTATTTGATCAGGA
sgACO1_5	AGTGGATGTTACCAGAGGGT
sgACO1_6	TCAAGACCCAGACTTCACCC
sgACO1_7	GACCACAGAACCATGAGCAA
sgACO1_8	ATGACCTGCATTGGCAACAG
sgACO1_9	GCTCGCTACTTAACTAACAG
sgACO1_10	TGACGGCGTCATTACCTCGG
sgACO2_1	GCAGGAAGGACATCAAGAAG
sgACO1_3	GGTGTCTAGGTTTGACGTGG
sgACO2_2	GGGGCGAGAAAGACCTGCGC
sgACO2_4	GGATGGCAAGAAGTTCAGGC
sgACO2_5	CGGAGACGAGAACTACGGCG
sgACO2_6	GTAGTCAGCCGGGTCAGCGA
sgACO2_7	CAGCAGCGGGCTGTCCAAGG
sgACO2_8	GGCATCCTCACGGTGAAAGG
sgACO2_9	ATGGCCTCTGGACATCCGAG
sgACO2_10	ATAGCCGTCCCGCTCAATGG
sgACOT1_1	GCTCCAGGTCCAGCTCGCCA
sgACO2_3	GCAGGTGCCAAATATGGCGT
sgACOT1_2	CTTGGAGCCCGAGAAACCCT
sgACOT1_4	CTACTTGCTCAGTCATCCTG
sgACOT1_5	GGTCTCGCCCTTGTAGCGTA
sgACOT1_6	GCTCGCCAAGGGTGTCGGCG
sgACOT1_7	GACATGTTCGGAACTGGAGG
sgACOT1_8	GAGGTGAGTCACCTGGCGGC
sgACOT1_9	GACGCTGATCCTGGAGCCCG
sgACOT1_10	CCGGTTCGTCCCAGCAGCAG
sgACOT11_1	GGGATACCGGAACCCCACGG
sgACOT1_3	CATGTCCACAATGCCAGGAA
sgACOT11_2	TGTGCGGTTGGAGAACACAG
sgACOT11_4	GGCCCGCCGAGAGATCACCA
sgACOT11_5	GAAGATGGAGCACAGTGTGG
sgACOT11_6	ACAGTGTGGCGGCTGAGCGC
sgACOT11_7	GGAGGTGGGCGTGTGCGTGG
sgACOT11_8	GGTCCGCCTGTACACTCTGG
sgACOT11_9	TGCGGGGAACGACAGTGCCA
sgACOT11_10	CTTACCGGACAGGCAAGCCG
sgACOT12_1	CCTGAGTGACAGCAATGTGG
sgACOT11_3	AGTGCCATGGCAGACGGCGA
sgACOT12_2	TTGGTGGCCAGATTATGGCG
sgACOT12_4	TGACTGTCAGGAATGGGCCG
sgACOT12_5	GCACGCAAGCGAATTCGCCT
sgACOT12_6	GTTTGGGTTGAAAAGCACGT
sgACOT12_7	CATGAGCCAAGCCATCCAGC
sgACOT12_8	ATAATCTGGCTGCTGAGAGA
sgACOT12_9	GGAAGGAGCGGTTTCCACAA
sgACOT12_10	CAGTTCAATGCTCTGAACGG
sgACOT13_1	GCAATAGGCACTCTCCACGG
sgACOT12_3	AGGGATGAGCCCAACACAGG
sgACOT13_2	ACGTGGCTGTCAAACCGCCG
sgACOT13_4	GAAGAGCATACCAATGCAAT
sgACOT13_5	GGAAGACACACAAAACACCT
sgACOT13_6	CTTGTTGGTCAGATCCACAG
sgACOT13_7	ACAGCACATGTTCTGAAGCA
sgACOT13_8	AACACTTGCATTTACCTCTG
sgACOT13_9	GGTGATAAAGGCCATGACCA
sgACOT13_10	AAAATTGCGAGCCTTGGTCA
sgACOT2_1	GGTACAGCCGGGACGCTCGA
sgACOT13_3	GCTCTGCTATGCACGGAAAG
sgACOT2_2	GTCTGGCACAGCAGCCGCCC
sgACOT2_4	AGCCCGAGAAACCTTTGGTG
sgACOT2_5	CTACTTGCTCAGTCATCCCG
sgACOT2_6	TCGAAGGACAGCAGGAGATG
sgACOT2_7	AGAGTTCGGCGCAGTTCCTG
sgACOT2_8	TCCTGGGGTCTCCACAGCTG
sgACOT2_9	TGACCAACCTGCCTCAGCTG
sgACOT2_10	GACGCTGATCCTGGAGCCTG
sgACOT4_1	CCGGCTCGTTCCAGCAGCAG
sgACOT2_3	GACCTGAGAACAACTGAATG
sgACOT4_2	GCGCCACTTCCTCCCGCCAG
sgACOT4_4	GCACAGCAGCCGTCCAGGCT
sgACOT4_5	TAGGACCTGGACCCTTCCCA
sgACOT4_6	TGACATCTTTGGTATTGGAG
sgACOT4_7	GGCTGGCTCGATATTCCAAG
sgACOT4_8	CAGCGTAACCCGCTGCTCCG
sgACOT4_9	TGGCCATGGCTTTGCCACGT
sgACOT4_10	TGAAGATCTCCCCAATAACA
sgACOT6_1	ACAGGCATTGATAAGTACAG
sgACOT4_3	GATGTCAATGATCCCTGGGA
sgACOT6_2	GGTGAGGCAATATTCTATGG
sgACOT6_4	TGTTCCATTGGAAAAGGCGC
sgACOT6_5	CTAGAAGGAGGAAAATAAGG
sgACOT6_6	TCTGGGTAACAGATTATCTG
sgACOT6_7	AAAGGCTCACTCAAAGGCAC
sgACOT6_8	GCGTGCACAGAAGCTCTAGA
sgACOT6_9	AAGAAGCCATTGAGAGACAC
sgACOT6_10	TCTGAAAGGCTACAAGCTCA
sgACOT7_1	GCGCTCGACACGAGCCAGGG
sgACOT6_3	CACTTGGAGCAATCCACTGG
sgACOT7_2	CAGGGGCACATACCACAGGG
sgACOT7_4	AGCGCATGGAGACCAAGTGG
sgACOT7_5	AGAGCTGTCCACAACAGGGT
sgACOT7_6	GTAGGTGAAGAAGGCACTGG
sgACOT7_7	GCTGCCTGTGCCCCAGCTGG
sgACOT7_8	GCGGCCAGATGATGCCAACG
sgACOT7_9	GACCATCCTGAAGATGATCG
sgACOT7_10	GCATTGCAACAGCCAGAACG
sgACOT8_1	GCAGGCCCCAGAAGATGGGC
sgACOT7_3	GGGCACCTTACCACAACAGG
sgACOT8_2	GCTGCCAGTACTGTACCAAG
sgACOT8_4	GGGCTGGGCCTGCTGGAAGG
sgACOT8_5	GAACTGGTGCTGCATGGGGC
sgACOT8_6	GACGCTACGGAGGTCCCCAG
sgACOT8_7	TCGTGACCAAGACGCTACGG
sgACOT8_8	CAGTCAAGCAGCTCTTCTGG
sgACOT8_9	AAGTGGAGCGGACACGAACA
sgACOT8_10	GGGACCCTAACCTCCAAAAG
sgACOT9_1	TAGGAGCATCCACAAACTGG
sgACOT8_3	GGAGGCCTGGCAGATGAAGA
sgACOT9_2	GGGCAGCTTACTCCTGGAAG
sgACOT9_4	GGTGGTCCTCTCCTCAGCGC
sgACOT9_5	GAGGATCTTGACAGCTTGGG
sgACOT9_6	GAAGAGCTTGAGCCCAGAAC
sgACOT9_7	GGATGCAACATTTGTAATGG
sgACOT9_8	GAGAAACATCTCATGTATGG
sgACOT9_9	GAAGGCATATGAACTTGCGT
sgACOT9_10	AGTCAGAGTACACAGTGAAG
sgACOX1_1	GGAGCTGCTTACACACATCC
sgACOT9_3	GAAGAGGAGCTCTTTAGACA
sgACOX1_2	GAAGGACCTGACAAACACCA
sgACOX1_4	TGACAGCCACCTCATAACGC
sgACOX1_5	GAACAGTTCTTACCTGGCAA
sgACOX1_6	ACCAGTCTGAAATCAAGCCA
sgACOX1_7	AAACTGGAAGGCATAGGCAG
sgACOX1_8	TGAGTAACTCCTTTACACGC
sgACOX1_9	TCTGTGGTAGGAATTACCGT
sgACOX1_10	CATGCTGATGAAGTATGCCC
sgACOX2_1	GTATATGCAGTCCTTTGACG
sgACOX1_3	GGGGCTGTTGATATCCACCA
sgACOX2_2	GTTATAAGGCTGCCATGCGG
sgACOX2_4	GTGTATCACAAACTCCTGGG
sgACOX2_5	GAGCAACTACCTTCCCATGG
sgACOX2_6	GAAATGGAAGGCATAACTGA
sgACOX2_7	GAAGGGTTTTACAGAAGCTC
sgACOX2_8	ACGGTCAGCCACCCATGCCC
sgACOX2_9	GGCCTGGACCAGGGCATGGG
sgACOX2_10	TGATCTGCTCAGGAGCCAGG
sgACOX3_1	GGCGCTGTTCACGGAAGGGG
sgACOX2_3	GATGTGGAATGCCCTCCGCA
sgACOX3_2	CAAGACAGCCACTCACGCGG
sgACOX3_4	AAGGATGGCCAGGCTCACGA
sgACOX3_5	GAAGCGAAGAGCGATGGCCA
sgACOX3_6	TCAGTTTGGACCCACAGAGG
sgACOX3_7	GACCTGGTGGAGCTCCAGCG
sgACOX3_8	GGCCTTCGTGGAGCTCACGG
sgACOX3_9	TGTGTCGCCTCCTTCCACAG
sgACOX3_10	TCTGCTCCCAGAATTCCCCA
sgACOXL_1	GGACAGGAACGATGAAACAG
sgACOX3_3	GCTCTGACCGAATTAAGCCA
sgACOXL_2	GCAGTTTGGGCCCAAAACCA
sgACOXL_4	GAACTCGTGTCTGCACCACG
sgACOXL_5	GAAGAGCTGTCCTGACCAAG
sgACOXL_6	TCAGAGAGTGAAGTTTGCCA
sgACOXL_7	GGACATGGCCACAGGAGTGA
sgACOXL_8	GGAAAATACCATACCTGGAG
sgACOXL_9	GATGTTTGCAATGACCGAGA
sgACOXL_10	GATACCCAGGGAGAACCTGC
sgACSBG1_1	GAGGGTCAACATGAACGCGG
sgACOXL_3	ACAGGTAAAGACCAAGAAGG
sgACSBG1_2	GGACAGCAGAGAGACCCCAC
sgACSBG1_4	GCAGCTGGAAAAGATCCTGA
sgACSBG1_5	GGGCTGCTGGGTGTCAATGA
sgACSBG1_6	GGCAGAAGTCCAGCAGGAGG
sgACSBG1_7	GGGTTCGGCAAAGCAAACCT
sgACSBG1_8	GGAGCCTGGTGAACACGCTG
sgACSBG1_9	CATGGAGCGCATCCAGGAGG
sgACSBG1_10	GCTGGTGAACCAGGACGCAG
sgACSBG2_1	AGGGACCACAGGCATACCCA
sgACSBG1_3	GGAGTGGTTCTTCTCGGCAG
sgACSBG2_2	GACAGACAAGCATGAGACGG
sgACSBG2_4	AAGCCATGAACAATGCACAG
sgACSBG2_5	AAAGTGGGTCATCTTGGAGA
sgACSBG2_6	GCAGGTCATCGAGAGCCAGA
sgACSBG2_7	AGTGACAGTGATCCAAGCCA
sgACSBG2_8	AAGTGAGACTGAAACTACAG
sgACSBG2_9	GGGGATCTTCTTCTTAACCA
sgACSBG2_10	TGGATGGCCTTGTAGACCAG
sgACSF2_1	CCAGCCGGTCACCTTTGCAG
sgACSBG2_3	GAAATCCTTATCACTGCTGG
sgACSF2_2	GGACGGGGAGGAGACCACGG
sgACSF2_4	GCTGAGGCCTCCGATGGGCG
sgACSF2_5	ACAGAGGGTCCCAGAACGAG
sgACSF2_6	AATGATGCCCGCCTGGGCGG
sgACSF2_7	GGACAACAGGCAGCCCCAAG
sgACSF2_8	GAACCCAGGCAATGGTACAG
sgACSF2_9	GGGAGAGGCCAGGATGAGGG
sgACSF2_10	GATCAACTCTGGAGGTGCAG
sgACSF3_1	GCAGCGCGTTGACCACACCA
sgACSF2_3	ATGGTCTCCACGCCCATCGG
sgACSF3_2	GACATACTCCAGCTGGGCCG
sgACSF3_4	GGTGCAGCGGGAGCACGTGG
sgACSF3_5	CCAGTATTCTCGAAACACGG
sgACSF3_6	GGAGTTCCGGATATGACATG
sgACSF3_7	GCTGTGGTGACCCTCCGAGA
sgACSF3_8	ACAGTGAGTGTCCTTCTCGG
sgACSF3_9	CAGGGCACGGGTGAACACCG
sgACSF3_10	GATTCTGTCCCCAAAGGCCA
sgACSL1_1	GAAAATACCGGAACAGCTCA
sgACSF3_3	GCCATGATCATCTACACCAG
sgACSL1_2	GTTTCCGAGAGCCTAAACAA
sgACSL1_4	AAAGAAGCAGAGCTTCGCAG
sgACSL1_5	CAGCACAGTGGCAGACACCG
sgACSL1_6	GTGGAACGAGGCCAGAGGTG
sgACSL1_7	AGTCACCAGCATGAAGGCGA
sgACSL1_8	AGGCAACCCCAAAGGAGCAA
sgACSL1_9	AGCTTTTGTGAAAGCAACAG
sgACSL1_10	TCAACCCACTGTCTTCCCCG
sgACSL3_1	GACCTGGTCCGAGTTCCCCA
sgACSL1_3	CAAACACCACGCTGAAGCGA
sgACSL3_2	GGGGCTGGAACAATTTCCGA
sgACSL3_4	GCATACCATGGCTGCAGTGG
sgACSL3_5	GCAGTAATCATGTACACAAG
sgACSL3_6	ACTGATAAGCCACACCCCAG
sgACSL3_7	TAGATGGTTTTGAAGACACG
sgACSL3_8	GTGATGATGTGCCGCAGGCG
sgACSL3_9	AGTGGAGGCCCTGGGAGCCA
sgACSL3_10	AAAGTGTAACATACCCATGC
sgACSL4_1	GGTCTCACAGAAGATGGCAA
sgACSL3_3	GGACTACAATACTGGCAGAG
sgACSL4_2	GGTGCTGGGACAGTTACTGA
sgACSL4_4	GGAACAGCAGCCATAAGTGT
sgACSL4_5	TGGTGGACAGAACATCTCCA
sgACSL4_6	TCTGTAAACATCCATCGGGA
sgACSL4_7	TGGTAGTGGACTCACTGCAC
sgACSL4_8	ATGGCCATGTCTGAAGGCGT
sgACSL4_9	GCATCATCACTCCCTTAGGT
sgACSL4_10	GTGAAAGAATACCTGGACTG
sgACSL5_1	CAGGATGCAGATCAACGCCG
sgACSL4_3	AATGACAAGCCAAACCCCAG
sgACSL5_2	GCTTCCAGCTGATATCGCCA
sgACSL5_4	AGAGCACTTCAGAAAACCTG
sgACSL5_5	GAAGCCCACATTGTTTCCCG
sgACSL5_6	GAAGAATGTCATGACTGAAG
sgACSL5_7	TGAGAAGACACAGGAAGCCC
sgACSL5_8	GTCATCCTTAGTAGGAGTGG
sgACSL5_9	GGTGATCAGCCACAAGAAGA
sgACSL5_10	CAAACATATGAGCCAGAGGG
sgACSL6_1	GAGAGGGCAGAAGTGCGGGG
sgACSL5_3	GGGTGTGTCACAGATCACCA
sgACSL6_2	CCAGTGGCTGTCCTACCAGG
sgACSL6_4	GCCGCTTGTGAAACACACAA
sgACSL6_5	AAAGGTGCGATGCTCACCCA
sgACSL6_6	AAGGAGGCCCTGGACAGCGA
sgACSL6_7	GGGTGGTGGCCGAGAGGCTG
sgACSL6_8	TAGTAGTGGGTAAGTAGCTG
sgACSL6_9	CTGAGATGCTAAGCCCACGG
sgACSL6_10	GGCTTCCTGAAACCAAGACA
sgACSM1_1	GAATGACTATGAAGTACCGG
sgACSL6_3	ATAGAGCGGGACCACCACCA
sgACSM1_2	GGAGGAGTGGAAAAGACGGA
sgACSM1_4	AGAGGGGCACTGAGAAGCTA
sgACSM1_5	AAGATGGCAAAACACTCCCA
sgACSM1_6	AGGGTTGTAAGGCCAACCCA
sgACSM1_7	GCACTGCTATACTGGCGGGG
sgACSM1_8	GGTGGAGCACCCAGCGGTGG
sgACSM1_9	AGGACTGTTTCACCATGCAG
sgACSM1_10	GGATTTGTGGATGCCCCAGA
sgACSM2A_1	GGAGGTAGAGAATGCACTGA
sgACSM1_3	GCAGCTGTGAAGGGGCAGGG
sgACSM2A_2	GCGTGGGGATCGTGTGGCAG
sgACSM2A_4	GCAACATCCGGTAAACAATG
sgACSM2A_5	ACAGAACTGCGTCACTGTAG
sgACSM2A_6	ACAGGCTCCCGAGAGGACGT
sgACSM2A_7	TTACAGGCCTGAATATGCAT
sgACSM2A_8	GTGCATGCTCCTAATGCCCA
sgACSM2A_9	GCAGGTGGTGAAGGCATTTG
sgACSM2A_10	GCTGTTCTGGGTCATGGGAC
sgACSM2B_1	GTGTCTGAGAAAAGCTGCGA
sgACSM2A_3	GTGTCTGAGAAAAGCTGTGA
sgACSM2B_2	GAAGGGACTCCCCTCCAGCG
sgACSM2B_4	GCAGGCAGCCAACATCCTCT
sgACSM2B_5	TTACAGGCCTGAACATGCAT
sgACSM2B_6	CAACATCCGGTAAACAATAG
sgACSM2B_7	GCTGTTCTGGGTCATGGGAT
sgACSM2B_8	ACAGGCTCCCGAGAGGATGT
sgACSM2B_9	AGGTTGGATACTGAACATCT
sgACSM2B_10	GAACATCTTGGGCTCACTTT
sgACSM3_1	GAAATGGAGAAGAGATGCGA
sgACSM2B_3	GCGAGGCAGTTCTGTAGATG
sgACSM3_2	GAAGCCTGTTCCCTACAAAG
sgACSM3_4	GGAATACCTCAGATACGGGC
sgACSM3_5	AAAGCACTGTGTGAGTGCTG
sgACSM3_6	ACGGGCCTGGATATCTACGA
sgACSM3_7	GTTTTGTCTTCACACAGGTG
sgACSM3_8	TGAAACAGGACTTCAAACTG
sgACSM3_9	AGAGTGGTGGCTTGCAAATG
sgACSM3_10	GTATTCCACATCACATCTGA
sgACSM4_1	GGTGATCTTTGTGTAAGCGC
sgACSM3_3	CAGAGAACTCCAGAGAGGGG
sgACSM4_2	AGAGGGTGAACCCAATGCCG
sgACSM4_4	CAGCTAACCCAGCCCTGTGG
sgACSM4_5	GTGGTGGGTGAATGGCAAAG
sgACSM4_6	TGAGGAGGTGGCCCCAGCGG
sgACSM4_7	GGAATATGTCTGACACGGGC
sgACSM4_8	AGAAAACACACTGCCAATGG
sgACSM4_9	GCCACTCAACCCAGAAGTGC
sgACSM4_10	ACAGCCGATTCAACAACTGC
sgACSM5_1	ATGAGACCCACAGAATGCCC
sgACSM4_3	CTGCGGCACTGCTTGACCGG
sgACSM5_2	GGAAGGCAGCCAATGTGCTG
sgACSM5_4	GCTACCTGCACATCGTAGGG
sgACSM5_5	AGGGGACTTTTACATCACAG
sgACSM5_6	GCTGGGGAAGCAGTCCAGGA
sgACSM5_7	GGAGTGGTGGCTGGTCAGTG
sgACSM5_8	GAAGAAACAGAAGGGCCGAG
sgACSM5_9	GCACAGGAGCAGAGATCAAG
sgACSM5_10	AGTGGAGCTTTGAGGAGCTG
sgACSS1_1	AAGAGGCATGGAGTCCACCG
sgACSM5_3	GCAGCTTGGTCTGGAGGGAG
sgACSS1_2	GGAGTGGCTTCACAGGGTGG
sgACSS1_4	GGACAGCAGGTGCACGCTGG
sgACSS1_5	GTCATACCTGCAGAAACAGG
sgACSS1_6	ACGGCCCTCGGAAGAAGGGG
sgACSS1_7	AAAGAAGGGCCTCATCGCCA
sgACSS1_8	GACGGGGCTTACCGAACTGA
sgACSS1_9	GCTATTACCAGATCACAGGG
sgACSS1_10	GTGGTTATCACCTTCAACCA
sgACSS2_1	GCTGGGCACCTACCACCCGG
sgACSS1_3	TGGCAACACGGTCCCCACGG
sgACSS2_2	TCAGGGAGGGCAATGAGCCA
sgACSS2_4	GGAGTGCAAAGCCCCAATGC
sgACSS2_5	ACACCTGCTGAGTACAGCAG
sgACSS2_6	GGAACATGAGGCTGTTGCAG
sgACSS2_7	GATGGGGCTTCCTGAGGAGC
sgACSS2_8	CAGGAGGAAGCTGGAGCCGG
sgACSS2_9	GAGTTGGTCTCCGCCGCCCG
sgACSS2_10	TCGCGGTAGCGCTGCAGCGA
sgACSS3_1	AACAACAGCACAGTCTGCCA
sgACSS2_3	TATGATCCCAGAGCTTGTGG
sgACSS3_2	TCGTAAAGTCACCAGCGCCG
sgACSS3_4	GTACTCGCTGCCACTGCCGG
sgACSS3_5	AGATCAGCTGGTACAAGCCC
sgACSS3_6	CAAGCCCTGGACCAAAACGC
sgACSS3_7	AACACTCGCCCTCTACCAGG
sgACSS3_8	GTTGTGTTCCCATGAAGAAG
sgACSS3_9	GCAGGTCACAGAATTTCTGC
sgACSS3_10	AACATGGTATACATCGCCTG
sgACVR1C_1	GCATCAGTCATGCTAACCAA
sgACSS3_3	GCCGGAGAGGACCCAGGCAA
sgACVR1C_2	GACCAAGTATCCCAAACCAG
sgACVR1C_4	GCTAACCAATGGAAAAGAGC
sgACVR1C_5	CTGGCGCTCTCAATTGCTAG
sgACVR1C_6	TGCCATAGCGGACTTAGGGT
sgACVR1C_7	ACCTCCGACTGAACACCTCC
sgACVR1C_8	CAGCTTGATCATTCCAGCCA
sgACVR1C_9	TAAACCCCTTACCTGTTGGA
sgACVR1C_10	CGAGCTGACATCTATTCTGT
sgACY1_1	GACCAGCAAGGGTCCCGAGG
sgACVR1C_3	TTTACTGGGAAATAGCCCGG
sgACY1_2	TGGCGGAAGAGCGTCACCGA
sgACY1_4	GACAGGCACCACATCCGTGT
sgACY1_5	GAGGCCTTCAAGGATTCTGA
sgACY1_6	GGTGCCAGGCAGCTGGCGAG
sgACY1_7	GCTGGACAGTGCGGATACGC
sgACY1_8	GATGGAGGAGAGTGTAGGGT
sgACY1_9	GGGGTGCGGGTTACCAGCAC
sgACY1_10	GCGCAGCGCCATGACCAGCA
sgACY3_1	GGTCATGGTCCACGTAGCGG
sgACY1_3	GTGGGAGTTGAGCAAGATGG
sgACY3_2	GCAGGTGCCCATGTTGGCCG
sgACY3_4	GTCACAGCCACGCGACGCAG
sgACY3_5	GAGAGCTGAACCAGCTGCTG
sgACY3_6	GCCAGGTCTTCCTGTACCAG
sgACY3_7	GATGGAAGCCTATAGACCCG
sgACY3_8	GTTGGCCAGCACAGGCACAG
sgACY3_9	GTAGCGGCGGCAGCCGGATG
sgACY3_10	GGGGAAGTCCACGACGCCCA
sgACYP1_1	AGGAAACACCCTGATATCAG
sgACY3_3	TCAGCCCGCAGCACACCCTG
sgACYP1_2	ACAGGTTTGAGCATGGCAGA
sgACYP1_4	TGGGTCCAGAACACTGACCG
sgACYP1_5	CATATGACGCACCTTGGAGA
sgACYP1_6	CAGGAATGGCTTGAAACAAG
sgACYP1_7	ACAGTGCAAGGACAATTGCA
sgACYP1_8	AAAGCTGGGATTGGTAGGCT
sgACYP1_9	ATTGCAAGGTCCCATCTCCA
sgACYP1_10	ACTGACCGGGGCACAGTGCA
sgACYP2_1	TGGGTGAAGAATACCAGCAA
sgACYP1_3	AGCTTTGCTACCAGTTATGC
sgACYP2_2	CGAGGTGTTCGGAAGAGTGC
sgACYP2_4	TGAAGCTAGGAAAATAGGAG
sgACYP2_5	CACCGTGACAGGCCAAGTGC
sgACYP2_6	CGCCCAGTCACTCAAATCCG
sgACYP2_7	GAAAATAGGAGTGGTTGGCT
sgACYP2_8	AAGTCCTGGCTGAGCAAGGT
sgACYP2_9	GCTTCCAACCTTGCTCAGCC
sgACYP2_10	TGCGGTCAATGCGAGAACTA
sgADA_1	GAAGTACCAGCAGCAGACCG
sgACYP2_3	GAGTGACTGGGCGGTAGACA
sgADA_2	GTGGCGCATGCAGCACAGGA
sgADA_4	CCTCCCAGCTAACACAGCAG
sgADA_5	GTAGAGATGAAGGCCAAAGA
sgADA_6	AGAGGGCGTGGTGTATGTGG
sgADA_7	AGGGGACCTCACCCCAGACG
sgADA_8	GTGGTGGCCCTAGTGGGCCA
sgADA_9	GGGACACGGCTACCACACCC
sgADA_10	CCAGTGAGGTAGCTGGACCA
sgADAD1_1	GGTTCTGCAGGGAAAGGAGG
sgADA_3	CCGTACTGTCCACGCCGGGG
sgADAD1_2	GGGAATTGCAGTGATACCAG
sgADAD1_3	CGATAACTACACCCACAGGA
sgADAD1_4	CAAGTGACAAATTGACCAGA
sgADAD1_5	GGATGGTCCTCAGAAAGTTA
sgADAD1_6	GAGGTTGTAGCTATAGGCAC
sgADAD1_7	CATTTGAAGGGGATATGCAG
sgADAD1_8	GATAAAACAACAGGTTCTGC
sgADAD1_9	GGACAGGCCGTAACTTTCTG
sgADAD1_10	AGGTGAATACAATTACAGCC
sgADAD2_1	GGACAGTGGGCCTGGGGCAG
sgADAD2_3	GACACGGCCTGGCTGGCAGG
sgADAD2_4	GGAAGAGCAGGAAGATGCCC
sgADAD2_5	GAAGGAGATCTACAAGCTGG
sgADAD2_6	GTAGAGGTGCAGGAAGACGC
sgADAD2_7	ACGTGGGTGTCACAGAGCGA
sgADAD2_8	AGGGCGGTCCGGACGTAGGG
sgADAD2_9	GGGTTCGGAAGGGGCCACCG
sgADAD2_10	GCCACGGCAGGTGTCAGGGG
sgADAD2_2	ACAGATGGGGAAGGCCCCGA
sgADAL_1	ATAGCAGTTGACAGAAGAGG
sgADAL_3	AACATTTCTCAACTCCGGTG
sgADAL_4	GAGGCAACATCGGATACCAC
sgADAL_5	AGGTGGCCCTTTAGTAGCCA
sgADAL_6	GGAGTTCTTCCTTTCTACTG
sgADAL_7	TTACAGTAGGGTCTCCACTG
sgADAL_8	GGGAGGATCCCTGGATCTGG
sgADAL_9	CAGATGACTGTGATTGACAA
sgADAL_10	GCGTCAAGTACCTGGAACTA
sgADAL_2	GGAGACTGTAAAACTTGCCG
sgADC_1	CAGTACCCGAGACCTGCTGA
sgADC_3	GTACACGATGGTCTTGGAGG
sgADC_4	TGGCTGCCGCAACTACACGT
sgADC_5	GGACTTTGTGATGGTGGAGG
sgADC_6	GTCAAGTGCAACAGCAGCCC
sgADC_7	GCTGAGCTTTGACAATGAGA
sgADC_8	TGAGATGGAGCTGGCAAAGG
sgADC_9	GCTAGACCAGCCTGGCAGGG
sgADC_10	GCTGTACAGGGGCTGCTCCG
sgADC_2	GAAGAAGCACCATGTGGAGG
sgADCK3_1	GCAGCACTTGGGCATCGGAG
sgADCK3_3	GTTGGCCCTGCCCAGAGGGG
sgADCK3_4	GAACAAGCAGCACAAACAGA
sgADCK3_5	GAAAACTCTCAACAACGACC
sgADCK3_6	ACGACCTGGGCCCCAACTGG
sgADCK3_7	CACCTGCCCAATGGATGCGG
sgADCK3_8	CACTTGGCCCGAATGAAGGG
sgADCK3_9	GGAGTGTGACTACCAGCGAG
sgADCK3_10	CAGGCACATAGAAGAAGGGG
sgADCK3_2	CAGGAGCTGGGCCCTCGCTG
sgADCY1_1	GTCCCATCTCCACACAGCAG
sgADCY1_3	GAGGGCATTAAGAACAGCCT
sgADCY1_4	GTTGACGCGAGTGCCCGGGG
sgADCY1_5	TCTGGCGGGCTTCTAAGAGG
sgADCY1_6	GGAGCGAGAGGACATGGAGA
sgADCY1_7	GAAGTCATTGAAGTTGGGGA
sgADCY1_8	GGTGGGCGCTAGCCCCACAG
sgADCY1_9	AGAGCCACATACCAACTCGG
sgADCY1_10	GCTGCAGCTGGGGCACCTGC
sgADCY1_2	GCAAGCCCAGGACACCACAG
sgADCY10_1	GACATCTGCTAAGTCTGCAG
sgADCY10_3	GGTATGCCAGACTTCAGGAA
sgADCY10_4	TCAGAGAATGCCCAAGCCAG
sgADCY10_5	GTCCCTACAAAAGTATGTGA
sgADCY10_6	AATCCCACTGGCAACACCGA
sgADCY10_7	TGCACAGGGAATGTTAACGA
sgADCY10_8	GAAGTCTGTCACCTCACAAG
sgADCY10_9	GAAGATGATGATCAAGACCC
sgADCY10_10	AGAAAACAGCCTACGAGCTG
sgADCY10_2	CAGAGGAATAAAGTCCCAGG
sgADCY2_1	GCTGCCGGCCCACATCGCCA
sgADCY2_3	GAATGGCGCTTATAAAGTGG
sgADCY2_4	GTACCGGGTCATGCGGACCG
sgADCY2_5	GCGGTTGGCAATGATGCCCG
sgADCY2_6	ATGATCGTGAGAGAGATCCG
sgADCY2_7	TCAGCTCATAGTTTACCCGC
sgADCY2_8	GAAGATGTTGATCATGATGG
sgADCY2_9	AGAGAGAGACACAGAGCCCA
sgADCY2_10	GGCAAAAGCAAACTCCACCA
sgADCY2_2	CATGTGGACTAGTTCTCCCG
sgADCY3_1	GGACATGATGCCCACAGCGA
sgADCY3_3	GAAGCGAGGCAGGCACAGGC
sgADCY3_4	GCACCGCAAGGCCTTCCTGG
sgADCY3_5	CGGCTTGCCCGACTACCGGG
sgADCY3_6	GCGTCCTGGGCCAGAAGCGC
sgADCY3_7	GAACCGCATGGACAAGAGGA
sgADCY3_8	GCGGTTCATGGACCCCGAGA
sgADCY3_9	GGAGAAGGAGAAGCAGAGTG
sgADCY3_10	GACGACGCAGGAGCAGCTGA
sgADCY3_2	GGAGAAGACCAAGACTGGGG
sgADCY4_1	CAGGCGAGTGCACATCACAG
sgADCY4_3	GAAGAAGCTGAGGCAGGAGA
sgADCY4_4	CAGCAGATGCGAGAGTGAGG
sgADCY4_5	GCTCCCTGCACTCACGCCGG
sgADCY4_6	ACTGCGGGCAGCCACTGGCG
sgADCY4_7	CACACTGGCTAACCACATGG
sgADCY4_8	GATGAGAAGGGCACTGCAGG
sgADCY4_9	AGATGATGAACTGGACACCG
sgADCY4_10	AAAGACAAGGAGGATGGTGG
sgADCY4_2	GGAGAGGTTGGAAATCATGG
sgADCY5_1	GGAGAGGGTCTGCAGTGGGG
sgADCY5_3	CACGCTAGCCAACCACATGG
sgADCY5_4	TACGAGGTGGAGCCAGGCTG
sgADCY5_5	GGGCACAACCCACCACACTG
sgADCY5_6	TCTGCTCCCCAGGAACGCCC
sgADCY5_7	GCCCAACTGCAACTTCCCCG
sgADCY5_8	GAGGAAGTCGAGGCGGGCAG
sgADCY5_9	GCAGTTTCCAGAGGAAGTCG
sgADCY5_10	GAACTCGGAGAAGTTGGCGA
sgADCY5_2	GCAGCGGGAGAACCAGCAGC
sgADCY6_1	TGGGTGGCTCTGCATCCCGG
sgADCY6_3	GGATGAACGGAAAACAGCCT
sgADCY6_4	ACAGCCTGGGGTGAACGCAA
sgADCY6_5	GAGGTGACAACGACAGCGGG
sgADCY6_6	GAGCAGCCTGACGCTGCTGA
sgADCY6_7	GAGCCCCACGAACAGGGCGG
sgADCY6_8	TTGGCCTGGCAACTTAACCG
sgADCY6_9	GCCGGGCCTGGATGTAACCG
sgADCY6_10	GACCCTGGCCAACCACATGG
sgADCY6_2	GAGGTGGAGCCAGGCCGTGG
sgADCY7_1	TAGCCGGGTGCACATCACGG
sgADCY7_3	GAGGGCCACGCAGGCAGTGG
sgADCY7_4	GACGTACATCAGCACAGAGA
sgADCY7_5	GAAGACAATGAACAGGAAGA
sgADCY7_6	AAGAACCGAGCACCAGGAGG
sgADCY7_7	GGACAAGGCGTACGAGGTGG
sgADCY7_8	AGACCCACGTCCCCAACGGG
sgADCY7_9	GACGAAGATCAGGCTGGCGC
sgADCY7_10	GCCAGGGTCAGCCTCAGCAG
sgADCY7_2	AGGGTGGAGGATGCCAGCCA
sgADCY8_1	GACCCATTTCAACACAGCAG
sgADCY8_3	AAAGCCTCGGACCCTGCGGG
sgADCY8_4	GCCGAGTCGCCTGACAGCTG
sgADCY8_5	AAAGTCTTCCCGGAACGCAG
sgADCY8_6	ATGGAAATGACCGCCAGCCG
sgADCY8_7	GGAGACTCGGAGGTGTGTGG
sgADCY8_8	ATTTCCAGGACAACAAACCG
sgADCY8_9	AGTGGGGCCACATTCACTGA
sgADCY8_10	GGTCCTCATCACCACAGCAG
sgADCY8_2	GCGGCTGCTGTGGCAGACGG
sgADCY9_1	GAGACGTAGAGCAGGAGCAG
sgADCY9_3	GAGGTGAGCTGCGACTCCAG
sgADCY9_4	GAGGCCCTCTCGAACAGCTG
sgADCY9_5	CGACTCGGTGAACCTGGAGG
sgADCY9_6	GCTTCCCGCAGACCCAGCGC
sgADCY9_7	TGTACGCCCGGCATTACGCG
sgADCY9_8	GACGAACAGGTGGACCCCGA
sgADCY9_9	CAGGAGCACCTTCCTCAAGG
sgADCY9_10	GGATTGCCCCACCTTGAGGA
sgADCY9_2	GCTGCATCACCACAGCACCG
sgADH1A_1	CCATGGTACCACTAACCACG
sgADH1A_3	CTACAAGAAACCCATCCAGG
sgADH1A_4	CTGTGGCACAGATGACCACG
sgADH1A_5	CCAGTGTAAGCAATCCTCAG
sgADH1A_6	CCATCCTGCAGGGTCCCCTG
sgADH1A_7	AGAATGTGTCCCAAAACTTG
sgADH1A_8	ATGGTGGCTGTAGGAATCTG
sgADH1A_9	GTGAGAAGGTGCTGATGCCA
sgADH1A_10	GCAGCATAGGGTTCATTGAG
sgADH1A_2	TATGGGCTGTAAAGCAGCTG
sgADH1B_1	CACCTTCTCCCAGTACACGG
sgADH1B_3	TGACTGGACGCACCTGGAAG
sgADH1B_4	CCAGGTTGCCACTAACCACG
sgADH1B_5	AGAAGGTATCCCAAAACTTG
sgADH1B_6	CTGTCACACAGATGACCACG
sgADH1B_7	GTCTGCAGTTAACGTTGCCA
sgADH1B_8	AGAAACGACATGAGCACAGC
sgADH1B_9	GGTGCCAAGGAAGTGGTGAA
sgADH1B_10	CTTTTCCATTGAGGATGTGG
sgADH1B_2	GAGAGGTTCTGGGAAGCAGG
sgADH1C_1	TGCTGACGCCGACGAAGTGG
sgADH1C_3	TGAAAACATAGGTCACCCCA
sgADH1C_4	AGAATCTGTCCCCAAACTTG
sgADH1C_5	GGATTTGACCTGCTTCGCTC
sgADH1C_6	ATCGTGGAAAGTGTTTGAGA
sgADH1C_7	GTCTGCAGTCAAAGTTGCCA
sgADH1C_8	CCAGGAGGTTCACCTGCAGC
sgADH1C_9	AGCAGCCAGAATCATTGCTG
sgADH1C_10	GCATGTGGTTAGTGGCAACC
sgADH1C_2	AACACAGCACAGGTAGACCC
sgADH4_1	GGAGTAGCTGCTGGTAGCAA
sgADH4_3	GGCTGCAATCAACAATGCCA
sgADH4_4	AGACAGCACAAGTCGAACCA
sgADH4_5	GTTTGTGAAGGCTAAAGCCC
sgADH4_6	GCATTTGACCTAATGAACCA
sgADH4_7	CAAGCCCCTTTGCATTGAAG
sgADH4_8	AATGCGAACTTCATGAGCCT
sgADH4_9	TAATGGAAGACAAAACCAGC
sgADH4_10	TACATTCTCTCAGTACACTG
sgADH4_2	GGAGTGACCAACGTCAAACC
sgADH5_1	GTGCTCATTGAGATGACCGA
sgADH5_3	GCTGGAATTGTGGAAAGTGT
sgADH5_4	GGCTCATGAAGTTCGAATCA
sgADH5_5	TTTAGAGTCACTCAAGGGAA
sgADH5_6	GGAATAGTCCACTCCTCCAT
sgADH5_7	CCTGCAGAGAGCAGCACTTG
sgADH5_8	CTGATAGATCATTGCCACTG
sgADH5_9	CTAACCTTTGCCAGAAGATA
sgADH5_10	TGTGGCATTTCAACCGGTTA
sgADH5_2	TCAGGGTATAGGCATCGGTG
sgADH6_1	GAGGTACATTCTCCACACTG
sgADH6_3	GGAGAAATTTAAGAAGGCAC
sgADH6_4	AGTGGCCCCACCAAAGGCAA
sgADH6_5	GGAGTAAGCACAGTGAAACC
sgADH6_6	GCTCTCATTGCAGGAGGCGA
sgADH6_7	GATGCAAAGCAGCCATACTC
sgADH6_8	ATCTTGGGCCATGAAGGGGC
sgADH6_9	TGTGTATTCACAGAAGGTGC
sgADH6_10	CAGAACGTCCAGATTTCCAA
sgADH6_2	GATTGCAGCACCAAACCCAG
sgADH7_1	GAAATGACAGGCAACAACGT
sgADH7_3	TACATTGTGGCAGAAAGAGA
sgADH7_4	TACTGGTGTTCATGAAGTGG
sgADH7_5	AGACAAATTTGAGAAGGCCA
sgADH7_6	GCATCCTGCCACATGAACTA
sgADH7_7	TACATTTACCGAGTACACAG
sgADH7_8	AACAGCAGCGCCATATCCAG
sgADH7_9	AGGAACTCCTACAACCACGC
sgADH7_10	AATGCAAAGCAGCTGTGCTT
sgADH7_2	GGAGTGACTACAGTGAAACC
sgADHFE1_1	GCACAGGAGGGAGCTTGGAG
sgADHFE1_3	GAGAGCCATCAAACCCACAC
sgADHFE1_4	AAGCACATCAAAGCCACTGT
sgADHFE1_5	GAAATGCTGGTGTTCATCTG
sgADHFE1_6	TGAGCACCACAGAAAGGCCA
sgADHFE1_7	CGTGAAAGTGAACACCGCTG
sgADHFE1_8	GGGGATGCCATTCTTCACTA
sgADHFE1_9	GCCTATGTTGCTGTCGGTGG
sgADHFE1_10	TAGGAAATCAGAATGAGGGC
sgADHFE1_2	GGCATGTGGAGGGTGTGCAG
sgADI1_1	GAAGCGGTGATAGATCCCCG
sgADI1_3	TGAGGGACAAGGAGGACCAG
sgADI1_4	GACATGGTGACGCTCCCCGC
sgADI1_5	GAAGAGAGAGGAACTACTCC
sgADI1_6	GATCCGGATCTTCATGGAGA
sgADI1_7	TAGAAAAGATCCGAAGAGAG
sgADI1_8	GCAGTGGGTACTTCGATGTG
sgADI1_9	CTGGTATATGGACGACGCCC
sgADI1_10	GAGATCCGCTACATCCTGGA
sgADI1_2	GCTGCTCCAGGCCCACTGGG
sgADIPOQ_1	GGCCTGCACAGGTTGGATGG
sgADIPOQ_3	GACCAGGAAACCACGACTCA
sgADIPOQ_4	GACTCCGGGCCCTTGAGTCG
sgADIPOQ_5	AGGGCATCCGGGCCATAATG
sgADIPOQ_6	GGCAGGGGAAGCAGGACTCC
sgADIPOQ_7	GTTGGATGGCGGGCATCCCA
sgADIPOQ_8	AAGGGTGAGAAAGGAGATCC
sgADIPOQ_9	AGATGGCACCCCTGGTGAGA
sgADIPOQ_10	CCATCTCTGCCATCACGGCC
sgADIPOQ_2	AATGGGGCCCCAGGCCGTGA
sgADIPOR1_1	GAAAGAGCCAGGAGAAGCTG
sgADIPOR1_3	AGAAGGAATAATAGAGCCAG
sgADIPOR1_4	CAATGATGGCAGAAATGCCC
sgADIPOR1_5	GGGACCCCTGCTAGAAGAGA
sgADIPOR1_6	GAAGATGACTTACTTTGGGT
sgADIPOR1_7	CCTGCAAGCCCACCACGCCA
sgADIPOR1_8	TTGAAGCAAGCCCGAAAGGA
sgADIPOR1_9	AATGCCCAGGACACAGACGA
sgADIPOR1_10	TGTCTGCCGGTGCTTAGGAG
sgADIPOR1_2	TAACAGGGAAGCTGACACGG
sgADIPOR2_1	GAAGCTCCTCAGGAAGATGA
sgADIPOR2_3	GGTGATAATGACAGCCACCA
sgADIPOR2_4	CATGATGGGCTTGTAAGAGA
sgADIPOR2_5	GCCAGGTATGGGAAGGTCGG
sgADIPOR2_6	GAGGCCGGTGTCCATGCAAG
sgADIPOR2_7	AAATGCTCTTAAAACAGGCC
sgADIPOR2_8	GGGTGGCAAACATGTCCCAC
sgADIPOR2_9	TACTCCCCGATACTGAGGGG
sgADIPOR2_10	GATAGGCTGGTTGATGCTGA
sgADIPOR2_2	CAACTGGATGGTACACGAAG
sgADK_1	ACAGCAGAGATGTCAAGCAG
sgADK_3	AAAGTCGAATATCATGCTGG
sgADK_4	GTAGTAATGAGCATCCACAT
sgADK_5	CATGCAGCACAAGTTCCTGT
sgADK_6	GCCTTGCTCTCTAGCAAAAG
sgADK_7	GCTGGAGATGCATTTGTTGG
sgADK_8	CTTTGAGTTCATCTTTGGCA
sgADK_9	AGGGAGAGATGACACTATAA
sgADK_10	GAGCAGAATGAGCAGCCAAC
sgADK_2	GAATCGTGATCTTCACCCAA
sgADO_1	GACAAGCTAGACGCGGGCGG
sgADO_3	GCATGCCGTGCATGCCCGGG
sgADO_4	TTCGCGGGCCGAGTACACCG
sgADO_5	GGTGCGGTGTGAGGATGCAG
sgADO_6	GGAGCCGGTCAGGCCCAAGG
sgADO_7	GGAAGGTGAGGCAAGCCTGG
sgADO_8	CTACATGCACATCTACGAGA
sgADO_9	TCTTGAGCAGGAACACGCCC
sgADO_10	CGGGTGGTCGTGCAGCGGGA
sgADO_2	GCTGCAGTGTGGCCTTGCGC
sgADPGK_1	AGTGGGGATGTCAGAAATGG
sgADPGK_3	GTACGCGGGCTTCCTGGCGC
sgADPGK_4	GCACTCACCCCACTGCCACG
sgADPGK_5	ACTTCCTGCAATGACTCTGG
sgADPGK_6	CAGCAGGAAGACGCAGCCCA
sgADPGK_7	AACTTTTCACGACATTGCCC
sgADPGK_8	GAAGATGAATCGGTTGGCAT
sgADPGK_9	ATCAGAGTTCCCAGGAGCCC
sgADPGK_10	CCTGGGTCCCCATGGCGCTG
sgADPGK_2	TAGGTGAACTGGAATACCAG
sgADSL_1	GCTGTGGCTGTGGCTGGCGG
sgADSL_3	GGCAAACCTCAAGGAGATGG
sgADSL_4	GGTATAAATTCCGGACATGG
sgADSL_5	GAAACTGGCCTGAGTGCCAG
sgADSL_6	GCAGACATATACACGAAAAG
sgADSL_7	TAGACGGATCTGTTTGGCCG
sgADSL_8	AGAGAACATCATCATGGCCA
sgADSL_9	ATGGCCATGGTCAAAGCTGG
sgADSL_10	TAAACACGAAGCACATCTCC
sgADSL_2	GGAGAACATCGACTTCAAGA
sgADSS_1	GTTCGCCGAGACCTACCCGG
sgADSS_3	GGTGGTGGACCTGCTGGCGC
sgADSS_4	GCGGCATCCTCCCTGCCCAA
sgADSS_5	GCCCGGAGGAAACCGGGTGA
sgADSS_6	CGGTGGTGCTCGGTGCGCAG
sgADSS_7	GATTTTCATCAAGCAGCTGA
sgADSS_8	CCCGTCGCCTCACCTGGCAG
sgADSS_9	TGGACCACCAAAGAAAATCT
sgADSS_10	AGTTTGGTGTAACTACTGGA
sgADSS_2	GGGCGACGAAGGCAAAGGGA
sgADSSL1_1	ACAGGAGGTCGCAGATGCGG
sgADSSL1_3	GGATGAAGTCACAAAGGGGT
sgADSSL1_4	GACTTCATCCAACTGCACCG
sgADSSL1_5	AATGTCGAGGAGGGCGGCGT
sgADSSL1_6	TACCGAAGTCAATGTCGAGG
sgADSSL1_7	GGAGGCCTGCTGCAGACCCG
sgADSSL1_8	GCAGACCCGCGGCCACGAGT
sgADSSL1_9	ACAGGCAGGAAGAGGCGCTG
sgADSSL1_10	CAGACACCACAGGCGCCAGG
sgADSSL1_2	CAACAACGCCGGCCACACGG
sgAFMID_1	CCTGTGTGGACACTCAGCCG
sgAFMID_3	ATGCAGCAGGCTCTTCCTGG
sgAFMID_4	GAGGATACTGGCAGAGCGGA
sgAFMID_5	TCTGGACAAACGCAACGCTG
sgAFMID_6	GGAGCATCATGGCAGCCAGG
sgAFMID_7	GGGGTCACGCCCAACCTCAG
sgAFMID_8	GTTCTGTGAAGTATACACGA
sgAFMID_9	GCCTGGGCCACCTTCAGCTG
sgAFMID_10	AAAACTCCCAGGACTGTCGG
sgAFMID_2	CAGTCGGACAACCCATCGGC
sgAGA_1	GCTGTAGAATACATGAGAAG
sgAGA_3	AGGCTCTGCCCTGGATGCAG
sgAGA_4	TGTGAGAGAGAGCAGTGTGA
sgAGA_5	CATACTTTGAGCAAATGTGG
sgAGA_6	ATGAAGAGCTTGAGAAGCAG
sgAGA_7	TTCGGTGGTCAGGGATGGCG
sgAGA_8	GACGACCAGGGGCAGAGGGC
sgAGA_9	ATTGCCAGCCAAATTATTGG
sgAGA_10	CCAGATCCCTCAAAATACTG
sgAGA_2	AGAAACGGCACGAGAAGCAC
sgAGK_1	GATGTGATCATTGTTGCAGG
sgAGK_3	TACTGGGCACAACCACAGGA
sgAGK_4	GAACCTGACACCATCAGCAA
sgAGK_5	GAGAAACCCCAAGCTGCACG
sgAGK_6	GTGCACTTTGCTTATCCCGG
sgAGK_7	GGGACAAGCCAAGAAACTCC
sgAGK_8	GCAATGACCGGCCTTCGATG
sgAGK_9	GAAAGATCCCCATCGAAGGC
sgAGK_10	CAAGCCTCTATCTCATACAC
sgAGK_2	AAACTACTGGTCTCTCCCAG
sgAGL_1	ACGCTATGGGAATAAACCAG
sgAGL_3	AGTGACAGAGCTAGAAACAG
sgAGL_4	GAGGAATCCCAGCCACACCA
sgAGL_5	GATAGTCCAAGAGTCTGCAA
sgAGL_6	ATACAGCCACAACAGACTGA
sgAGL_7	AGGCTGCCAGATTTAAAGTG
sgAGL_8	GGTGAAAGAATTGGCAGGGA
sgAGL_9	GATTTTCCCAATCCAGAGAA
sgAGL_10	AGAAATGAGAAAAGTGGTGG
sgAGL_2	AACATGGGATAAGGTAACGT
sgAGMAT_1	GGGACAGTCAATCCTAGCAC
sgAGMAT_3	GAAGTCAGGCAGCAGATGGG
sgAGMAT_4	TCACCAGAAAGATCATACGG
sgAGMAT_5	GATTCTTCCCGGATGCGGCG
sgAGMAT_6	CATGAGGGACTGGAAGGGGA
sgAGMAT_7	GATTGACATTCACATCGCCT
sgAGMAT_8	CTAGGAGAGAAGCTCTACCA
sgAGMAT_9	GTGGTGCAGATTGGCATCCG
sgAGMAT_10	GGGCCACGAACTCGGGGCTG
sgAGMAT_2	GACCCTCATCCACACACCGG
sgAGMO_1	GCATCATCCAGGCGACCTGG
sgAGMO_3	GACAGACTGTCTCAGTGCTG
sgAGMO_4	CCAATTTTGGATCCATACAG
sgAGMO_5	GAAGAACCCAGAAGCCCAGC
sgAGMO_6	CAAGTCCATGGAGAATCCCA
sgAGMO_7	GCTTACCATGAGCCATACGA
sgAGMO_8	GAATCAGTTCCAAAGGACCA
sgAGMO_9	TCTCAGTGAAGAAATTCCAG
sgAGMO_10	TAATGAAGCAAACCCTCAGA
sgAGMO_2	GGGAAACTGAAACATCCTGC
sgAGPAT1_1	GGGGCTGCAGAACCACAGGG
sgAGPAT1_3	GCAGATCGAGAGAGCTCTGG
sgAGPAT1_4	GAGGGAACGAGAAACCACAA
sgAGPAT1_5	GATCCGAGTGGAGGTGCGAG
sgAGPAT1_6	GAGGGTCTGGGTGTTTCCTG
sgAGPAT1_7	ACAACAACATAGGGCTGCGA
sgAGPAT1_8	GCAATGGGCACACAGCGGCC
sgAGPAT1_9	GGACATGACTATGGGGACAA
sgAGPAT1_10	GAAGGAGCGTCGCTTCACCT
sgAGPAT1_2	TCGCACGGCACACACAGGGA
sgAGPAT2_1	GCAGACGAGCGAGGCCACGG
sgAGPAT2_3	GCTGTGGCCGTGTCTGGCCG
sgAGPAT2_4	GTGCTTCACGGTGTCCGCCG
sgAGPAT2_5	GGTGTTGTAGAAGGAGGAGA
sgAGPAT2_6	CAGCAGCAACAGCAGCGCCG
sgAGPAT2_7	GCGGGTCCCGCACCTCGAAG
sgAGPAT2_8	GGAGACGATGACACAGGGAC
sgAGPAT2_9	GCTCCGGAAGGACCTCCATG
sgAGPAT2_10	TCTGCACGCAGCGCTCCGGA
sgAGPAT2_2	GGAGAAGGAAGAGTACACCA
sgAGPAT3_1	GGAGGAGGACCGGGACACCG
sgAGPAT3_3	CCGGAGGCACTTGACTGCGG
sgAGPAT3_4	CTACGGGAAGAAGTACGAGG
sgAGPAT3_5	CAGGAAGGCCAGCAGGCCCA
sgAGPAT3_6	CGAGGCGGCAGTTGAGGCGG
sgAGPAT3_7	GAACAGTGTACACTCCGTGC
sgAGPAT3_8	TCCTCTGGAAGACATCCCGC
sgAGPAT3_9	GCTGCTTCCTTTTCATCCAG
sgAGPAT3_10	TCATAAACTGTACCAGGAGA
sgAGPAT3_2	GCACCGCGTTAGCATGGAGG
sgAGPAT4_1	CCGGAGGTGCTGCAAACTGG
sgAGPAT4_3	GCACAAGCTCTACCAGGAGA
sgAGPAT4_4	GAGACTTCAGCAGTCCCGCG
sgAGPAT4_5	GCTGCTTGTTAATGGGCCAG
sgAGPAT4_6	CTTGTGGTTGAGAACCACGA
sgAGPAT4_7	GATGTGGTACTTCACCGAGA
sgAGPAT4_8	ACTTCTCGGGGTAGTCCCGG
sgAGPAT4_9	GAAAGGGTAGAGCACCAGCG
sgAGPAT4_10	GAGCGGGTCTTCCCTGACGC
sgAGPAT4_2	GCATGAGATCAGCATGCAGG
sgAGPAT5_1	GAAGCGGGCGGGCAGGAAGG
sgAGPAT5_3	GAGGCGGCTCACCTGGACCC
sgAGPAT5_4	GCAAAGTAACACCCATACAA
sgAGPAT5_5	GGAGTACGTGTGGAGCACCA
sgAGPAT5_6	GCTGGGCAGCAGGTAGCGCA
sgAGPAT5_7	CGCCCGCTTCTACCAAGCGC
sgAGPAT5_8	CTTCTTCGAGAATTACACCG
sgAGPAT5_9	CACGGCGCCCACCTACGTGT
sgAGPAT5_10	GTGCGCTACGTGCTGAAAGA
sgAGPAT5_2	TATGAAGGGAAAGACGATGG
sgAGPAT6_1	GAAAACAGACCAAGAAATGG
sgAGPAT6_3	GGGTGTGATTCAGAGAGCCA
sgAGPAT6_4	GTGTGGGCAGGCCTTCACCA
sgAGPAT6_5	GAACAGCAGCAAATACGGGA
sgAGPAT6_6	GAGGGTGAAGAGGACAGTCA
sgAGPAT6_7	CTATGATGAAAACGAGAAGG
sgAGPAT6_8	GTAGAGTTTGCGGATACCAA
sgAGPAT6_9	GAGAATGGAGCGAGGAGCCA
sgAGPAT6_10	ATTACCTCTTAGCCACCAGG
sgAGPAT6_2	GGTGGTGGGCACAACTGTGG
sgAGPAT9_1	GAGAACCAGCGTCAGCCAGG
sgAGPAT9_3	ACTGATCCCAATGAAAGCCA
sgAGPAT9_4	CAGTACAGACCCCAGAAGGG
sgAGPAT9_5	AAAATGCATCACCGAACTGA
sgAGPAT9_6	CCAAAGAGATGAGTCACCCA
sgAGPAT9_7	TAGAAGATGAAGTGACCCAG
sgAGPAT9_8	TAGGTTGGCCAGGTTCATGG
sgAGPAT9_9	GTCTGCGGCTCACTATGGTG
sgAGPAT9_10	GGGAATTATTCAGAGAGCTA
sgAGPAT9_2	AGAGACACTCCGAAGACCGA
sgAGPS_1	GAATGGATCCAAAATACCCT
sgAGPS_3	GGGTGGGACTGGCTTGGGCG
sgAGPS_4	TTGGTACTCAGAGCCTCCCG
sgAGPS_5	CGGGCACCATCCCAAAGAAG
sgAGPS_6	GACCGTATTTGAACAAACTG
sgAGPS_7	GAAGAAATCCTTGCTAATGG
sgAGPS_8	GGGAGCCTGTCACATCACCA
sgAGPS_9	GAGAACCCGCAGCCTCCGCC
sgAGPS_10	GTACCAATGAGTGCAAAGCG
sgAGPS_2	CAAGGCGGTAGCCATGGCGG
sgAGXT_1	AAGGGGCTGCAGCACGCCGG
sgAGXT_3	GTACAAGTGCCTGCTCCTGG
sgAGXT_4	GAGATGAGCGAGGTCCCTGG
sgAGXT_5	GGGGCTGTGACGACCAGCCC
sgAGXT_6	GCGCCCATGCAGATACGCCG
sgAGXT_7	GCTCCCTCTCACCTTCCCCG
sgAGXT_8	GCAGCGAGCCGTGGACATCG
sgAGXT_9	GTGCTGCTGTTCTTAACCCA
sgAGXT_10	GATGTCCAGGTAGAAGGAGA
sgAGXT_2	GGAGCTGGTTGGGGATGGAG
sgAGXT2_1	GCACTGGAGAATCTCGACAG
sgAGXT2_3	TACAAGATGGAACTCCCTGG
sgAGXT2_4	GATTGGGAATGGCTTTCCCA
sgAGXT2_5	GATAGGCATAGAAATGGTGC
sgAGXT2_6	GAGTTGTCCAGTACCCAAAG
sgAGXT2_7	GCAGCAGTCATAACCACTCC
sgAGXT2_8	GAAATTGTTGGAGACGTCCG
sgAGXT2_9	GCCACTCCATGTGCCCCTGG
sgAGXT2_10	GAGTGGCTCTTTGATGCTGA
sgAGXT2_2	GAGCTGGTGCGAGCAAGGGG
sgAHCY_1	GAGGTTGTGGACCCCAGTCG
sgAHCY_3	TGGCTGCCTGCACATGACCG
sgAHCY_4	GATGGCTCTTCTAGGTGCAG
sgAHCY_5	GAAGCTGCGGGTACTTGGTG
sgAHCY_6	TAACATTGGACACTTTGACG
sgAHCY_7	GAAGGTGAACATCAAGCCGC
sgAHCY_8	GGAGTTACTCATCACGAAGC
sgAHCY_9	CTCCACCCAGGACCATGCGG
sgAHCY_10	CAACATGATTCTGGACGACG
sgAHCY_2	GTGGCTCAACGAGAACGCCG
sgAHCYL1_1	GTTTGGTGGGAAACAAGTGG
sgAHCYL1_3	ACGTCAGCTCCGGAGTGCGG
sgAHCYL1_4	GGAGCGAGTACGTTCTCAGG
sgAHCYL1_5	GTGATGGACAGAACAAAGGT
sgAHCYL1_6	GAACTCTATAATGCACCCGA
sgAHCYL1_7	ACACATCACAGCCCAGACAG
sgAHCYL1_8	GCTGTGTGAACATGGATGGG
sgAHCYL1_9	AACGTGTTTAAGAAGATCCG
sgAHCYL1_10	GGTGGTGTGTGGCTATGGTG
sgAHCYL1_2	GATGTCGTAATAACTTGCAC
sgAHCYL2_1	GAGGATAGTACTGCTGGCAG
sgAHCYL2_3	GGAGGGCTGGCAGCCAAACA
sgAHCYL2_4	GCAGATCTTGGATGATGGAG
sgAHCYL2_5	GAAAATCAAGGGCATAGTAG
sgAHCYL2_6	CTGTGCTGCCCTGAAAGCCA
sgAHCYL2_7	GCGGACACCAGAACTGACCT
sgAHCYL2_8	GCTGCTGCTCTAGCAGAAAG
sgAHCYL2_9	GATGTGTGAATGTGGAGGGC
sgAHCYL2_10	GGTAGTCTGTGGCTATGGAG
sgAHCYL2_2	CTGATGATGAGACATCGCCC
sgAIFM1_1	AGACACTGCGATTCAAACAG
sgAIFM1_3	AGAGAGTGAGACAGAGTCCG
sgAIFM1_4	GCTTTCAGCTTCAGAAGGAG
sgAIFM1_5	GTTGAGTTGGCCAAGACTGG
sgAIFM1_6	AGCACGCTCTAACATCTGGG
sgAIFM1_7	GGAACTGCCGGGGTGCTGGG
sgAIFM1_8	GGGAGCCTGTGGAACTGCCG
sgAIFM1_9	CCGTGTGCGTCCGAAGCCCG
sgAIFM1_10	GGAATACTCACCAGATAACG
sgAIFM1_2	AATGCTATTGTGCAATCCGT
sgAIFM2_1	GGAGAGCAGCCACATTGTGG
sgAIFM2_3	TGAGCGGGTGAGCAATCTGG
sgAIFM2_4	CAGATGGTGCTGCTGCAGGG
sgAIFM2_5	GGATAAGATGAGAGAAGGGC
sgAIFM2_6	GAAGGGCCCAGTGCTGCCCG
sgAIFM2_7	GCAGACGGACAAAGGCACAG
sgAIFM2_8	AGTGAACGAGCACCTCCAGG
sgAIFM2_9	GATGGGGTCCCAGGTCTCGG
sgAIFM2_10	GGACTCCTTCCACCACAATG
sgAIFM2_2	GCAGCTGCACGCCCTTCCGG
sgAIFM3_1	AGTGGAGCTCAAGATCGAGG
sgAIFM3_3	GAAGTTCTACATGCAGACGG
sgAIFM3_4	GAACATGTTGGCGCAGGAGG
sgAIFM3_5	GGAGCTGTCGGCCAGTGGGA
sgAIFM3_6	GGCCCGCCACTTCCACACGG
sgAIFM3_7	GGTGAAGATTGAGAAGGAGA
sgAIFM3_8	GCAGCGAAGGACCAAGGTGA
sgAIFM3_9	GCTTGGGACGGTCGTAGGGA
sgAIFM3_10	GGGATTGCAGGTGGTCACAG
sgAIFM3_2	GCAGCCTCCACGCAATCCTG
sgAK1_1	GGAGGTCCCCGGTGGAGAGG
sgAK1_3	AAGGAGAAGAGTTTGAGCGA
sgAK1_4	GCCCTGAGACCATGACCCAG
sgAK1_5	AACCAAGATCATCTTTGTGG
sgAK1_6	GGTGGGCCTGGCTCAGGGAA
sgAK1_7	GGACATGCTCCGGGATGCCA
sgAK1_8	GATTGATGGCTACCCGCGGG
sgAK1_9	TTGAAACGTGGAGAGACCAG
sgAK1_10	CGGGCGTGTGGACGACAATG
sgAK1_2	GCTGTCGGAAATCATGGAGA
sgAK2_1	GGGATGCATCGATGGCGGAG
sgAK2_3	GAGTGTGGTAGGCTTGCAGG
sgAK2_4	GTCCCTTTACCGGCCCCGGG
sgAK2_5	TGCTTGCGAACACGACATCG
sgAK2_6	TTCCTGTTCTCAGATCACCG
sgAK2_7	GACTGTGAGGCAGGCAGAAA
sgAK2_8	CAAAGCCACATGTAAAGACT
sgAK2_9	GCATCCGGGCCGTGCTGCTG
sgAK2_10	TCATCTGATCGACGGATCAA
sgAK2_2	AGGCTGATTCACCCCAAGAG
sgAK3_1	GTTATAGACTCGGCCACTGG
sgAK3_3	AACAACGCCTTACTGCTCGC
sgAK3_4	GAGCTGAAGCACCTCTCCAG
sgAK3_5	GGAGCAGGTCCCCGCTGGAG
sgAK3_6	GCTGCTGCGAGCGGTGATCA
sgAK3_7	AGATGATGTCATGACTCGGC
sgAK3_8	TGTAGTGATGCGCGACGACA
sgAK3_9	GACAACATGCTGCGGGGCAC
sgAK3_10	CAGTATAGCTGGCTGTTGGA
sgAK3_2	TACTCACCACAGTTTTGGGA
sgAK4_1	GAGAACATCAAGGCCAGCAC
sgAK4_3	TAGGGTATTGATGACGTCAC
sgAK4_4	TGAACCGTTAGTCCAGCAGG
sgAK4_5	CACCATCAAGGAGCCAGTGC
sgAK4_6	AGAACAGGCGTGGCCAGCAC
sgAK4_7	GGTCTCCAGCATCTCTCCAG
sgAK4_8	GCTAAGACAGTACAAAGACG
sgAK4_9	TGATGTTCTCCCGCAAGAAG
sgAK4_10	ATTAGGACAAGCCGAAGCCC
sgAK4_2	TCCGAGTTGGAGAACAGGCG
sgAK5_1	GACTGTCCTCCATTTAGTGG
sgAK5_3	GAGCCGGAGCAGCCTGCCTG
sgAK5_4	GTAGTAGGCGATCACGGGGA
sgAK5_5	GATGCAAATACCTGATGAAG
sgAK5_6	GTCCTCAAAAGATAGAGCCT
sgAK5_7	AGAACACCTCATCCTCATCG
sgAK5_8	GGTGTTCTATGACATCAGCA
sgAK5_9	CCAGTGTCCAATATCATCGA
sgAK5_10	CACACAGTGTGAAAAGCTGG
sgAK5_2	GGAGCTCCTGAAGGAGGCCA
sgAK7_1	AAGGAGTACAAGCAAAGCAG
sgAK7_3	CCCGCGGCCTGACTTTGCGG
sgAK7_4	TGAGAGCTCACAGCAAATGG
sgAK7_5	ACTGGATTTTCCCACAGCAG
sgAK7_6	GGAGAATGTGGAAGATGCAC
sgAK7_7	GGTAGTTGCTCAGAGCCCGG
sgAK7_8	AGAGGAGCGGAAGGCTGCGG
sgAK7_9	GAAGGTTATCCGGACCCAGA
sgAK7_10	AGCTTCCTCAACCAAAGTGA
sgAK7_2	CAGCAGCGGAAACATCGGGA
sgAK8_1	CGAGATGCCCCAGTACGGGG
sgAK8_3	GAACCGTCTCATGGTGCCAG
sgAK8_4	GGACATCTCAGAGCTGGAGA
sgAK8_5	GGAGACGGCTCAGAAACTGC
sgAK8_6	CTAATGCCCCGTTCACCCCG
sgAK8_7	GCAACTGCTGAAAGAGGCTG
sgAK8_8	GGTGCTACACGGCGTCCCGC
sgAK8_9	GAACAGCAGTCTCCTCACCC
sgAK8_10	AGAATCGACCCTCAAACTGG
sgAK8_2	GTGCTGGATCATGAAGGGGA
sgAKR1A1_1	GAACACCAAGCACCACCCCG
sgAKR1A1_3	TAGCAGCACAATCAATGTGG
sgAKR1A1_4	CAATGAGCCTGAGATTGGGG
sgAKR1A1_5	GATTGGGGAGGCCCTGAAGG
sgAKR1A1_6	TGTTTGTGACATCCAAGCTG
sgAKR1A1_7	CAGGCTCCACATCCTCGGGG
sgAKR1A1_8	GGTCAGCCAGAGTCTTCCGG
sgAKR1A1_9	GGAGACTTGGAAGGCTCTGG
sgAKR1A1_10	TAAGGGGCTGGTGCAGGCGC
sgAKR1A1_2	CAGGTACCCAGACCAATCAG
sgAKR1B1_1	GAGCAGGAGACGGCTTGCCA
sgAKR1B1_3	ATTGTAATGACAGCCTGGGA
sgAKR1B1_4	GTAGGCCATGGAAGAGCTGG
sgAKR1B1_5	CAAGATGCCCATCCTGGGGT
sgAKR1B1_6	CATGGGCACAGTCGATGTGG
sgAKR1B1_7	CAACTTCAACCATCTCCAGG
sgAKR1B1_8	GGGGCTCACTCACCTCAACA
sgAKR1B1_9	AGATCATCTCCACCTGGAGA
sgAKR1B1_10	GGAGGGTCTGTGCCTTGTTG
sgAKR1B1_2	GCAGGTGACTGAGGCCGTGA
sgAKR1B10_1	GATAAAGGTAATGCCATCGG
sgAKR1B10_3	AGAGAAGGCTGTGAAGCGGG
sgAKR1B10_4	GAACGTTGCTTTTCCACCGA
sgAKR1B10_5	TCTTAAACCTTGAATCCCTG
sgAKR1B10_6	GGATGACAATCACATTCCTC
sgAKR1B10_7	GATCTGGAAGTGGCTGAAAT
sgAKR1B10_8	GCTGAAATTGGAGACCCCAA
sgAKR1B10_9	AAAATATGGCACCTGGGCTG
sgAKR1B10_10	AGAGCTTCTCGATCTGGAAG
sgAKR1B10_2	CAAAGTGAAAGAAGCAGTGA
sgAKR1B15_1	GGAGCTGGTGGACGAGGGGC
sgAKR1B15_3	GGACCCCTGGACCAACCCGT
sgAKR1B15_4	TCAACCACTTCCAGATCGAG
sgAKR1B15_5	CAGTCAAAGGGCCAACGGGT
sgAKR1B15_6	CTATGAGAATCAACATGAGG
sgAKR1B15_7	AGAGAAGGCTGTGATGCGGG
sgAKR1B15_8	CAAAGTGAAAGAAGCGGTGA
sgAKR1B15_9	GTGCTGGTGTCATAGACTTG
sgAKR1B15_10	ACTCAAACCTTGAATCCCTG
sgAKR1B15_2	GTGTCACCCATACCTCACGC
sgAKR1C1_1	CTGCGCTACCAGCTACAGCG
sgAKR1C1_3	AGCTTCAATTGCCAATTTGG
sgAKR1C1_4	GTGGAGAAGTGTAAAGATGC
sgAKR1C1_5	GTGGGATCCCAGAGCACTAT
sgAKR1C1_6	AGATGATCCTCAACAAGCCA
sgAKR1C1_7	GTTGAAGTTGGACACCCCGA
sgAKR1C1_8	GAGGAGATGAAAGCCATAGA
sgAKR1C1_9	GGATCTCTGTGCCACATGGG
sgAKR1C1_10	ACAGGCTTGTACTTGAGCCC
sgAKR1C1_2	ATTACCATGGTTCTTCTCGG
sgAKR1C2_1	CATGTGCAGAATCAATATGG
sgAKR1C2_3	GGGTGTCCAACTTCAACCAC
sgAKR1C2_4	ATTACCATGGTTCTTCTCGA
sgAKR1C2_5	GGATCATCTCCAGCAGCCTG
sgAKR1C2_6	GCGCTCACCTGGTTGCAGAC
sgAKR1C2_7	ATGGAGAAGTGTAAAGATGC
sgAKR1C2_8	ATGGGATCCCAGAGCACTAT
sgAKR1C2_9	CAGTGTGTGAAGCTGAATGA
sgAKR1C2_10	TGGTCCGACCAGCCTTGGAA
sgAKR1C2_2	GTCAAATTGGCAATAGAAGC
sgAKR1C3_1	GATCTCAACGAGACAAACGA
sgAKR1C3_3	GGATCTCTGTACCACCTGGG
sgAKR1C3_4	CCAAGCACTCACCTCCCAGG
sgAKR1C3_5	TGAGTTCCAGTTGACTGCAG
sgAKR1C3_6	GGTTCCGAGAAGTAAAGCTT
sgAKR1C3_7	GTTGAAGTTTGACACCCCAA
sgAKR1C3_8	CAACTCTGGTCGATGAAAAG
sgAKR1C3_9	AGGATTGGCCAAGTCCATTG
sgAKR1C3_10	ATCCCAATACAGGCATGAAG
sgAKR1C3_2	GGAATTATTCTTACCTCTGG
sgAKR1C4_1	TGGGTCCTCCAAAAGAACTG
sgAKR1C4_3	GAACCCAACGACATAAACTA
sgAKR1C4_4	ACAGATGGTCCAACCAGCCT
sgAKR1C4_5	GCGGATCAGAGAGAACATCC
sgAKR1C4_6	TCCGAGGAACAGAGCTGTAG
sgAKR1C4_7	GGGTGTCAAACTTCAACTGC
sgAKR1C4_8	CAGCGTGTAGAGCTAAATGA
sgAKR1C4_9	TGAATTCCAGTTGACATCAG
sgAKR1C4_10	TTTGCTAAGGCACAAAGAAC
sgAKR1C4_2	CCAAGAGCTACAATGAGCAG
sgAKR1D1_1	GGAGAAGATAGCAGAAGGAA
sgAKR1D1_3	AAATGAACACGAAGTTGGGG
sgAKR1D1_4	GTAGGTACCAAGTCCGATGA
sgAKR1D1_5	AGAGATGGTCCGCCCAACCC
sgAKR1D1_6	GTGTCCTCTCCAGGGTTGGG
sgAKR1D1_7	AGTGCATCCTTTAACAAAGG
sgAKR1D1_8	AGGGTACCGACATATTGATG
sgAKR1D1_9	AAATCTGTGTGCCACTTGGG
sgAKR1D1_10	GAATGACAACCACCCCTCGC
sgAKR1D1_2	TGCGTTTCAACATCCAGCGA
sgAKR1E2_1	GGAAGGCGCTGTAAGACGGG
sgAKR1E2_3	CAGGAGCTGAGGCCCACGGC
sgAKR1E2_4	GCGTCACCTTCCAGGAGCTG
sgAKR1E2_5	GGACTTCCTGGACACGTGGG
sgAKR1E2_6	AGTAAGCACAGTCGAAGTGC
sgAKR1E2_7	AATGAGAGGGAGGTTGGAGC
sgAKR1E2_8	GAACGGTACCTTGAAACCCA
sgAKR1E2_9	GACTTGGGGTGATAGATCCG
sgAKR1E2_10	GTGAAAGAGGCCATTGACGC
sgAKR1E2_2	CATGGGAGATATCCCAGCCG
sgAKR7A2_1	GCGGGAGACTACGCGAGACG
sgAKR7A2_3	CAAGGACGGGAAACAGCCTG
sgAKR7A2_4	CAGAAAGGCGCGCACGGCCG
sgAKR7A2_5	GGAGCGCGGCCACACCGAAC
sgAKR7A2_6	TGATTTTCCATCCCAAGGGT
sgAKR7A2_7	ATGCAGCGTCTCTTCCACCG
sgAKR7A2_8	GGCCTTCTCCACCAACGCAA
sgAKR7A2_9	GGGCAGCCGAGGTCACACTG
sgAKR7A2_10	AGGCCGTGTCCAGTTCGGTG
sgAKR7A2_2	GCGAAGCGCGCAGTGGACGG
sgAKR7A3_1	CAAGAATGGGAAACAGCCCG
sgAKR7A3_3	CTGGGCGGCAGCGACTGCAG
sgAKR7A3_4	TATGCCAGACCACAGCACCC
sgAKR7A3_5	CCAGGGCAATGCCCTCAAAG
sgAKR7A3_6	CTGGCCCTCGCTGTACACGA
sgAKR7A3_7	GCATGACCTCGGCCACCCTC
sgAKR7A3_8	CTGGCATATGCAGGTAGAAG
sgAKR7A3_9	GCATGTACAATGCCATCACC
sgAKR7A3_10	ATTCCTGTACATCTCTGCCC
sgAKR7A3_2	GGAGTTCCCAAACAGTGGAA
sgALAD_1	GGGGCAGCTGGTAGCAGCGG
sgALAD_3	GGACTCCTCGGAGTCAGCTG
sgALAD_4	GACCTTCCCCAACCTCCTGG
sgALAD_5	GGGCTGAGGAGAGCCGCCAG
sgALAD_6	TAGGACCGGGATGTACGGGA
sgALAD_7	GCCAGGCCCGAAGTAGTGGG
sgALAD_8	AAAGATGGGGTAGATGAGGT
sgALAD_9	CAAAGATCAAGACACAGCGT
sgALAD_10	GGAAGGTCTTCCTCAACAGA
sgALAD_2	GGAGGCATTGAGGGTGGTGG
sgALAS1_1	GCTGCAGTGGACAATGCCCG
sgALAS1_3	AGAGTGCGGCATCTTTCCCA
sgALAS1_4	GGTGGCTGACATCATTGTGG
sgALAS1_5	GGGCTTTATGGGGCTCGAGG
sgALAS1_6	GGAGGGATTGGGGATCGGGA
sgALAS1_7	GTACCCTCCAACACAACCAA
sgALAS1_8	GCTCCAGCCAGCAGCATGGG
sgALAS1_9	TGGGGCAGTGGACAACAGGG
sgALAS1_10	AAGGTCCAACAGACTCCTGA
sgALAS1_2	ATAACTGCCCCACACACCCG
sgALAS2_1	AGGTCAGGGCCCCATACTGG
sgALAS2_3	GAGCTCCAGAGAGCACCATG
sgALAS2_4	GCGGCTGCTCAAGGGAGAGG
sgALAS2_5	GCATGTGCTTGACATTGCGC
sgALAS2_6	AAGGCAACAAAGGCTGGAGG
sgALAS2_7	ATGCTGTCGGAACTCCAGGA
sgALAS2_8	GAAGAGCAAGATTGTGCAGA
sgALAS2_9	GAAGGCAGCCCCAGAAGTCC
sgALAS2_10	AGAAGTCCAGGAAGATGTGA
sgALAS2_2	GTAGCCGCCCACACAGCCAA
sgALDH16A1_1	AGGTGATCCAGAAGCACCAG
sgALDH16A1_3	GGGCCTCACGCACAAAGCGC
sgALDH16A1_4	GGATAGAATGGGCGTTCCGA
sgALDH16A1_5	GAGGCCACGACCACAGGCCA
sgALDH16A1_6	GAGGCAGGACAGCCGGGCAG
sgALDH16A1_7	GGAGCGCCGGAAGTCTACCC
sgALDH16A1_8	AGCGGAGCTCAAGGCTGCGG
sgALDH16A1_9	ACCACAGCCAGCACACCCAG
sgALDH16A1_10	CAGGCCTGCTGGGAACACGG
sgALDH16A1_2	GACATTCAGGATTCCCGGGA
sgALDH18A1_1	GAGATGATGCTGGTGACCAG
sgALDH18A1_3	GGAGTGACTTCACTTCGGAG
sgALDH18A1_4	TGAAGGGCTGGAACCCACAG
sgALDH18A1_5	GAAGCATGCCAAGAGAATCG
sgALDH18A1_6	GGTGAAGCTCGGCAGTGCCG
sgALDH18A1_7	GCAGTGCCGTGGTGACCCGA
sgALDH18A1_8	GCTGGTTCTGCCCCGAGTGG
sgALDH18A1_9	AATGGGTGGCATGGAAGCCA
sgALDH18A1_10	GCCTCCTCCCAGGACAGCGT
sgALDH18A1_2	GTGTCCTGAGCAGATCCCGG
sgALDH1A1_1	GGATGTTGACAAGGCAGTGA
sgALDH1A1_3	GATGCGCATTGCCAAAGAGG
sgALDH1A1_4	GGTTGGGCTGACAAGATCCA
sgALDH1A1_5	ATAGGGCCTGCACTGAGCTG
sgALDH1A1_6	ACTGAGCTGTGGAAACACAG
sgALDH1A1_7	TGGTTATGGGCCTACAGCAG
sgALDH1A1_8	AAGTTGATCAAAGAAGCTGC
sgALDH1A1_9	GCATCAGCTAACACAATGCA
sgALDH1A1_10	GCTGTTGAATTTGCACACCA
sgALDH1A1_2	GAAGCATCCATAGTACGCCA
sgALDH1A2_1	GCTGTGGAGCAGGCCCACCA
sgALDH1A2_3	GGAGTTTGTGAGAAGAAGCG
sgALDH1A2_4	TATGCGGATTGCCAAGGAGG
sgALDH1A2_5	ACCATGGAATCCCTAAATGG
sgALDH1A2_6	GATCTGTCCACACACTCCAA
sgALDH1A2_7	TTCCAGGCAAACATCAGCAG
sgALDH1A2_8	CATGGGAGCCCTCATCAAGG
sgALDH1A2_9	AGGCTCTCGCATCTTCGTGG
sgALDH1A2_10	GAAGCGTGGAGCGGGCCAAG
sgALDH1A2_2	GATTGAAGAACACACCCTGG
sgALDH1A3_1	TTCCACGGCCCCGTTAGCGG
sgALDH1A3_3	GCGCCCCATCCGCAACCTGG
sgALDH1A3_4	GCACCAGCTGGCTGACCTGG
sgALDH1A3_5	AGGGTGGGCAGACAAAATCC
sgALDH1A3_6	GATGGCCCCACAGACACCAA
sgALDH1A3_7	GTGTTCCCACAGCAGAGGGC
sgALDH1A3_8	CAGAGAGCCGAGATAAAGGG
sgALDH1A3_9	GAAGCGGGTGACGCTGGAGC
sgALDH1A3_10	GGTTGAAGAACACTCCCTGA
sgALDH1A3_2	GCAGCCGGACAGGAAGCCGC
sgALDH1B1_1	TCTGTGGCCAGATCATCCCG
sgALDH1B1_3	GGTAGGGTTGACCGTCGGGA
sgALDH1B1_4	GTGCCCAATGACCTCCCCGG
sgALDH1B1_5	GAACCGCCTGGCAGACCTAG
sgALDH1B1_6	GCATGGCAAGACCATCCCCA
sgALDH1B1_7	GATGATGTTCACCACCCCAG
sgALDH1B1_8	GTATGGCCCAACAGCAGGTG
sgALDH1B1_9	CAAGAGAGTCACCCTGGAGC
sgALDH1B1_10	TAAGAGCCCCAGCATCGTGC
sgALDH1B1_2	GGGCTGCTGCCGAGGAGTAG
sgALDH1L1_1	GAAGGAGGGCCACGAAGTGG
sgALDH1L1_3	TAGATGATGGAGCCATGCCG
sgALDH1L1_4	GGTGCCGGGAGCCTGGACAG
sgALDH1L1_5	GATCCTCCCCAAAGTCCTGG
sgALDH1L1_6	GAAGTGAAGGAGCTGTGTGA
sgALDH1L1_7	TGTTAGTGAGGAAGCTGCGA
sgALDH1L1_8	GAAGCTGCGAGGGGACGATG
sgALDH1L1_9	GAGACCATCAATCCCACCGA
sgALDH1L1_10	CCAGCCAGCAAAGTAGCGGA
sgALDH1L1_2	AGAGGTGCGGAAGATGAAGG
sgALDH1L2_1	GAGAGGAGAAGATCAAGAGG
sgALDH1L2_3	GGGCAAGACCATCAAAGAAG
sgALDH1L2_4	GAAGAGATCAGACAGAAATG
sgALDH1L2_5	GACACTATCAACCCAACAGA
sgALDH1L2_6	AACATCCGCCAAAGAAGCGT
sgALDH1L2_7	GGAAGAGAACCAAGAAGAGC
sgALDH1L2_8	GATCTGTTTGCCAATAGGAG
sgALDH1L2_9	GGTGTTCACAGTTCCAGACA
sgALDH1L2_10	TGTTCAAGCTTCCTAAATGG
sgALDH1L2_2	TGAACACCCCTACTACTCGG
sgALDH2_1	GAAGTTCAAGACCATAGAGG
sgALDH2_3	GGGGCGAAGCTGCTGTGTGG
sgALDH2_4	GGATGGCATGACCATCGCCA
sgALDH2_5	CGGCGGCTGACAAGAGGCGG
sgALDH2_6	CAATGGGGATGGTTTTCCCG
sgALDH2_7	CACAATGTTGACCACACCAG
sgALDH2_8	GCAATGGCGGCCCCAGCCGT
sgALDH2_9	GGCATTCACAGGCTCCACTG
sgALDH2_10	GGTTGAAGAACAGGGCGAAG
sgALDH2_2	CAAGAGAGTGACCTTGGAGC
sgALDH3A1_1	GCAGCGCCTGATCCAGGAGC
sgALDH3A1_3	GGGCCATGCACCTGCAGCGA
sgALDH3A1_4	GGTGGGGAAGATCATCATGA
sgALDH3A1_5	CAAGAACTGTGACCTGGACG
sgALDH3A1_6	CAGGCTGCGCACGCACACGA
sgALDH3A1_7	GCCTCACCAGGCAAGAGCGG
sgALDH3A1_8	GGTCCTGCCCGAGCTGAAGG
sgALDH3A1_9	GGATCCGGAACTGCAGCGGA
sgALDH3A1_10	ATGGAACGCCTACTATGAGG
sgALDH3A1_2	GAAGCTCCCTGAGTGGGCCG
sgALDH3A2_1	GATGGTGCAGGAGCGCGAGA
sgALDH3A2_3	GGAACGCCTGTCGGACCCGC
sgALDH3A2_4	ATTATCAGCACCACTCCCAG
sgALDH3A2_5	GCTGAATGGTGAGAACGAAG
sgALDH3A2_6	GCAGCGATGGCTCCTATCAG
sgALDH3A2_7	TGGCACCAGACCTGCAGCGA
sgALDH3A2_8	TGGTGGTGTTGAGGAAACCA
sgALDH3A2_9	CGATGTTGATCCTAAAACCA
sgALDH3A2_10	ATTGATGAGACATCCAGTGG
sgALDH3A2_2	CCATGGAGCTCGAAGTCCGG
sgALDH3B1_1	ACTGCGGGAGGCCTTCCACG
sgALDH3B1_3	GCAGCGAGGGCTCCCACGAG
sgALDH3B1_4	CCAGCTCTCACCTGCAGCGA
sgALDH3B1_5	GAACGTGCAGAGCTTGGACG
sgALDH3B1_6	CCATCGAGTTCATCAACCGG
sgALDH3B1_7	GTGCTGACCCAGACCAGCAG
sgALDH3B1_8	GGGCTCCTTCCGGATGAAGG
sgALDH3B1_9	CTTGCAGAGCTGCTTTGCTG
sgALDH3B1_10	CTATCCGCTGAACCTGACGC
sgALDH3B1_2	GCAGCTTCTGCACGACGCAC
sgALDH3B2_1	AAGCCGTCAGAAATCAGCCA
sgALDH3B2_3	GCAGCTGCTAGAGCACAAGT
sgALDH3B2_4	GCAGCCTCTCCTGCATCTCG
sgALDH3B2_5	GCTGCACAGGACGTAGTCAG
sgALDH3B2_6	GAACGTGCAGAGCGTGGACG
sgALDH3B2_7	GCAGGTTGTGAACCAGATGC
sgALDH3B2_8	ATGCTGGAGCGGACCAGCAG
sgALDH3B2_9	GGCGCCCACCAGGAGCACCA
sgALDH3B2_10	GCCCTCCTCACCTGCGGCGA
sgALDH3B2_2	CTTGCAGAGCTGCTTTGCCG
sgALDH4A1_1	GGAAGCCATCCCATGCGTGG
sgALDH4A1_3	GTTCAATGCCAAGTATGCGG
sgALDH4A1_4	CGTACTCGAAGGCTGAGCGG
sgALDH4A1_5	GGGCTCCACAAAGTAGCCCA
sgALDH4A1_6	GGACGTGCAGTACCAAGTGT
sgALDH4A1_7	TGTCTACCGCATCCTTCGGG
sgALDH4A1_8	CCAGCACCTTCAAACACCTG
sgALDH4A1_9	CAAACACCTGTGGAAGCAGG
sgALDH4A1_10	GCCTTACCTCCAGCCAGGCG
sgALDH4A1_2	GATCCTCGCCAAGACCATGG
sgALDH5A1_1	AGAGCGGCTCACCTCAGCCA
sgALDH5A1_3	GGCCCGCCTGTCCTTTGCCG
sgALDH5A1_4	AAAGAATGCCAAGGAAGTAG
sgALDH5A1_5	AAGGAAATTTTGGACACCAG
sgALDH5A1_6	TGGCAGGTTCGATACAGAGG
sgALDH5A1_7	ACAGCTCCGCAGCCAAATGC
sgALDH5A1_8	GAAACGTCGACCCGAGGCGC
sgALDH5A1_9	TTGCACGGGGAAGGTGGCGG
sgALDH5A1_10	CTGGAGGGAGGTCTCCGCCA
sgALDH5A1_2	CCAGGCGCCCAGCGTAGCAG
sgALDH6A1_1	GAAGGTATTTCCACACACCA
sgALDH6A1_3	CATGGCGGCGCTATTGGCGG
sgALDH6A1_4	GGTGGGACTGGATTTCACCT
sgALDH6A1_5	GAAGATGCTGAATACCAGGT
sgALDH6A1_6	GCATGGTCTCTCCCATCATG
sgALDH6A1_7	CATCTGGCATGACTACCCCA
sgALDH6A1_8	GAGAACATTGGCAAAGGCAC
sgALDH6A1_9	GAGCCGGTGAATGAGAACAT
sgALDH6A1_10	AGCACGTTTGCAGGAAGCAA
sgALDH6A1_2	GAAGTGGCTGCCAGAGCTGG
sgALDH7A1_1	GAAAGAGCTGGGGCTCCGCG
sgALDH7A1_3	GGGCTCCGCGAGGAAAACGA
sgALDH7A1_4	GCAGTGGAATCCCGTAGGCC
sgALDH7A1_5	GTTCCCTTGCAGCACAGCAA
sgALDH7A1_6	ACTCACCAGTCGCCTCGCAG
sgALDH7A1_7	CATTAGGTTATGGATCGCCC
sgALDH7A1_8	ATTTCCACAGATCATGGCGA
sgALDH7A1_9	CACTCAGGTGGGAAAACAGG
sgALDH7A1_10	ACAGGTGGGCCTGATGGTGC
sgALDH7A1_2	GTATGCGTGGCTGAAAGAGC
sgALDH8A1_1	GCTGCATGCACTACACGGTG
sgALDH8A1_3	CTGGGTGATCCGCTCAGCGG
sgALDH8A1_4	GCTGGGAAAGGCTTCTCTGG
sgALDH8A1_5	ACGGGTCCTGAACCAGGTGG
sgALDH8A1_6	GGCCTGGGCAAACTCCTCCA
sgALDH8A1_7	TACAGGGAAAACCTTAGCAC
sgALDH8A1_8	CTGAAGTTCTGCACAGACCG
sgALDH8A1_9	ACAATATTGACCACACCTGG
sgALDH8A1_10	GATCAGGGGCACCTCTGGGT
sgALDH8A1_2	GCACTCACCGACTCCCACCG
sgALDH9A1_1	CAGCCGCTCAATTACCGCGG
sgALDH9A1_3	GCTTTACCCAAAGGAACGGG
sgALDH9A1_4	GAACACATCCAGCTCCCAGG
sgALDH9A1_5	GGTTTATGCAGGTAATGCCA
sgALDH9A1_6	AGTGGGCACACTTCCAGTGA
sgALDH9A1_7	GAAGGTGCCAGTGCTCATGG
sgALDH9A1_8	GAAAGCTTTCTCGGTACCGG
sgALDH9A1_9	GAAACAGGTGTAAAGGGAGA
sgALDH9A1_10	AAGTGGTGAAACAGACCCAA
sgALDH9A1_2	GAGCGGCTGCGACACGACGA
sgALDOA_1	GCAGCTGGCGGTAGAAGCGC
sgALDOA_3	CAAGTTATCAAATCCAAGGG
sgALDOA_4	GAGGATCTCAGGCTCCACGA
sgALDOA_5	TGTGCGGCGCAGCGCTGTGA
sgALDOA_6	GGGCCTCACCAGTGACAGCG
sgALDOA_7	GGAGAACCTGAAGGCTGCGC
sgALDOA_8	GGAGTATGTCAAGCGAGCCC
sgALDOA_9	CATTGGCACCGAGAACACCG
sgALDOA_10	CCAACAGGTAGACAAGGGCG
sgALDOA_2	TGAGACACTCTACCAGAAGG
sgALDOB_1	ACGGTGGAGAGCTGTTACGG
sgALDOB_3	GGATTTCTCGGAACTGCCGG
sgALDOB_4	TGGAACTGTCCACAGAGAAG
sgALDOB_5	GAAACATCCTCAAGGAAAAG
sgALDOB_6	CAGCTGCAGGAACAGTACGG
sgALDOB_7	GGAAGTGGCGTGCTGTGCTG
sgALDOB_8	GGTACCTATTGTTGAACCAG
sgALDOB_9	GAACCAGAGGTAATTCCTGA
sgALDOB_10	AGTGCACTGGCTGCCTGGGG
sgALDOB_2	AAAACACTGAAGAGAACCGC
sgALDOC_1	CAAGCGGCTGAGCCAAATTG
sgALDOC_3	AAAACACAGAGGAGAACCGC
sgALDOC_4	GGACCTGGCGGTACAGCCGG
sgALDOC_5	GATGGGACAGGCATGGCCCG
sgALDOC_6	GGCTGGGTACGAGTGAGGCA
sgALDOC_7	CAGCACTGAACAGGACCTGG
sgALDOC_8	TCGCCAGGCATTGAGTGCAG
sgALDOC_9	AGGGCAACGGGACAATGCTG
sgALDOC_10	GGAGTTCATCAAGCGGGCTG
sgALDOC_2	AATTGGGGTGGAAAACACAG
sgALG1_1	GAGGATGGAAGCGCTGGCGC
sgALG1_3	GCCACTCACTGCAGAACCCC
sgALG1_4	GCAGCAGACACAGCGCCAGC
sgALG1_5	GCGGTGGTGCTGGGCGACGT
sgALG1_6	ACTCCGTACTGGAAAACTCG
sgALG1_7	GCCATGCACCAGACCCATGA
sgALG1_8	GCAGAACGAGGGGATGGTTG
sgALG1_9	CCACTTGGCCAGCAGAACGA
sgALG1_10	GGTAACACACAGGTTCAGGT
sgALG1_2	GGCCCGGCATGTAGTAGCGG
sgALG10_1	TGTAGGGCTCTCGCAACGCC
sgALG10_3	TGATCACTCCAATTGACACC
sgALG10_4	CATTGCACAAAAGTTAACGG
sgALG10_5	AGGAGACAGGAGATGAGGAA
sgALG10_6	CAAATGAGTCTGGATGTGGG
sgALG10_7	TCGCAACGCCCGGCTGAAGG
sgALG10_8	TTGGGGACCCCACCTGGGAA
sgALG10_9	ATTGACACCAGGTACAAGCC
sgALG10_10	AGACCATCCAAAGATCCAAA
sgALG10_2	GCTGGAATGGCGCAGCTGGA
sgALG10B_1	GTACCTGGTGTCAGTTGGAG
sgALG10B_3	TGTAGGGCTCTCGCAGCGCC
sgALG10B_4	TGTTTCTGGGTTGTACCTTG
sgALG10B_5	CAAACAAGTCTGGATGTGGG
sgALG10B_6	CACAAAAGTTAACTGAGGCT
sgALG10B_7	TCGCAGCGCCCGGCTGAAGG
sgALG10B_8	TGGGCACCCCACCTGGGAAA
sgALG10B_9	AGACCATGCAAAGATCCAAA
sgALG10B_10	GAGTGGTCAAACCTGCCATT
sgALG10B_2	GCAGGAATGGCGCAGCTAGA
sgALG11_1	GTTCCACATACAATGAGCCC
sgALG11_3	ATGAGGACAAGTTTAAGCGA
sgALG11_4	GCAAAGGCTCTGATCTGCAA
sgALG11_5	GCAGCAGTCTGATTCCCCAA
sgALG11_6	CAATTGGTCTGCATACCATG
sgALG11_7	CCATACTGCAATGCTGGTGG
sgALG11_8	GATGACCCCAGGACATTTGC
sgALG11_9	TTAGGGTAAACCAACTGAGA
sgALG11_10	ACCGTTGACATTAACATCGC
sgALG11_2	AATGTCTGCACATCACAAGG
sgALG12_1	TGACTGACTTACCTAAACAG
sgALG12_3	GAAAGGGGTCATCAGGCAGG
sgALG12_4	CAGCGAAAGCACGTAAACCG
sgALG12_5	GCAGCTACGTACCTACAGGC
sgALG12_6	CGTGATGTTGAGCATGGGGA
sgALG12_7	CAGGTGGCGTCGCAATGCAG
sgALG12_8	ACAGATGACCAGGTGGACAG
sgALG12_9	ACGTCCTGGGGACGACTCCG
sgALG12_10	GCGTGCAGTAGAACATCAGG
sgALG12_2	GAAGTACCACAGCAGCGGGG
sgALG13_1	GCAAAGCAGCTACACAAAGA
sgALG13_3	AATGAGGTCGTCAAAGCTGG
sgALG13_4	GCAAATTGGTAGAGGAACGG
sgALG13_5	AGGATGGGTAGCAGTAACAA
sgALG13_6	GGAACGGTTGGGAGATCCCA
sgALG13_7	GAGGTTACCAGAAAATGCCT
sgALG13_8	GGAACGGTTTGATCTACCAG
sgALG13_9	GCAATGGACTTGGCTTGCCC
sgALG13_10	GTCGGGGATATGGGATGCCC
sgALG13_2	GAACAATCATCAGCTGGAAC
sgALG14_1	AAGATACTGAGAGACTCCCG
sgALG14_3	GAGCCACATGGAGTGCAAGG
sgALG14_4	GGCATACCACTGAGATCCTG
sgALG14_5	GAAAACCGCCACAGCTCCTG
sgALG14_6	GTTCCATGGACGTTACGCCC
sgALG14_7	TAGGGGAAAGGAGAGCCACA
sgALG14_8	GAAGCACTACCCATATTCGC
sgALG14_9	ATGTCTAGGTGAGTAGGCAT
sgALG14_10	CCGAATTCCAAGAAGCCGGG
sgALG14_2	CAAGGTGGTGAAAACGGTGG
sgALG2_1	GGGTGGAGGAACAGCACCGA
sgALG2_3	GCTACCGGTGCGCTGTGCCG
sgALG2_4	GCGCACGTAGGCGCAGACGG
sgALG2_5	CCTCCACCCAGACCTGGGCG
sgALG2_6	CAGGAAAACCATGCGCACGT
sgALG2_7	GCAGGGCCGGGAACGGGACT
sgALG2_8	CTGGACAGCGCACTACGACC
sgALG2_9	CGCCGACGAGGAGTTCGACG
sgALG2_10	CGCGGCTCTCGGCGAAACAG
[truncated: 28,377 more rows]
