# Supplementary material for: Multiomic screening of invasive GBM cells reveals targetable transsulfuration pathway alterations
Source: J Clin Invest. 2024 Feb 1;134(3):e170397. doi: 10.1172/JCI170397 (PMC10849762; doi:10.1172/JCI170397)
Supplement: Supporting data values [file jci-134-170397-s090.xlsx]

## Sheet: Fig 4a. JC1 Hydrogels
Core	Invasive
0.607147	2.78423
1.5159	4.72291
0.968521	5.61468
0.59215	5.25737
1.31628	1.86258

## Sheet: Fig 4b. MDA Hydrogels
Core	Edge
0.326637	1.79972
0.28955	1.73945
0.431172	1.43924
0.47233	1.17552

## Sheet: Fig 4c
Core	Edge
0.491509	0.694678
0.307554	0.593791
0.454031	0.775234

## Sheet: Fig 4d. NT Hydrogels
Core	Edge
0.342262	0.40619
0.324158	0.366577
0.317653	0.417905
0.333333	0.499389

## Sheet: Fig 4e
Core	Edge
0.386364	0.036785
0.069184	0.109968
0.100144	0.085988

## Sheet: Fig 4f. NAC
0 mM NAC	8 mM NAC
1.08055	0.492175
0.574115	0.666232
1.17476	0.680275
0.936625	0.748012
1.02188	0.770924
0.586936	0.926001
1.18788	0.959389
1.31767	0.973526
0.836707	0.979515
0.529137	1.196
1.32769	1.2112
1.64094	1.23293
0.785999	1.25533
0.972494	1.26595
0.516703	1.27107
1.05728	1.28092
0.842963	1.30639
0.919691	1.45176
0.528242	0.442957
1.06909	0.599608
1.18591	0.612248
0.753036	0.673211
0.476223	0.693832
1.19492	0.833401

## Sheet: Fig 4f. H2O2
0 µM	100 µM
1.08055	0.692663
0.574115	0.772157
1.17476	0.816473
0.936625	0.845468
1.02188	1.01803
0.586936	1.13546
1.18788	1.17841
1.31767	1.34162
0.836707	1.52532
0.529137	1.54538
1.32769	1.72709
1.64094	1.77577
0.785999	1.84934
0.972494	1.88926
0.516703	2.75563
1.05728	2.76785
0.842963	4.03357
0.919691	1.39084
0.528242	1.55438
1.06909	1.5982
1.18591	1.6644
0.753036	1.70034
0.476223	2.48007
1.19492	2.49107

## Sheet: Fig 5b. KD Invasion
SMS KD	NDUFS8 KD	CTH KD	SMPD1 KD	COMTD1 KD	Control
0.687782	0.854963	0.941312	1.22642	0.847755	1.42357
0.503186	0.641345	0.756075	1.21614	0.835057	1.33248
0.475758	0.574956	0.432347	1.1481	0.821602	1.31489
0.464732	0.522633	0.42114	1.12099	0.719697	1.24266
0.371434	0.495985	0.37526	0.948283	0.671417	1.21148
0.349588	0.484827	0.31245	0.807143	0.570351	1.18019
0.317778	0.446111	0.311356	0.770933	0.570175	1.10542
0.302352	0.433829	0.308742	0.704578	0.558829	1.09113
0.292536	0.400661	0.287141	0.662015	0.512649	1.04422
0.287392	0.370098	0.275027	0.570452	0.384137	0.991397
0.279489	0.353342	0.272332	0.546503	0.384003	0.928996
0.264266	0.331938	0.265851	0.539186	0.368061	0.915358
0.256587	0.26886	0.251697	0.537925	0.333833	0.855023
0.244011	0.257999	0.247956	0.460818	0.330973	0.831537
0.228023	0.25496	0.240959	0.446698	0.260425	0.74133
0.204034	0.200368	0.234893	0.421692	0.407281	0.709732
0.187128	0.186208	0.218189	0.400298	0.762919	0.684232
0.169841	0.181509	0.193957	0.357402	0.528391	0.662313
0.149978	0.153557	0.160396	0.350778	0.431829	0.63366
0.045578	0.428973	0.151598	0.344697	0.589482	0.599084

## Sheet: Fig 5c. Drug Invasion
Metformin (Complex 1)	Deguelin (Complex 1)	Desipramine (SMPD1)	MTA (SMS)	Entacapone (COMDT1)	CSE-y-IN (CTH)	Control
1.27201	1.05882	1.16501	0.583342	1.89456	0.411828	1.73689
2.08597	0.801229	2.33467	1.26046	0.569776	0.469188	1.86578
0.651818	1.88479	1.08705	0.586213	2.50998	0.141649	1.4064
1.70313	2.25184	1.9718	0.976984	2.25259	0.217448	0.962543
0.551592	2.13566	2.13677	0.7933	0.490078	0.694141	1.15176
1.39846	1.21576	0.834398	0.6473	0.89245	0.33873	0.582338
0.491119	2.28271	0.829451	0.458877	0.488729	0.429929	0.965008
0.23883	0.974473	0.368007	0.273928	0.67333	1.08031	1.53771
1.32707	0.795625	1.03448	0.974458	1.7484	0.827076	0.352508
1.05855	0.646875	1.52937	0.761916	1.19714	0.520784	0.823908
0.966022	1.67374	1.01809	0.940534	0.434597	0.225715	0.671891
1.96654	1.25086	1.81841	0.952153	0.434597	0.103671	1.51254
1.62733	2.16505	1.03295	0.683007	3.12229	0.272114	1.02681
1.48564	1.7541	1.67503	0.298883	2.09131	0.164857	2.10283
0.809573	1.51507	1.83511	1.25164	2.07931	0.179118	0.349561
1.82892	1.63004	1.4283	0.384921	1.48924	0.189281	0.262577
1.53033	2.07194	1.36887	0.930294	2.59439	0.152023	0.405373
0.858619	2.00138	1.201	1.18239	1.23824	0.188455	0.283571

## Sheet: Fig 5d. CSEyIN Invasion
0 µM	10 µM	20 µM	40 µM
1.19096	0.60634	0.60634	0.306121
0.763365	0.951751	0.951751	0.603406
0.699212	0.725448	0.725448	0.394528
1.35456	0.795753	0.795753	0.512171
0.907323	1.01047	1.01047	0.481391
1.28896	0.643999	0.643999	0.819749
1.33086	1.25671	1.25671	0.674007
0.804229	0.699605	0.699605	0.491929
0.661681	1.24086	1.24086	0.614689
0.893482	0.918612	0.918612	0.635948
1.12847	0.86347	0.86347	0.583248
1.58327	0.884543	0.884543	0.485283
0.948327	0.824971	0.824971	0.674389
0.783827	0.831208	0.831208	0.583748
0.767439	0.896406	0.896406	0.784328

[truncated: 30 more sheets: Fig 5e. CSEyIN LiveDead, Fig 6a. CTH KD device, Fig 6b. Cysteine CTHKD, Fig 6g, Fig 6h, Supp Fig 1c. Rheology, Supp Fig 3b. NAC H2O2, Supp Fig 3c., Supp Fig 3e. MnTBAP Invasion, Supp Fig. 3f, Supp Fig 4e. CSEyIN U251, Supp Fig 4f. GBM43, Supp Fig 4f. U251, Supp Fig 4g, Supp Fig 5b, Supp Fig. 5c, Supp Fig 5d. curve, Supp Fig 5d. 10 µM plot, Supp Fig 5e, Supp Fig 5f. 3D form factor …]
